# Supplementary material for: Transcriptional signature of durable effector T cells elicited by a replication defective HCMV vaccine
Source: NPJ Vaccines. 2024 Apr 1;9:70. doi: 10.1038/s41541-024-00860-w (PMC10984989; doi:10.1038/s41541-024-00860-w)
Supplement: Supplementary file 1 — Supplementary Data file 1 [file 41541_2024_860_MOESM1_ESM.xlsx]

## Sheet: M9-Cytokine responses
Specificity cutoffs of four effector molecules.
Specificity cutoff (%)	CD4 T	CD8 T
CD107A+	0.05951	0.1908
IFN-γ+	0.08114	0.2453
IL-2+	0.106066	0.084172
TFN-α+	0.55048	0.30028
Percentages of background subtracted T-cell responses in 4 HCMV - donors and 4 placebo controls. A positive responder is highlighted in yellow. A positive response is highlighted in pink.
Percentage (%)	IE-1 stimulation								pp65 stimulation
	Neg-1	Neg-2	Neg-3	Neg-4	S18	S23	S50	S67	Neg-1	Neg-2	Neg-3	Neg-4	S18	S23	S50	S67
CD107A+ CD4 T	0	0.018	0	0	0.021	0	0.002	0.002	0	0.008	0	0.001	0.001	0	0	0
IFN-γ+ CD4 T	0	0.053	0	0.003	0	0.031	0	0	0.01	0.021	0.046	0	0	0.007	0	0
IL-2+ CD4 T	0	0.069	0	0.06	0	0.015	0	0	0	0.057	0.075	0.049	0	0.007	0.002	0.009
TFN-α+ CD4 T	0	0.1	0.004	0	0	0.031	0	0.007	0	0	0.047	0	0	0	0	0
CD107A+ CD8 T	0.013	0.025	0	0.072	0	0.019	0.055	0.005	0	0	0	0.032	0.081	0	0.08	0
IFN-γ+ CD8 T	0	0	0	0.035	0	0.022	0.04	0.023	0	0	0	0	0	0.008	0.05	0
IL-2+ CD8 T	0.008	0.09	0	0	0	0	0	0.022	0.05	0.069	0	0	0.057	0	0	0
TFN-α+ CD8 T	0	0.014	0.002	0	0	0	0.001	0.003	0	0	0	0	0	0	0.069	0.014
Percentages of background subtracted T-cell responses in 2-dose V160 group. A positive responder is highlighted in yellow. A positive response is highlighted in pink.
Percentage (%)	IE-1 stimulation							pp65 stimulation
	S15	S17	S44	S48	S52	S56	S66	S15	S17	S44	S48	S52	S56	S66
CD107A+ CD4 T	0	0.004	0	0.008	0	0.009	0.027	0.048	0.041	0	0.003	0.009	0.011	0.019
IFN-γ+ CD4 T	0	0.048	0.009	0.017	0.001	0.031	0.022	0.085	0.124	0.022	0.051	0.067	0.052	0.168
IL-2+ CD4 T	0.006	0.016	0.044	0.026	0.027	0.044	0	0.119	0.078	0.072	0.079	0.084	0.1	0.148
TFN-α+ CD4 T	0	0	0.142	0.103	0	0.106	0.06	0	0.093	0	0.021	0.002	0.078	0.17
CD107A+ CD8 T	0.204	0.394	0.242	0.039	0.076	0.296	0	0.032	0.319	0.014	0.057	0.01	0.164	0.028
IFN-γ+ CD8 T	0.219	0.541	0.669	0.007	0.062	0.573	0.044	0.074	0.33	0.059	0.1	0.018	0.31	0.059
IL-2+ CD8 T	0.016	0.139	0.189	0	0	0.101	0.009	0	0.128	0.021	0.038	0.006	0.165	0.008
TFN-α+ CD8 T	0.148	0.535	0.701	0.068	0.052	0.453	0.053	0.029	0.346	0.01	0.083	0	0.313	0.089
Percentages of background subtracted T-cell responses in 3-dose group. Positive responders were highlighted in yellow. A positive response is highlighted in pink background
Percentage (%)	IE-1 stimulation					pp65 stimulation
	S16	S26	S28	S40	S72	S16	S26	S28	S40	S72
CD107A+ CD4 T	0.037	0.012	0.002	0	0.003	0.032	0.013	0.025	0.007	0.014
IFN-γ+ CD4 T	0.041	0.066	0.051	0.036	0.03	0.067	0.093	0.189	0.21	0.226
IL-2+ CD4 T	0	0.009	0.032	0.078	0.065	0.066	0.051	0.193	0.269	0.359
TFN-α+ CD4 T	0.002	0	0.031	0.054	0.057	0.024	0	0.232	0.321	0.3
CD107A+ CD8 T	0.028	1.293	1.693	0.079	0.264	0.019	0.786	5.083	0.001	0.089
IFN-γ+ CD8 T	0.049	4.195	2.17	0.078	0.597	0.053	1.655	6.24	0.017	0.235
IL-2+ CD8 T	0.007	0.551	0.611	0.039	0.116	0	0.364	1.818	0.018	0.034
TFN-α+ CD8 T	0.022	4.311	1.708	0.113	0.554	0.073	1.691	5.178	0.035	0.193
Percentages of background subtracted T-cell responses in 7 HCMV+ donors. A positive responder is highlighted in yellow. A positive response is highlighted in pink.
Percentage (%)	IE-1 stimulation							pp65 stimulation
	D1	D2	D3	D4	D5	D6	D7	D1	D2	D3	D4	D5	D6	D7
CD107A+ CD4 T	0	0.007	0	0.006	0.021	0.025	0	0.085	0.021	0.003	0	0.152	0.034	0.038
IFN-γ+ CD4 T	0	0.005	0.039	0	0.069	0	0	0.198	0.127	0.069	0	0.367	0.053	0.078
IL-2+ CD4 T	0	0.031	0.032	0	0.066	0	0.023	0.032	0.12	0.034	0.005	0.271	0.039	0.046
TFN-α+ CD4 T	0	0	0.03	0	0	0	0	0	0	0.061	0	0.172	0	0
CD107A+ CD8 T	1.271	0.116	0.005	0.077	0	1.116	0.011	0.286	0.051	0.03	0	1.148	0.182	0.018
IFN-γ+ CD8 T	1.254	0.069	0	0.094	0.024	1.056	0.017	0.216	0.159	0.243	0.048	1.426	0.221	0.04
IL-2+ CD8 T	0.079	0.027	0.014	0.044	0.043	0.097	0.037	0.06	0.034	0.045	0.044	0.466	0.045	0
TFN-α+ CD8 T	2.261	0.05	0	0.242	0.113	1.214	0.07	0.285	0.089	0.071	0.01	1.448	0.173	0
