# Supplementary material for: Transcriptional signature of durable effector T cells elicited by a replication defective HCMV vaccine
Source: NPJ Vaccines. 2024 Apr 1;9:70. doi: 10.1038/s41541-024-00860-w (PMC10984989; doi:10.1038/s41541-024-00860-w)
Supplement: Supplementary file 2 — Supplementary Data file 2 [file 41541_2024_860_MOESM2_ESM.xlsx]

## Sheet: tcr_trb_mig_cdr3_clones_curated
clonal_sequence	cluster_id	response	cdr3	clonal_type	v_segment	d_segment	j_segment	c_segment
TGCAGCGTCGCACCCACCCCGGGGGGCCAAGAGACCCAGTACTTC	37	durable	CSVAPTPGGQETQYF	TRB	TRBV29-1	TRBD1	TRBJ2-5	TRBC2
CGTGCCAGCAGCTTGGACAGGGCATCCGAAAAACTGTTTTTT	30	transient	RASSLDRASEKLFF	TRB	TRBV7-3	TRBD1	TRBJ1-4	TRBC1
TCGAATTTCGAGCGGGGGCCCCAATACAATGAGCAGTTCTTC	41	transient	SNFERGPQYNEQFF	TRB	TRBV20-1	TRBD2	TRBJ2-1	TRBC2
TGCAGCACCAACACAGATACGCAGTATTTT	35	transient	CSTNTDTQYF	TRB	TRBV29-1	TRBD1	TRBJ2-3	TRBC2
TGCAGCACCGATACAGATACGCAGTATTTT	30	transient	CSTDTDTQYF	TRB	TRBV29-1	TRBD1	TRBJ2-3	TRBC2
TGCAGCATAATTGGGACAGCTTACGAGCAGTACTTC	35	transient	CSIIGTAYEQYF	TRB	TRBV29-1	TRBD1	TRBJ2-7	TRBC2
TGCAGCCCGGGGCTGGTGGGAGAAAGTAAAAATCAGCCCCAGCATTTT	41	transient	CSPGLVGESKNQPQHF	TRB	TRBV29-1	TRBD2	TRBJ1-5	TRBC1
TGCAGCGCAAACGGGACGCCCAACTATGGCTACACCTTC	41	transient	CSANGTPNYGYTF	TRB	TRBV29-1	TRBD1	TRBJ1-2	TRBC1
TGCAGCGCCAGGTTCGGGGGGCTGGCGGACGGCTACACCTTC	35	transient	CSARFGGLADGYTF	TRB	TRBV29-1	TRBD1	TRBJ1-2	TRBC1
TGCAGCGCCCGAACAGGGGGTACTGAAGCTTTCTTT	30	transient	CSARTGGTEAFF	TRB	TRBV29-1	TRBD1	TRBJ1-1	TRBC1
TGCAGCGCCCTTACGGACAGGCAAGAGACCCAGTACTTC	30	transient	CSALTDRQETQYF	TRB	TRBV20-1	TRBD1	TRBJ2-5	TRBC2
TGCAGCGCGGCCGGGACACCGAACACCGGGGAGCTGTTTTTT	41	transient	CSAAGTPNTGELFF	TRB	TRBV29-1	TRBD1	TRBJ2-2	TRBC2
TGCAGCGCGGGTGATTGGGAGACCCAGTACTTC	30	transient	CSAGDWETQYF	TRB	TRBV29-1	TRBD1	TRBJ2-5	TRBC2
TGCAGCGCTCAAACAGGGGGCGGCTATGGCTACACCTTC	35	transient	CSAQTGGGYGYTF	TRB	TRBV29-1	TRBD1	TRBJ1-2	TRBC1
TGCAGCGGACTGGGCGGGGGGGGCACAGATACGCAGTATTTT	41	transient	CSGLGGGGTDTQYF	TRB	TRBV29-1	TRBD2	TRBJ2-3	TRBC2
TGCAGCGGTTGTCCCCATGGGAGCCACGAGCAGTACTTC	35	transient	CSGCPHGSHEQYF	TRB	TRBV29-1	TRBD1	TRBJ2-7	TRBC2
TGCAGCGTACCCACCCCCGCAGGAGATACGCAGTATTTT	30	transient	CSVPTPAGDTQYF	TRB	TRBV29-1	TRBD1	TRBJ2-3	TRBC2
TGCAGCGTAGACACTGACATTCAGTACTTC	41	transient	CSVDTDIQYF	TRB	TRBV29-1	TRBD1	TRBJ2-4	TRBC2
TGCAGCGTAGCCAGAGGGGATGAGCAGTTCTTC	41	transient	CSVARGDEQFF	TRB	TRBV29-1	TRBD1	TRBJ2-1	TRBC2
TGCAGCGTTGAAGCCAATACGCAGTATTTT	37	durable	CSVEANTQYF	TRB	TRBV29-1	TRBD1	TRBJ2-3	TRBC2
TGCAGCGTGGACACAGATACGCAGTATTTT	30	transient	CSVDTDTQYF	TRB	TRBV29-1	TRBD1	TRBJ2-3	TRBC2
TGCAGCGTGGCGACGGGGGATGAGCAGTTCTTC	35	transient	CSVATGDEQFF	TRB	TRBV29-1	TRBD1	TRBJ2-1	TRBC2
TGCAGCGTGGGACAGGGGGCATTGAACACTGAAGCTTTCTTT	30	transient	CSVGQGALNTEAFF	TRB	TRBV29-1	TRBD1	TRBJ1-1	TRBC1
TGCAGCGTGTTCCCTATGGCCGGGTATGAAGCTTTCTTT	30	transient	CSVFPMAGYEAFF	TRB	TRBV29-1	TRBD1	TRBJ1-1	TRBC1
TGCAGCGTTAATGGACTAGCCACATACAATGAGCAGTTCTTC	30	transient	CSVNGLATYNEQFF	TRB	TRBV29-1	TRBD2	TRBJ2-1	TRBC2
TGCAGCGTTGAAATCCGGGGGGCCCAAGATACGCAGTATTTT	35	transient	CSVEIRGAQDTQYF	TRB	TRBV29-1	TRBD2	TRBJ2-3	TRBC2
TGCAGCGTTGAAGAGGCCAGGCGGAATGAGCAGTTCTTC	41	transient	CSVEEARRNEQFF	TRB	TRBV29-1	TRBD1	TRBJ2-1	TRBC2
TGCAGCGTTGAGGGACAGGTATCGTCGACGGCTAATGAAAAACTGTTTTTT	37	durable	CSVEGQVSSTANEKLFF	TRB	TRBV29-1	TRBD1	TRBJ1-4	TRBC1
TGCAGCGTTGAAGCTGGGAGCTACACCTTC	35	transient	CSVEAGSYTF	TRB	TRBV29-1	TRBD1	TRBJ1-2	TRBC1
TGCAGCGTTGAAGGGTCTAGCGGGGGATCGGATACGCAGTATTTT	35	transient	CSVEGSSGGSDTQYF	TRB	TRBV29-1	TRBD2	TRBJ2-3	TRBC2
TGCAGCGTTGAGAGCCGGGCAGGGTCGAACACCGGGGAGCTGTTTTTT	35	transient	CSVESRAGSNTGELFF	TRB	TRBV29-1	TRBD1	TRBJ2-2	TRBC2
TGCAGCGTTGAGGCCCGGGGAATGGAGACCCAGTACTTC	30	transient	CSVEARGMETQYF	TRB	TRBV29-1	TRBD1	TRBJ2-5	TRBC2
TGCAGCGTTGTGGGCAAAACCTACGAGCAGTACTTC	37	durable	CSVVGKTYEQYF	TRB	TRBV29-1	TRBD1	TRBJ2-7	TRBC2
TGCAGCGTTGAGGGGGGGGCGAGTTACACTGAAGCTTTCTTT	41	transient	CSVEGGASYTEAFF	TRB	TRBV29-1	TRBD1	TRBJ1-1	TRBC1
TGCAGCGTTGATTTCGCAGGGGGCGGTCAGACGCAGTATTTT	41	transient	CSVDFAGGGQTQYF	TRB	TRBV29-1	TRBD1	TRBJ2-3	TRBC2
TGCAGCGTTGCCCCAGCGGGTCACACAGATACGCAGTATTTT	35	transient	CSVAPAGHTDTQYF	TRB	TRBV29-1	TRBD2	TRBJ2-3	TRBC2
TGCAGCGTTGGAGGGCAGGGGGGAGATGAGCAGTTCTTC	41	transient	CSVGGQGGDEQFF	TRB	TRBV29-1	TRBD1	TRBJ2-1	TRBC2
TGCAGCGTTGGATCAGTCGTTGGCGGATCATACGAGCAGTACTTC	41	transient	CSVGSVVGGSYEQYF	TRB	TRBV29-1	TRBD1	TRBJ2-7	TRBC2
TGCAGCGTTGGGGGAGCGTATGGCTACACCTTC	41	transient	CSVGGAYGYTF	TRB	TRBV29-1	TRBD2	TRBJ1-2	TRBC1
TGCAGTGCGAGGGCGTCACAGGGGGCGCCTGGAAACACCATATATTTT	37	durable	CSARASQGAPGNTIYF	TRB	TRBV20-1	TRBD1	TRBJ1-3	TRBC1
TGCAGCGTTGTGGCAGGGTCCGTGCATGAGCAGTTCTTC	41	transient	CSVVAGSVHEQFF	TRB	TRBV29-1	TRBD1	TRBJ2-1	TRBC2
TGCAGTGCGGGGGGGGGACAGGGGACCTATTCAGATACGCAGTATTTT	37	durable	CSAGGGQGTYSDTQYF	TRB	TRBV20-1	TRBD1	TRBJ2-3	TRBC2
TGCAGCGTTTGGGGCCAAGAGACCCAGTACTTC	35	transient	CSVWGQETQYF	TRB	TRBV29-1	TRBD1	TRBJ2-5	TRBC2
TGCAGCTCATTGGGAGGGGGCGGTGAGACCCAGTACTTC	35	transient	CSSLGGGGETQYF	TRB	TRBV29-1	TRBD1	TRBJ2-5	TRBC2
TGCAGTGCAAACCGCGGGACAGGGGGCCCAGAGACCCAGTACTTC	30	transient	CSANRGTGGPETQYF	TRB	TRBV20-1	TRBD1	TRBJ2-5	TRBC2
TGCAGTGCAAACGCTGGGGCTAGCGGGGGCAATGAGCAGTTCTTC	30	transient	CSANAGASGGNEQFF	TRB	TRBV20-1	TRBD2	TRBJ2-1	TRBC2
TGCAGTGCAATTCGGGGGAGCGGGGGGCAAGAGACCCAGTACTTC	41	transient	CSAIRGSGGQETQYF	TRB	TRBV20-1	TRBD2	TRBJ2-5	TRBC2
TGCAGTGCCAAGAAGGGGACAGATACGCAGTATTTT	41	transient	CSAKKGTDTQYF	TRB	TRBV20-1	TRBD1	TRBJ2-3	TRBC2
TGCAGTGCCACTAGCGGGGGGCCGGGTACAGATACGCAGTATTTT	30	transient	CSATSGGPGTDTQYF	TRB	TRBV20-1	TRBD2	TRBJ2-3	TRBC2
TGCAGTGCCCCGGGCCCCGGGAGAAACACCATATATTTT	30	transient	CSAPGPGRNTIYF	TRB	TRBV20-1	TRBD1	TRBJ1-3	TRBC1
TGCAGTGCCCGACCCGCGACAGCGCACCCTTATAATGAAAAACTGTTTTTT	41	transient	CSARPATAHPYNEKLFF	TRB	TRBV20-1	TRBD1	TRBJ1-4	TRBC1
TGCAGTGCCCGGCAGGTGATTGGGCCCCAGCATTTT	30	transient	CSARQVIGPQHF	TRB	TRBV20-1	TRBD1	TRBJ1-5	TRBC1
TGCAGTGCCCGTCGACCACCGAATGAGCAGTTCTTC	35	transient	CSARRPPNEQFF	TRB	TRBV20-1	TRBD1	TRBJ2-1	TRBC2
TGCAGTGCCTCGGACGGCTCCTACGAGCAGTACTTC	35	transient	CSASDGSYEQYF	TRB	TRBV20-1	TRBD1	TRBJ2-7	TRBC2
TGCAGTGCGACGCTAGCGCAAACTAGCACAGATACGCAGTATTTT	30	transient	CSATLAQTSTDTQYF	TRB	TRBV20-1	TRBD2	TRBJ2-3	TRBC2
TGCAGTGCTAGAGGACAGGTTGGGGCGTGGCGCAATCAGCCCCAGCATTTT	37	durable	CSARGQVGAWRNQPQHF	TRB	TRBV20-1	TRBD1	TRBJ1-5	TRBC1
TGCAGTGCGATGGGACACGATCCCTCTGGAAACACCATATATTTT	30	transient	CSAMGHDPSGNTIYF	TRB	TRBV20-1	TRBD1	TRBJ1-3	TRBC1
TGCAGTGCGCTTTCTAGGGGGTTAATCTACGAGCAGTACTTC	30	transient	CSALSRGLIYEQYF	TRB	TRBV20-1	TRBD1	TRBJ2-7	TRBC2
TGCAGTGCGGAAAACCCCGGGACTAGCGGCTACGAGCAGTACTTC	41	transient	CSAENPGTSGYEQYF	TRB	TRBV20-1	TRBD2	TRBJ2-7	TRBC2
TGCAGTGCGGACAGACAGGGTCTAGGAGGCTACACCTTC	35	transient	CSADRQGLGGYTF	TRB	TRBV20-1	TRBD1	TRBJ1-2	TRBC1
TGCAGTGCGGCCCTAGCGGGGGGTAGGGATACGCAGTATTTT	30	transient	CSAALAGGRDTQYF	TRB	TRBV20-1	TRBD2	TRBJ2-3	TRBC2
TGCAGTGCGGCTGACGGTAAAGAGACCCAGTACTTC	41	transient	CSAADGKETQYF	TRB	TRBV20-1	TRBD1	TRBJ2-5	TRBC2
TGCAGTGCGGGACAGGGGAAAGAGACCCAGTACTTC	30	transient	CSAGQGKETQYF	TRB	TRBV20-1	TRBD1	TRBJ2-5	TRBC2
TGCAGTGCTTACAAACCCCAGGGGGATGAAGCTTTCTTT	37	durable	CSAYKPQGDEAFF	TRB	TRBV20-1	TRBD1	TRBJ1-1	TRBC1
TGCAGTGCTAAAGGACAGTCGGGGGGCTATCAGCCCCAGCATTTT	30	transient	CSAKGQSGGYQPQHF	TRB	TRBV20-1	TRBD1	TRBJ1-5	TRBC1
TGCAGTGCTAATGTTGGGACGGGGGGGCCGGAGACCCAGTACTTC	30	transient	CSANVGTGGPETQYF	TRB	TRBV20-1	TRBD1	TRBJ2-5	TRBC2
TGCAGTGCTACAACCGGGACAGGGGGCTTGGAGACCCAGTACTTC	30	transient	CSATTGTGGLETQYF	TRB	TRBV20-1	TRBD1	TRBJ2-5	TRBC2
TGCAGTGCTACACAAGAGACCCAGTACTTC	30	transient	CSATQETQYF	TRB	TRBV20-1	TRBD1	TRBJ2-5	TRBC2
TGCAGTGCTACCTTTGTTAGGCACACTGAAGCTTTCTTT	30	transient	CSATFVRHTEAFF	TRB	TRBV20-1	TRBD1	TRBJ1-1	TRBC1
TGCAGTGCTAGACAGGCGGGTCAGCCCCAGCATTTT	41	transient	CSARQAGQPQHF	TRB	TRBV20-1	TRBD2	TRBJ1-5	TRBC1
TGCGCCAGCAGCCAAGAATGGGACACCAATGAGCAGTTCTTC	37	durable	CASSQEWDTNEQFF	TRB	TRBV4-1	TRBD1	TRBJ2-1	TRBC2
TGCAGTGCTAGACCGTCGGGGACCGGTAGGGAAGCTTTCTTT	41	transient	CSARPSGTGREAFF	TRB	TRBV20-1	TRBD1	TRBJ1-1	TRBC1
TGCAGTGCTAGACCTAGCGGGGGGTTAGAGACCCAGTACTTC	30	transient	CSARPSGGLETQYF	TRB	TRBV20-1	TRBD2	TRBJ2-5	TRBC2
TGCAGTGCTAGACCTTTACACAGGGATGGCTATGGCTACACCTTC	35	transient	CSARPLHRDGYGYTF	TRB	TRBV20-1	TRBD1	TRBJ1-2	TRBC1
TGCAGTGCTAGACGACAAGCCGACTATAATTCACCCCTCCACTTT	41	transient	CSARRQADYNSPLHF	TRB	TRBV20-1	TRBD1	TRBJ1-6	TRBC1
TGCAGTGCTAGAGAGAGCGGGGGGGCCCGCGAGACCCAGTACTTC	30	transient	CSARESGGARETQYF	TRB	TRBV20-1	TRBD2	TRBJ2-5	TRBC2
TGCAGTGCTAGAGATCAGGGACAGGGGCGAACCGGGGAGCTGTTTTTT	30	transient	CSARDQGQGRTGELFF	TRB	TRBV20-1	TRBD1	TRBJ2-2	TRBC2
TGCAGTGCTAGAGATCCCCTCGGGACAGGGATAGAGGAGCAGTTCTTC	30	transient	CSARDPLGTGIEEQFF	TRB	TRBV20-1	TRBD1	TRBJ2-1	TRBC2
TGCAGTGCTAGAGATCCGCCCCGAGATTACAATGAGCAGTTCTTC	35	transient	CSARDPPRDYNEQFF	TRB	TRBV20-1	TRBD1	TRBJ2-1	TRBC2
TGCAGTGCTAGAGATCCGGGACAGGGGTTTGAAGCTTTCTTT	30	transient	CSARDPGQGFEAFF	TRB	TRBV20-1	TRBD1	TRBJ1-1	TRBC1
TGCAGTGCTAGAGATCCTCAGGCGCGTAAATCTAACTATGGCTACACCTTC	30	transient	CSARDPQARKSNYGYTF	TRB	TRBV20-1	TRBD1	TRBJ1-2	TRBC1
TGCAGTGCTAGAGATCCTCTAATAGCGGGGGGAGACTCCTACGAGCAGTACTTC	30	transient	CSARDPLIAGGDSYEQYF	TRB	TRBV20-1	TRBD2	TRBJ2-7	TRBC2
TGCAGTGCTAGAGATCGACTAGCGGGCCCATCCCAGTACTTC	30	transient	CSARDRLAGPSQYF	TRB	TRBV20-1	TRBD2	TRBJ2-5	TRBC2
TGCAGTGCTAGAGATTGGACAGGGGGTAATCAGCCCCAGCATTTT	30	transient	CSARDWTGGNQPQHF	TRB	TRBV20-1	TRBD1	TRBJ1-5	TRBC1
TGCAGTGCTAGAGCTAGCTCCTACGAGCAGTACTTC	41	transient	CSARASSYEQYF	TRB	TRBV20-1	TRBD1	TRBJ2-7	TRBC2
TGCGCCAGCAGCCAAGAATGGGACAGGGGTAACGAGCAGTACTTC	37	durable	CASSQEWDRGNEQYF	TRB	TRBV4-3	TRBD1	TRBJ2-7	TRBC2
TGCAGTGCTAGAGGCGGGAACACTGAAGCTTTCTTT	30	transient	CSARGGNTEAFF	TRB	TRBV20-1	TRBD1	TRBJ1-1	TRBC1
TGCAGTGCTAGAGGGCGGCAGGGGTCCTACGAGCAGTACTTC	35	transient	CSARGRQGSYEQYF	TRB	TRBV20-1	TRBD2	TRBJ2-7	TRBC2
TGCAGTGCTAGAGTCGAGGGGAGAGGAGCTTTCTTT	41	transient	CSARVEGRGAFF	TRB	TRBV20-1	TRBD1	TRBJ1-1	TRBC1
TGCAGTGCTAGATTGGCCGGGACAGGGGGCCTCCAAGAGACCCAGTACTTC	41	transient	CSARLAGTGGLQETQYF	TRB	TRBV20-1	TRBD1	TRBJ2-5	TRBC2
TGCAGTGCTAGGAAAGCGGGGCGCACCATTGGGCAAGAGACCCAGTACTTC	30	transient	CSARKAGRTIGQETQYF	TRB	TRBV20-1	TRBD1	TRBJ2-5	TRBC2
TGCAGTGCTAGTGGGGGGGCGGACAGGGGTCAGACTAACTATGGCTACACCTTC	35	transient	CSASGGADRGQTNYGYTF	TRB	TRBV20-1	TRBD1	TRBJ1-2	TRBC1
TGCAGTGCTAGTTACGGTAGCGGGGGGGCCGGGGAGACCCAGTACTTC	30	transient	CSASYGSGGAGETQYF	TRB	TRBV20-1	TRBD2	TRBJ2-5	TRBC2
TGCAGTGCTAGTTTCTGGGACAGGGCCTCTTATGGCTACACCTTC	41	transient	CSASFWDRASYGYTF	TRB	TRBV20-1	TRBD1	TRBJ1-2	TRBC1
TGCAGTGCTATCAGGGATCTAGCCAAAAACATTCAGTACTTC	30	transient	CSAIRDLAKNIQYF	TRB	TRBV20-1	TRBD1	TRBJ2-4	TRBC2
TGCAGTGCTATCTCCCGGGACAGGGTATACGAGCAGTTCTTC	41	transient	CSAISRDRVYEQFF	TRB	TRBV20-1	TRBD1	TRBJ2-1	TRBC2
TGCAGTGCTATGGGCGGCGGCCCTACCGACGAGCAGTACTTC	41	transient	CSAMGGGPTDEQYF	TRB	TRBV20-1	TRBD2	TRBJ2-7	TRBC2
TGCAGTGCTCAAACCGGGACAGGGGGCTTGGAGACCCAGTACTTC	41	transient	CSAQTGTGGLETQYF	TRB	TRBV20-1	TRBD1	TRBJ2-5	TRBC2
TGCAGTGCTCAACGGACAGGGCGCACTGAAGCTTTCTTT	35	transient	CSAQRTGRTEAFF	TRB	TRBV20-1	TRBD1	TRBJ1-1	TRBC1
TGCAGTGCTCCCAACCGAAGGGGAGGGGGAAATTCACCCCTCCACTTT	41	transient	CSAPNRRGGGNSPLHF	TRB	TRBV20-1	TRBD2	TRBJ1-6	TRBC1
TGCAGTGCTCCCTCGAAGGGCAGAGTATCCTCTGGGGCCAACGTCCTGACTTTC	30	transient	CSAPSKGRVSSGANVLTF	TRB	TRBV20-1	TRBD2	TRBJ2-6	TRBC2
TGCAGTGCTCGTACAGGGAATTCACCCCTCCACTTT	35	transient	CSARTGNSPLHF	TRB	TRBV20-1	TRBD1	TRBJ1-6	TRBC1
TGCAGTGCTCTTCGGGGTAGCGGGGGGCCGGGGGAGACCCAGTACTTC	41	transient	CSALRGSGGPGETQYF	TRB	TRBV20-1	TRBD2	TRBJ2-5	TRBC2
TGCAGTGCTGAACCGGGACTAGCGGACACAGATACGCAGTATTTT	41	transient	CSAEPGLADTDTQYF	TRB	TRBV20-1	TRBD2	TRBJ2-3	TRBC2
TGCAGTGCTGATCGTGGGACAGGGGGTTCCGATGAGCAGTTCTTC	30	transient	CSADRGTGGSDEQFF	TRB	TRBV20-1	TRBD1	TRBJ2-1	TRBC2
TGCGCCAGCAGCCAAGACGGCGTCGAGTATCAGCCCCAGCATTTT	37	durable	CASSQDGVEYQPQHF	TRB	TRBV4-1	TRBD1	TRBJ1-5	TRBC1
TGCAGTGCTTACGACAGTCGCTACGAGCAGTACTTC	41	transient	CSAYDSRYEQYF	TRB	TRBV20-1	TRBD1	TRBJ2-7	TRBC2
TGCAGTGCTTCGGCGGGGACAGGGGGCCAAGAGACCCAGTACTTC	41	transient	CSASAGTGGQETQYF	TRB	TRBV20-1	TRBD1	TRBJ2-5	TRBC2
TGCAGTGCTTCGGTTAGGACAGGGAGAGCCTACGAGCAGTACTTC	35	transient	CSASVRTGRAYEQYF	TRB	TRBV20-1	TRBD1	TRBJ2-7	TRBC2
TGCAGTGCTTTAGCCGGGACCAGATATGGCTACACCTTC	30	transient	CSALAGTRYGYTF	TRB	TRBV20-1	TRBD2	TRBJ1-2	TRBC1
TGCAGTGTCAATACCGGGACAGGGGGCATGGAGACCCAGTACTTC	41	transient	CSVNTGTGGMETQYF	TRB	TRBV20-1	TRBD1	TRBJ2-5	TRBC2
TGCAGTGTTCTCCCAGGTGGGGAGACCCAGTACTTC	30	transient	CSVLPGGETQYF	TRB	TRBV20-1	TRBD2	TRBJ2-5	TRBC2
TGCAGTTCAAGTGGGGAGGGCTACGAGCAGTACTTC	41	transient	CSSSGEGYEQYF	TRB	TRBV20-1	TRBD2	TRBJ2-7	TRBC2
TGCAGTTCGTATGGGGGACAGGGGGTCACTGAAGCTTTCTTT	30	transient	CSSYGGQGVTEAFF	TRB	TRBV20-1	TRBD1	TRBJ1-1	TRBC1
TGCGCCAGCAAACTAGCGGGGGGGCTCAACGAGCAGTTCTTC	35	transient	CASKLAGGLNEQFF	TRB	TRBV5-1	TRBD2	TRBJ2-1	TRBC2
TGCGCCAGCAAATCTCTCCAGGGACTTAACTATGGCTACACCTTC	30	transient	CASKSLQGLNYGYTF	TRB	TRBV5-1	TRBD2	TRBJ1-2	TRBC1
TGCGCCAGCACGGGGGGGGCCAACACAGATACGCAGTATTTT	30	transient	CASTGGANTDTQYF	TRB	TRBV5-1	TRBD1	TRBJ2-3	TRBC2
TGCGCCAGCAGACAGCCCGGGACTAGCTACGAGCAGTTCTTC	41	transient	CASRQPGTSYEQFF	TRB	TRBV5-1	TRBD2	TRBJ2-1	TRBC2
TGCGCCAGCAGAGTCGATAACATAGCCAAAAACATTCAGTACTTC	35	transient	CASRVDNIAKNIQYF	TRB	TRBV5-1	TRBD1	TRBJ2-4	TRBC2
TGCGCCAGCAGATCCGGGTCCACAGGCAATACGCAGTATTTT	30	transient	CASRSGSTGNTQYF	TRB	TRBV5-1	TRBD1	TRBJ2-3	TRBC2
TGCGCCAGCAGCAACGACAGGGGCCTATATGGCTACACCTTC	41	transient	CASSNDRGLYGYTF	TRB	TRBV5-1	TRBD1	TRBJ1-2	TRBC1
TGCGCCAGCAGCACCACAGGGACAGGCTCGAACACCGGGGAGCTGTTTTTT	30	transient	CASSTTGTGSNTGELFF	TRB	TRBV5-1	TRBD1	TRBJ2-2	TRBC2
TGCGCCAGCAGCACGGGACAAGGAATCTACGAGCAGTACTTC	41	transient	CASSTGQGIYEQYF	TRB	TRBV5-1	TRBD1	TRBJ2-7	TRBC2
TGCGCCAGCAGCATCATAGTGGGGTCCTACAATGAGCAGTTCTTC	35	transient	CASSIIVGSYNEQFF	TRB	TRBV5-1	TRBD1	TRBJ2-1	TRBC2
TGCGCCAGCAGCCAAAACAGGGCCGCCTACACCTTC	30	transient	CASSQNRAAYTF	TRB	TRBV4-3	TRBD1	TRBJ1-2	TRBC1
TGCGCCAGCAGCCAAGATCCAGCGGGAGGCTATGGTGAAGCTTTCTTT	37	durable	CASSQDPAGGYGEAFF	TRB	TRBV4-1	TRBD2	TRBJ1-1	TRBC1
TGCGCCAGCAGCCAAGGACGTGGGCTACAAGAGACCCAGTACTTC	37	durable	CASSQGRGLQETQYF	TRB	TRBV4-1	TRBD1	TRBJ2-5	TRBC2
TGCGCCAGCAGCCAAGGATCCGCCGTAGTGGGAGAAGACACTGAAGCTTTCTTT	37	durable	CASSQGSAVVGEDTEAFF	TRB	TRBV4-3	TRBD2	TRBJ1-1	TRBC1
TGCGCCAGCAGCCAAGTGGTGGGGGTGCTGAGCACAGATACGCAGTATTTT	37	durable	CASSQVVGVLSTDTQYF	TRB	TRBV4-3	TRBD1	TRBJ2-3	TRBC2
TGCGCCAGCAGCCAAGAGTTCCCTAGCCGGGAGACCCAGTACTTC	41	transient	CASSQEFPSRETQYF	TRB	TRBV4-1	TRBD2	TRBJ2-5	TRBC2
TGCGCCAGCAGCCAAGATAATGAGGGGACTGCCTACAATGAGCAGTTCTTC	35	transient	CASSQDNEGTAYNEQFF	TRB	TRBV4-1	TRBD2	TRBJ2-1	TRBC2
TGCGCCAGCAGCCAGACTTGGTTTCGGCAGGGGGACAATGAGCAGTTCTTC	37	durable	CASSQTWFRQGDNEQFF	TRB	TRBV4-3	TRBD1	TRBJ2-1	TRBC2
TGCGCCAGCAGCCAAGATCTAGCTCAGAGAGGGGAGACCCAGTACTTC	35	transient	CASSQDLAQRGETQYF	TRB	TRBV4-3	TRBD2	TRBJ2-5	TRBC2
TGCGCCAGCAGCCCCGCCGTCGGGGAGGAGAATTCACCCCTCCACTTT	37	durable	CASSPAVGEENSPLHF	TRB	TRBV4-3	TRBD2	TRBJ1-6	TRBC1
TGCGCCAGCAGCCAAGATTTGCGGGGGGGCTACGAGCAGTACTTC	35	transient	CASSQDLRGGYEQYF	TRB	TRBV4-3	TRBD2	TRBJ2-7	TRBC2
TGCGCCAGCAGCCAAGCCCAGGACAGGGGCGACGAGCAGTACTTC	35	transient	CASSQAQDRGDEQYF	TRB	TRBV4-1	TRBD1	TRBJ2-7	TRBC2
TGCGCCAGCAGCCAAGCGGCGAGCGGCTATGGCTACACCTTC	30	transient	CASSQAASGYGYTF	TRB	TRBV4-1	TRBD2	TRBJ1-2	TRBC1
TGCGCCAGCAGCCAAGGACCGTCGGGGACAGATACGCAGTATTTT	35	transient	CASSQGPSGTDTQYF	TRB	TRBV4-3	TRBD1	TRBJ2-3	TRBC2
TGCGCCAGCAGCGTAGGACAGGGCCTAGGTGAAAAACTGTTTTTT	37	durable	CASSVGQGLGEKLFF	TRB	TRBV5-1	TRBD1	TRBJ1-4	TRBC1
TGCGCCAGCAGCCAAGGAGGGGATTCACCCCTCCACTTT	30	transient	CASSQGGDSPLHF	TRB	TRBV4-3	TRBD1	TRBJ1-6	TRBC1
TGCGCCAGCAGCTTGACGGGGGCGCAGACCTACAATGAGCAGTTCTTC	37	durable	CASSLTGAQTYNEQFF	TRB	TRBV5-1	TRBD1	TRBJ2-1	TRBC2
TGCGCCAGCAGCCAAGGCTCCCTGGACGGGAGCTTCTACGAGCAGTACTTC	41	transient	CASSQGSLDGSFYEQYF	TRB	TRBV4-1	TRBD1	TRBJ2-7	TRBC2
TGCGCCAGCAGCCAAGGGCGGGGTTTCTACAATGAGCAGTTCTTC	30	transient	CASSQGRGFYNEQFF	TRB	TRBV4-1	TRBD2	TRBJ2-1	TRBC2
TGTGCCACCAGCAAGCAGCGGGGGGGTGGCTACGAGCAGTACTTC	37	durable	CATSKQRGGGYEQYF	TRB	TRBV15	TRBD2	TRBJ2-7	TRBC2
TGCGCCAGCAGCCAAGGGTCTAGCGGGGGTATGGATACGCAGTATTTT	35	transient	CASSQGSSGGMDTQYF	TRB	TRBV4-3	TRBD2	TRBJ2-3	TRBC2
TGCGCCAGCAGCCAAGGTATCTGGGGGAACTACAATGAGCAGTTCTTC	30	transient	CASSQGIWGNYNEQFF	TRB	TRBV4-3	TRBD1	TRBJ2-1	TRBC2
TGTGCCACCAGTGATCCAAGTGCGGATAGCACAGATACGCAGTATTTT	37	durable	CATSDPSADSTDTQYF	TRB	TRBV24-1	TRBD1	TRBJ2-3	TRBC2
TGCGCCAGCAGCCAATTGGACCTGATCGCGAACACCGGGGAGCTGTTTTTT	30	transient	CASSQLDLIANTGELFF	TRB	TRBV4-1	TRBD1	TRBJ2-2	TRBC2
TGCGCCAGCAGCCACGGGGACAGCCCTTACACCGGGGAGCTGTTTTTT	41	transient	CASSHGDSPYTGELFF	TRB	TRBV4-1	TRBD1	TRBJ2-2	TRBC2
TGTGCCACCAGTGATTACAGGGGAGGGGAGCTGTTTTTT	37	durable	CATSDYRGGELFF	TRB	TRBV24-1	TRBD1	TRBJ2-2	TRBC2
TGCGCCAGCAGCCAGGGACTAGCGGGGTACACAGATACGCAGTATTTT	35	transient	CASSQGLAGYTDTQYF	TRB	TRBV4-3	TRBD2	TRBJ2-3	TRBC2
TGCGCCAGCAGCCAGGGCATACAGGGGTACCAAGAGACCCAGTACTTC	30	transient	CASSQGIQGYQETQYF	TRB	TRBV4-3	TRBD1	TRBJ2-5	TRBC2
TGCGCCAGCAGCCATAGAAGGGCCAGCTCCTACAATGAGCAGTTCTTC	41	transient	CASSHRRASSYNEQFF	TRB	TRBV5-1	TRBD2	TRBJ2-1	TRBC2
TGCGCCAGCAGCCCAAGAAGCCGACAGATCAATGAGCAGTTCTTC	30	transient	CASSPRSRQINEQFF	TRB	TRBV4-3	TRBD1	TRBJ2-1	TRBC2
TGCGCCAGCAGCCCAGAGGGCCACGGTGAAGCCCAGCATTTT	30	transient	CASSPEGHGEAQHF	TRB	TRBV5-1	TRBD2	TRBJ1-5	TRBC1
TGCGCCAGCAGCCCAGCCGTTGGACGTGTCGAGCAGTACTTC	30	transient	CASSPAVGRVEQYF	TRB	TRBV5-1	TRBD1	TRBJ2-7	TRBC2
TGCGCCAGCAGCCCAGTTTGGGGCGGTCCAAAAGATACGCAGTATTTT	35	transient	CASSPVWGGPKDTQYF	TRB	TRBV4-3	TRBD1	TRBJ2-3	TRBC2
TGCGCCAGCAGCCCCAACCGGGTAGATACGCAGTATTTT	30	transient	CASSPNRVDTQYF	TRB	TRBV4-3	TRBD1	TRBJ2-3	TRBC2
TGCGCCAGCAGCCCCCCCACAGGGTTTGTTGAGCAGTTCTTC	35	transient	CASSPPTGFVEQFF	TRB	TRBV5-1	TRBD1	TRBJ2-1	TRBC2
TGCGCCAGCAGCCCCCTTCCTAGCTCTGGGGCCAACGTCCTGACTTTC	30	transient	CASSPLPSSGANVLTF	TRB	TRBV5-1	TRBD1	TRBJ2-6	TRBC2
TGTGCCACCAGTGATTTCAGCGGGGGGAAAGATACGCAGTATTTT	37	durable	CATSDFSGGKDTQYF	TRB	TRBV24-1	TRBD2	TRBJ2-3	TRBC2
TGCGCCAGCAGCCCGCAGGCACAGAACACTGAAGCTTTCTTT	35	transient	CASSPQAQNTEAFF	TRB	TRBV5-1	TRBD1	TRBJ1-1	TRBC1
TGCGCCAGCAGCCCGCGATCTGGCGCCGGGGAGCTGTTTTTT	30	transient	CASSPRSGAGELFF	TRB	TRBV5-1	TRBD1	TRBJ2-2	TRBC2
TGCGCCAGCAGCCCGGACAGTAATCAGCCCCAGCATTTT	30	transient	CASSPDSNQPQHF	TRB	TRBV4-1	TRBD1	TRBJ1-5	TRBC1
TGCGCCAGCAGCCCGGCCGGACAGGGGAATTCACCCCTCCACTTT	30	transient	CASSPAGQGNSPLHF	TRB	TRBV5-1	TRBD1	TRBJ1-6	TRBC1
TGCGCCAGCAGCCGAGAGGGGTCCTACGAGCAGTACTTC	30	transient	CASSREGSYEQYF	TRB	TRBV4-2	TRBD1	TRBJ2-7	TRBC2
TGCGCCAGCAGCCGCAAGATCGCATGGACAGGGGGTGACACCGGGGAGCTGTTTTTT	30	transient	CASSRKIAWTGGDTGELFF	TRB	TRBV4-3	TRBD1	TRBJ2-2	TRBC2
TGCGCCAGCAGCCGTGGGACAGGGATGTCTGGAAACACCATATATTTT	30	transient	CASSRGTGMSGNTIYF	TRB	TRBV5-1	TRBD1	TRBJ1-3	TRBC1
TGCGCCAGCAGCCTCACTGTGGGGGCGATCCGATCACCCCTCCACTTT	41	transient	CASSLTVGAIRSPLHF	TRB	TRBV5-1	TRBD1	TRBJ1-6	TRBC1
TGCGCCAGCAGCCTCCTTGGACTAGCGGACAAAAACATTCAGTACTTC	30	transient	CASSLLGLADKNIQYF	TRB	TRBV4-3	TRBD2	TRBJ2-4	TRBC2
TGCGCCAGCAGCCTGAGGGGACAAAGCACAGATACGCAGTATTTT	35	transient	CASSLRGQSTDTQYF	TRB	TRBV5-1	TRBD1	TRBJ2-3	TRBC2
TGCGCCAGCAGCCTGCGGGGGCTGAGCACAGATACGCAGTATTTT	35	transient	CASSLRGLSTDTQYF	TRB	TRBV4-3	TRBD1	TRBJ2-3	TRBC2
TGCGCCAGCAGCCTTCGGACAGGGGGAGATACCGGGGAGCTGTTTTTT	35	transient	CASSLRTGGDTGELFF	TRB	TRBV5-1	TRBD1	TRBJ2-2	TRBC2
TGCGCCAGCAGCGCGGGACTAGCGGGGCTTTACAATGAGCAGTTCTTC	41	transient	CASSAGLAGLYNEQFF	TRB	TRBV5-1	TRBD2	TRBJ2-1	TRBC2
TGCGCCAGCAGCGGAGGACAGGACAATGAGCAGTTCTTC	35	transient	CASSGGQDNEQFF	TRB	TRBV5-1	TRBD1	TRBJ2-1	TRBC2
TGCGCCAGCAGCGGTACGGACAGCGGAAACCAGTTCTTC	35	transient	CASSGTDSGNQFF	TRB	TRBV5-1	TRBD2	TRBJ2-1	TRBC2
TGTGCCAGCACACAGGGGGCATCAGTCACATACGAGCAGTACTTC	37	durable	CASTQGASVTYEQYF	TRB	TRBV2	TRBD1	TRBJ2-7	TRBC2
TGCGCCAGCAGCTCACTATGGCCGGGTGAGGGCTACACCTTC	35	transient	CASSSLWPGEGYTF	TRB	TRBV5-1	TRBD1	TRBJ1-2	TRBC1
TGCGCCAGCAGCTCAGGGACGGGCCCTGGGCAGCCCCAGCATTTT	35	transient	CASSSGTGPGQPQHF	TRB	TRBV5-1	TRBD2	TRBJ1-5	TRBC1
TGCGCCAGCAGCTCCCTAGACCCGGGACTACTAACAGATACGCAGTATTTT	41	transient	CASSSLDPGLLTDTQYF	TRB	TRBV5-1	TRBD2	TRBJ2-3	TRBC2
TGCGCCAGCAGCTCCGCGGACACCGGGGAGCTGTTTTTT	30	transient	CASSSADTGELFF	TRB	TRBV5-1	TRBD1	TRBJ2-2	TRBC2
TGCGCCAGCAGCTGGCGAGGGGGGGACTCGCAGAACACTGAAGCTTTCTTT	41	transient	CASSWRGGDSQNTEAFF	TRB	TRBV5-1	TRBD2	TRBJ1-1	TRBC1
TGCGCCAGCAGCTGGGGAGACAGGGCAGCATCACCCCTCCACTTT	35	transient	CASSWGDRAASPLHF	TRB	TRBV5-1	TRBD1	TRBJ1-6	TRBC1
TGCGCCAGCAGCTTAGGCCCCTACCAAGAGACCCAGTACTTC	41	transient	CASSLGPYQETQYF	TRB	TRBV5-1	TRBD1	TRBJ2-5	TRBC2
TGCGCCAGCAGCTTATCCGGGGGCTCAGGAGATACGCAGTATTTT	41	transient	CASSLSGGSGDTQYF	TRB	TRBV5-1	TRBD1	TRBJ2-3	TRBC2
TGCGCCAGCAGCTTCCCAGATACCGGGGAGCTGTTTTTT	41	transient	CASSFPDTGELFF	TRB	TRBV5-1	TRBD1	TRBJ2-2	TRBC2
TGCGCCAGCAGCTTCGGCAGGGATGGCATGAACACTGAAGCTTTCTTT	30	transient	CASSFGRDGMNTEAFF	TRB	TRBV5-1	TRBD2	TRBJ1-1	TRBC1
TGTGCCAGCACCCCGGTAACGCTAGCTAGCACAGATACGCAGTATTTT	37	durable	CASTPVTLASTDTQYF	TRB	TRBV12-4	TRBD1	TRBJ2-3	TRBC2
TGCGCCAGCAGCTTGAGACCACTAACCCCGGGGGGGGGCGGCACAGATACGCAGTATTTT	35	transient	CASSLRPLTPGGGGTDTQYF	TRB	TRBV5-1	TRBD1	TRBJ2-3	TRBC2
TGCGCCAGCAGCTTGATTGGCTACGAGCAGTACTTC	30	transient	CASSLIGYEQYF	TRB	TRBV5-1	TRBD1	TRBJ2-7	TRBC2
TGCGCCAGCAGCTTGCAGGGGCCGGGGAGCAATCAGCCCCAGCATTTT	30	transient	CASSLQGPGSNQPQHF	TRB	TRBV5-1	TRBD1	TRBJ1-5	TRBC1
TGCGCCAGCAGCTTGCCCACGGGGGGGTCTGAGCAGTACTTC	30	transient	CASSLPTGGSEQYF	TRB	TRBV5-1	TRBD1	TRBJ2-7	TRBC2
TGCGCCAGCAGCTTGCGGGGGCAGACGGAGCAGTACTTC	35	transient	CASSLRGQTEQYF	TRB	TRBV5-1	TRBD1	TRBJ2-7	TRBC2
TGCGCCAGCAGCTTGCTCGGGAGCCAAGAGACCCAGTACTTC	41	transient	CASSLLGSQETQYF	TRB	TRBV5-1	TRBD2	TRBJ2-5	TRBC2
TGCGCCAGCAGCTTGGAAGGACAGACGTTCTCTGGAAACACCATATATTTT	35	transient	CASSLEGQTFSGNTIYF	TRB	TRBV5-1	TRBD1	TRBJ1-3	TRBC1
TGCGCCAGCAGCTTGGAATCAGGGAGTGGCAAGCAGTACTTC	41	transient	CASSLESGSGKQYF	TRB	TRBV5-1	TRBD2	TRBJ2-7	TRBC2
TGCGCCAGCAGCTTGGACACAGATACGCAGTATTTT	35	transient	CASSLDTDTQYF	TRB	TRBV5-1	TRBD1	TRBJ2-3	TRBC2
TGCGCCAGCAGCTTGGAGAGCGTTAACTATGGCTACACCTTC	30	transient	CASSLESVNYGYTF	TRB	TRBV5-1	TRBD1	TRBJ1-2	TRBC1
TGTGCCAGCACCCGAGGTTGGTTAAATGAGCAGTTCTTC	37	durable	CASTRGWLNEQFF	TRB	TRBV12-4	TRBD1	TRBJ2-1	TRBC2
TGCGCCAGCAGCTTGGAGGCGGGGGCGATCTACGAGCAGTACTTC	41	transient	CASSLEAGAIYEQYF	TRB	TRBV5-1	TRBD1	TRBJ2-7	TRBC2
TGCGCCAGCAGCTTGGATATGGTAGGGGACTACACCTTC	30	transient	CASSLDMVGDYTF	TRB	TRBV5-1	TRBD1	TRBJ1-2	TRBC1
TGCGCCAGCAGCTTGGCAACAGGCGGAAACACCATATATTTT	30	transient	CASSLATGGNTIYF	TRB	TRBV5-1	TRBD1	TRBJ1-3	TRBC1
TGCGCCAGCAGCTTGGCAGGGGGCACTGAAGCTTTCTTT	41	transient	CASSLAGGTEAFF	TRB	TRBV5-1	TRBD1	TRBJ1-1	TRBC1
TGCGCCAGCAGCTTGGCCATGACTAGCGGGGGGACCTCCCAAGAGACCCAGTACTTC	30	transient	CASSLAMTSGGTSQETQYF	TRB	TRBV5-1	TRBD2	TRBJ2-5	TRBC2
TGCGCCAGCAGCTTGGCCGCGACAGGGGGAAGAGAGCAGTACTTC	30	transient	CASSLAATGGREQYF	TRB	TRBV5-1	TRBD1	TRBJ2-7	TRBC2
TGCGCCAGCAGCTTGGCCTGGAACACTGAAGCTTTCTTT	35	transient	CASSLAWNTEAFF	TRB	TRBV5-1	TRBD1	TRBJ1-1	TRBC1
TGCGCCAGCAGCTTGGCGACAGGGCCCGAGACCCAGTACTTC	30	transient	CASSLATGPETQYF	TRB	TRBV5-1	TRBD1	TRBJ2-5	TRBC2
TGCGCCAGCAGCTTGGCGCAGACTCAGGGCACTGAAGCTTTCTTT	30	transient	CASSLAQTQGTEAFF	TRB	TRBV5-1	TRBD1	TRBJ1-1	TRBC1
TGCGCCAGCAGCTTGGCGGGGGGGGCCTACAATGAGCAGTTCTTC	41	transient	CASSLAGGAYNEQFF	TRB	TRBV5-1	TRBD2	TRBJ2-1	TRBC2
TGCGCCAGCAGCTTGGCTGGGGGAAACTATGGCTACACCTTC	30	transient	CASSLAGGNYGYTF	TRB	TRBV5-1	TRBD1	TRBJ1-2	TRBC1
TGCGCCAGCAGCTTGGGACTAGCGGGGGGTACAGATACGCAGTATTTT	30	transient	CASSLGLAGGTDTQYF	TRB	TRBV5-1	TRBD2	TRBJ2-3	TRBC2
TGCGCCAGCAGCTTGGGAGACACAGGGAGGAGTGGTGGCTACACCTTC	41	transient	CASSLGDTGRSGGYTF	TRB	TRBV5-1	TRBD1	TRBJ1-2	TRBC1
TGCGCCAGCAGCTTGGGCGGGACAGATTTCTCTGGGGCCAACGTCCTGACTTTC	30	transient	CASSLGGTDFSGANVLTF	TRB	TRBV5-1	TRBD1	TRBJ2-6	TRBC2
TGCGCCAGCAGCTTGGGGACCGTCACAGATACGCAGTATTTT	35	transient	CASSLGTVTDTQYF	TRB	TRBV5-1	TRBD1	TRBJ2-3	TRBC2
TGCGCCAGCAGCTTGGGGAGGGGCCCCCTGAGTGGGGCCAACGTCCTGACTTTC	41	transient	CASSLGRGPLSGANVLTF	TRB	TRBV5-1	TRBD1	TRBJ2-6	TRBC2
TGCGCCAGCAGCTTGGGTAGCTATGGCTACACCTTC	30	transient	CASSLGSYGYTF	TRB	TRBV5-1	TRBD1	TRBJ1-2	TRBC1
TGCGCCAGCAGCTTGGGTCCCGGGACAGGAGAGACCCAGTACTTC	35	transient	CASSLGPGTGETQYF	TRB	TRBV5-1	TRBD1	TRBJ2-5	TRBC2
TGCGCCAGCAGCTTGGGTCCTGGCGGGGAGTACGAGCAGTACTTC	35	transient	CASSLGPGGEYEQYF	TRB	TRBV5-1	TRBD2	TRBJ2-7	TRBC2
TGCGCCAGCAGCTTGGGTGAGACCCAGTACTTC	41	transient	CASSLGETQYF	TRB	TRBV5-1	TRBD1	TRBJ2-5	TRBC2
TGCGCCAGCAGCTTGGGTGCTTACAGGGGCGATTCCTACAATGAGCAGTTCTTC	30	transient	CASSLGAYRGDSYNEQFF	TRB	TRBV5-1	TRBD1	TRBJ2-1	TRBC2
TGCGCCAGCAGCTTGTTGTCTAGCGGGAACAATGAGCAGTTCTTC	35	transient	CASSLLSSGNNEQFF	TRB	TRBV5-1	TRBD2	TRBJ2-1	TRBC2
TGCGCCAGCAGGCGAAATGTGGCTAGCGACTCCTACGAGCAGTACTTC	35	transient	CASRRNVASDSYEQYF	TRB	TRBV4-3	TRBD2	TRBJ2-7	TRBC2
TGCGCCAGCAGGGACAGGGGTTGGACCGGGGAGCTGTTTTTT	30	transient	CASRDRGWTGELFF	TRB	TRBV5-1	TRBD1	TRBJ2-2	TRBC2
TGCGCCAGCAGGGAGGGGACTACTAATGAAAAACTGTTTTTT	41	transient	CASREGTTNEKLFF	TRB	TRBV10-2	TRBD2	TRBJ1-4	TRBC1
TGCGCCAGCAGGGATGGCGGGGGGCAAGAGACCCAGTACTTC	30	transient	CASRDGGGQETQYF	TRB	TRBV10-2	TRBD2	TRBJ2-5	TRBC2
TGCGCCAGCAGGGGGATCAACGAGCAGTACTTC	30	transient	CASRGINEQYF	TRB	TRBV5-1	TRBD1	TRBJ2-7	TRBC2
TGCGCCAGCAGGTTGGGGGACTCCTACAATGAGCAGTTCTTC	41	transient	CASRLGDSYNEQFF	TRB	TRBV5-1	TRBD1	TRBJ2-1	TRBC2
TGCGCCAGCAGTCAGACAGGGGCCTACAATGAGCAGTTCTTC	41	transient	CASSQTGAYNEQFF	TRB	TRBV10-2	TRBD1	TRBJ2-1	TRBC2
TGCGCCAGCAGTCAGACCGGGACTGCGTCCTACAATGAGCAGTTCTTC	30	transient	CASSQTGTASYNEQFF	TRB	TRBV5-1	TRBD2	TRBJ2-1	TRBC2
TGCGCCAGCAGTCGTAAATTTGGACAGCACTCCTACGAGCAGTACTTC	41	transient	CASSRKFGQHSYEQYF	TRB	TRBV23-1	TRBD1	TRBJ2-7	TRBC2
TGCGCCAGCAGTGAACTAGATACCTACGAGCAGTACTTC	30	transient	CASSELDTYEQYF	TRB	TRBV5-1	TRBD2	TRBJ2-7	TRBC2
TGCGCCAGCAGTTTACTCTCCATCGGGGCTAGCACAGATACGCAGTATTTT	30	transient	CASSLLSIGASTDTQYF	TRB	TRBV5-1	TRBD1	TRBJ2-3	TRBC2
TGCGCCAGCGATTGGACGGGACAGGGACAAGAGACCCAGTACTTC	41	transient	CASDWTGQGQETQYF	TRB	TRBV5-1	TRBD1	TRBJ2-5	TRBC2
TGCGCCAGCGGCATGGGACAGGGGTACAATGAGCAGTTCTTC	30	transient	CASGMGQGYNEQFF	TRB	TRBV5-1	TRBD1	TRBJ2-1	TRBC2
TGCGCCCGCCCGAGGAGCAGGAACACCGGGGAGCTGTTTTTT	35	transient	CARPRSRNTGELFF	TRB	TRBV10-1	TRBD1	TRBJ2-2	TRBC2
TGCGTCACAAACACAGATACGCAGTATTTT	30	transient	CVTNTDTQYF	TRB	TRBV29-1	TRBD1	TRBJ2-3	TRBC2
TGTGCAAGTCGCTTAGTATCTTCAGGGACACCCGACAATGAGCAGTTCTTC	30	transient	CASRLVSSGTPDNEQFF	TRB	TRBV12-2	TRBD1	TRBJ2-1	TRBC2
TGTGCCAAAGAACAGGGAATGGACACAGATACGCAGTATTTT	41	transient	CAKEQGMDTDTQYF	TRB	TRBV2	TRBD1	TRBJ2-3	TRBC2
TGTGCCAGCACCGACGGGGGGTGGGGCTACGAGCAGTACTTC	37	durable	CASTDGGWGYEQYF	TRB	TRBV6-6	TRBD1	TRBJ2-7	TRBC2
TGTGCCACCAGCAGAGAAGACTATGGCTACACCTTC	30	transient	CATSREDYGYTF	TRB	TRBV15	TRBD1	TRBJ1-2	TRBC1
TGTGCCACCAGCAGAGATACTCAGGGCTCCTATGGCTACACCTTC	30	transient	CATSRDTQGSYGYTF	TRB	TRBV15	TRBD1	TRBJ1-2	TRBC1
TGTGCCACCAGCAGAGATCGAGCGAGCAATGAGCAGTTCTTC	41	transient	CATSRDRASNEQFF	TRB	TRBV15	TRBD1	TRBJ2-1	TRBC2
TGTGCCACCAGCAGAGATCTCTCCATCGCGGGGGGTCAATATACGCAGTATTTT	30	transient	CATSRDLSIAGGQYTQYF	TRB	TRBV15	TRBD2	TRBJ2-3	TRBC2
TGTGCCACCAGCAGAGGGGACTCACAAACAGATACGCAGTATTTT	30	transient	CATSRGDSQTDTQYF	TRB	TRBV15	TRBD2	TRBJ2-3	TRBC2
TGTGCCACCAGCAGAGTTGGACTAGCGGGGAGACTGCCCCTAGCTTCGGATACGCAGTATTTT	35	transient	CATSRVGLAGRLPLASDTQYF	TRB	TRBV15	TRBD2	TRBJ2-3	TRBC2
TGTGCCACCAGCAGCCGGGAGATTCTCGACTACAATGAGCAGTTCTTC	35	transient	CATSSREILDYNEQFF	TRB	TRBV15	TRBD1	TRBJ2-1	TRBC2
TGTGCCACCAGCAGCTGGGGGGGCGAGCAGTTCTTC	41	transient	CATSSWGGEQFF	TRB	TRBV15	TRBD1	TRBJ2-1	TRBC2
TGTGCCACCAGCGGGGGACAGGGGGCAGGAGAGACCCAGTACTTC	30	transient	CATSGGQGAGETQYF	TRB	TRBV15	TRBD1	TRBJ2-5	TRBC2
TGTGCCACCAGTCGGGGACAGGGGGCCACCGGGGAGCTGTTTTTT	41	transient	CATSRGQGATGELFF	TRB	TRBV24-1	TRBD1	TRBJ2-2	TRBC2
TGTGCCACCAGTGACCCTTACAATGAGCAGTTCTTC	30	transient	CATSDPYNEQFF	TRB	TRBV24-1	TRBD1	TRBJ2-1	TRBC2
TGTGCCACCAGTGACGCCGGGACTTCCAATGAGCAGTTCTTC	30	transient	CATSDAGTSNEQFF	TRB	TRBV24-1	TRBD2	TRBJ2-1	TRBC2
TGTGCCAGCACCTACCTGGAAGCGGGGGGGCTTATCGGGGAGCTGTTTTTT	37	durable	CASTYLEAGGLIGELFF	TRB	TRBV6-5	TRBD2	TRBJ2-2	TRBC2
TGTGCCAGCACCTACGGACAGCTATTCACAGATACGCAGTATTTT	37	durable	CASTYGQLFTDTQYF	TRB	TRBV6-2	TRBD1	TRBJ2-3	TRBC2
TGTGCCACCAGTGATTCGCGAAATTCCGGGACAGGGGCCTACAATGAGCAGTTCTTC	41	transient	CATSDSRNSGTGAYNEQFF	TRB	TRBV24-1	TRBD1	TRBJ2-1	TRBC2
TGTGCCAGCAGCAACCCTCCGGGACAGCACTACGAGCAGTACTTC	37	durable	CASSNPPGQHYEQYF	TRB	TRBV5-8	TRBD1	TRBJ2-7	TRBC2
TGTGCCACCCCAGCGGTGGGCCGGCAGCCCCAGCATTTT	41	transient	CATPAVGRQPQHF	TRB	TRBV12-4	TRBD2	TRBJ1-5	TRBC1
TGTGCCACCGGACAGGTGAGCTCCTACGAGCAGTACTTC	30	transient	CATGQVSSYEQYF	TRB	TRBV5-5	TRBD1	TRBJ2-7	TRBC2
TGTGCCAGCAGCCAAGGAGGGGGTATCGCGGCCGGGGAGCTGTTTTTT	37	durable	CASSQGGGIAAGELFF	TRB	TRBV3-1	TRBD1	TRBJ2-2	TRBC2
TGTGCCACCTCCTCGGGGGATTTGATGAACACTGAAGCTTTCTTT	30	transient	CATSSGDLMNTEAFF	TRB	TRBV6-5	TRBD1	TRBJ1-1	TRBC1
TGTGCCACGAAGACGCGGGCGGACGAGCAGTACTTC	41	transient	CATKTRADEQYF	TRB	TRBV6-5	TRBD2	TRBJ2-7	TRBC2
TGTGCCACTGGGCGGGACAGGGGAAATGAGCAGTTCTTC	30	transient	CATGRDRGNEQFF	TRB	TRBV2	TRBD1	TRBJ2-1	TRBC2
TGTGCCAGCAACACCGGGAAAGGTACGCAGTATTTT	30	transient	CASNTGKGTQYF	TRB	TRBV25-1	TRBD1	TRBJ2-3	TRBC2
TGTGCCAGCAACAGGGGTTCCTATAATTCACCCCTCCACTTT	30	transient	CASNRGSYNSPLHF	TRB	TRBV16	TRBD1	TRBJ1-6	TRBC1
TGTGCCAGCAACCTCTCCGGCTTTGGGGAGCTGTTTTTT	35	transient	CASNLSGFGELFF	TRB	TRBV6-2	TRBD2	TRBJ2-2	TRBC2
TGTGCCAGCAACTCAAACTCCTACGAGCAGTACTTC	41	transient	CASNSNSYEQYF	TRB	TRBV6-2	TRBD1	TRBJ2-7	TRBC2
TGTGCCAGCAACTCAGGGGGCGCTGATGACCACTATGGCTACACCTTC	35	transient	CASNSGGADDHYGYTF	TRB	TRBV4-2	TRBD1	TRBJ1-2	TRBC1
TGTGCCAGCAAGCTCGGAGCGACTAGCACAGATACGCAGTATTTT	30	transient	CASKLGATSTDTQYF	TRB	TRBV6-5	TRBD1	TRBJ2-3	TRBC2
TGTGCCAGCAAGGACAGGGTCTTCGGCAATCAGCCCCAGCATTTT	41	transient	CASKDRVFGNQPQHF	TRB	TRBV27	TRBD1	TRBJ1-5	TRBC1
TGTGCCAGCAAGGCGGGATCCTCCTACAATGAGCAGTTCTTC	30	transient	CASKAGSSYNEQFF	TRB	TRBV2	TRBD2	TRBJ2-1	TRBC2
TGTGCCAGCAATGGGGGACCCAATAATGCCGCAGAGACCCAGTACTTC	30	transient	CASNGGPNNAAETQYF	TRB	TRBV5-4	TRBD1	TRBJ2-5	TRBC2
TGTGCCAGCAATTCCTTAGGGGGGAGGACCGGGGAGCTGTTTTTT	30	transient	CASNSLGGRTGELFF	TRB	TRBV6-6	TRBD1	TRBJ2-2	TRBC2
TGTGCCAGCAGCCAAGGGCGGGGCGGTTGGGATTCACCCCTCCACTTT	37	durable	CASSQGRGGWDSPLHF	TRB	TRBV5-4	TRBD1	TRBJ1-6	TRBC1
TGTGCCAGCACAGGGAGACCGGGAGGGACCCAGTACTTC	35	transient	CASTGRPGGTQYF	TRB	TRBV6-5	TRBD1	TRBJ2-5	TRBC2
TGTGCCAGCACCCACGGGACATCATACACCGGGGAGCTGTTTTTT	35	transient	CASTHGTSYTGELFF	TRB	TRBV6-5	TRBD1	TRBJ2-2	TRBC2
TGTGCCAGCACCCAGAAGGTGGGGAGCAATCAGCCCCAGCATTTT	35	transient	CASTQKVGSNQPQHF	TRB	TRBV27	TRBD1	TRBJ1-5	TRBC1
TGTGCCAGCACCCCCGGGAGGAGTGAGCAGTTCTTC	41	transient	CASTPGRSEQFF	TRB	TRBV11-2	TRBD1	TRBJ2-1	TRBC2
TGTGCCAGCACCCCGACACCAACCCCCGGAGCTTTCTTT	35	transient	CASTPTPTPGAFF	TRB	TRBV12-3	TRBD1	TRBJ1-1	TRBC1
TGTGCCAGCACCCCGACGGGGGCCTACAATGAGCAGTTCTTC	41	transient	CASTPTGAYNEQFF	TRB	TRBV12-4	TRBD1	TRBJ2-1	TRBC2
TGTGCCAGCACCCCGGGGCAGGGGGGGAACACTGAAGCTTTCTTT	41	transient	CASTPGQGGNTEAFF	TRB	TRBV5-6	TRBD1	TRBJ1-1	TRBC1
TGTGCCAGCAGCCATTTGACGGGTCAAGAGACCCAGTACTTC	37	durable	CASSHLTGQETQYF	TRB	TRBV7-7	TRBD1	TRBJ2-5	TRBC2
TGTGCCAGCAGCCCAGGTGGGGGGATCGACGAGCAGTACTTC	37	durable	CASSPGGGIDEQYF	TRB	TRBV7-6	TRBD1	TRBJ2-7	TRBC2
TGTGCCAGCACCCGCCGGGACTCCATCTCCTACGAGCAGTACTTC	30	transient	CASTRRDSISYEQYF	TRB	TRBV7-8	TRBD2	TRBJ2-7	TRBC2
TGTGCCAGCAGCCCCAGGTGGGGGACTAGAAACACCGGGGAGCTGTTTTTT	37	durable	CASSPRWGTRNTGELFF	TRB	TRBV5-8	TRBD2	TRBJ2-2	TRBC2
TGTGCCAGCACCGGAGCGGGGGCAGGGACAGATACGCAGTATTTT	30	transient	CASTGAGAGTDTQYF	TRB	TRBV6-5	TRBD1	TRBJ2-3	TRBC2
TGTGCCAGCAGCCCCATGGCCAGCACAGATACGCAGTATTTT	37	durable	CASSPMASTDTQYF	TRB	TRBV7-9	TRBD1	TRBJ2-3	TRBC2
TGTGCCAGCAGCCCCGTCGCAGGGGCGCCTAGTGGAAACACCATATATTTT	37	durable	CASSPVAGAPSGNTIYF	TRB	TRBV11-2	TRBD1	TRBJ1-3	TRBC1
TGTGCCAGCAGCCCGCAGACAGGGAAAGCTTTCTTT	37	durable	CASSPQTGKAFF	TRB	TRBV7-9	TRBD1	TRBJ1-1	TRBC1
TGTGCCAGCACGCGGGACAGCACAGATACGCAGTATTTT	30	transient	CASTRDSTDTQYF	TRB	TRBV6-2	TRBD1	TRBJ2-3	TRBC2
TGTGCCAGCACGGCAGAGGAAAACACTAACACTGAAGCTTTCTTT	35	transient	CASTAEENTNTEAFF	TRB	TRBV6-5	TRBD1	TRBJ1-1	TRBC1
TGTGCCAGCACTACGAGGGCTAGCGGGGTTCATGAGCAGTTCTTC	30	transient	CASTTRASGVHEQFF	TRB	TRBV6-2	TRBD2	TRBJ2-1	TRBC2
TGTGCCAGCACTATTGGAAACACCATATATTTT	35	transient	CASTIGNTIYF	TRB	TRBV6-5	TRBD1	TRBJ1-3	TRBC1
TGTGCCAGCACTCCGACAGGGCGGGAGACCCAGTACTTC	41	transient	CASTPTGRETQYF	TRB	TRBV5-6	TRBD1	TRBJ2-5	TRBC2
TGTGCCAGCACTTTGAGAGGGATTAATGAAAAACTGTTTTTT	30	transient	CASTLRGINEKLFF	TRB	TRBV12-3	TRBD2	TRBJ1-4	TRBC1
TGTGCCAGCAGCCCTACAGGGGAAGGAGAGACCCAGTACTTC	37	durable	CASSPTGEGETQYF	TRB	TRBV27	TRBD1	TRBJ2-5	TRBC2
TGTGCCAGCAGCCCTCTCTGGGCGGGGTTGAACACTGAAGCTTTCTTT	37	durable	CASSPLWAGLNTEAFF	TRB	TRBV7-6	TRBD1	TRBJ1-1	TRBC1
TGTGCCAGCAGACCATTAAGGGGAACAAACTATGGCTACACCTTC	30	transient	CASRPLRGTNYGYTF	TRB	TRBV6-2	TRBD1	TRBJ1-2	TRBC1
TGTGCCAGCAGACCCATGAGCGAGACCGCCCAAGAGACCCAGTACTTC	35	transient	CASRPMSETAQETQYF	TRB	TRBV6-2	TRBD1	TRBJ2-5	TRBC2
TGTGCCAGCAGACCGCCAGTACACGGGCACGAGCAGTACTTC	30	transient	CASRPPVHGHEQYF	TRB	TRBV12-4	TRBD2	TRBJ2-7	TRBC2
TGTGCCAGCAGACCGGACGGCACAGATACGCAGTATTTT	41	transient	CASRPDGTDTQYF	TRB	TRBV6-2	TRBD1	TRBJ2-3	TRBC2
TGTGCCAGCAGACGACTAGCGGGGACCTACGAGCAGTACTTC	30	transient	CASRRLAGTYEQYF	TRB	TRBV11-2	TRBD2	TRBJ2-7	TRBC2
TGTGCCAGCAGACGCGGACAGGGAGGAGGATATTCACCCCTCCACTTT	35	transient	CASRRGQGGGYSPLHF	TRB	TRBV6-5	TRBD1	TRBJ1-6	TRBC1
TGTGCCAGCAGACTTAACCCGGGGAACTCCTACGAGCAGTACTTC	30	transient	CASRLNPGNSYEQYF	TRB	TRBV6-5	TRBD1	TRBJ2-7	TRBC2
TGTGCCAGCAGACTTGTCCAGAGGAACACTGAAGCTTTCTTT	30	transient	CASRLVQRNTEAFF	TRB	TRBV12-3	TRBD1	TRBJ1-1	TRBC1
TGTGCCAGCAGATCCCGGGATCCTAACTCCTACGAGCAGTACTTC	41	transient	CASRSRDPNSYEQYF	TRB	TRBV6-2	TRBD1	TRBJ2-7	TRBC2
TGTGCCAGCAGATGGGACCTCCTACACCCCGAGCAGTACTTC	30	transient	CASRWDLLHPEQYF	TRB	TRBV6-1	TRBD2	TRBJ2-7	TRBC2
TGTGCCAGCAGATTCTCTGCGGGGGGGACCCAGTACTTC	41	transient	CASRFSAGGTQYF	TRB	TRBV12-4	TRBD2	TRBJ2-5	TRBC2
TGTGCCAGCAGCAACAGCTGGGGGAACACTGAAGCTTTCTTT	35	transient	CASSNSWGNTEAFF	TRB	TRBV6-2	TRBD1	TRBJ1-1	TRBC1
TGTGCCAGCAGCCGACTAGCGGCCCCTAGCACAGATACGCAGTATTTT	37	durable	CASSRLAAPSTDTQYF	TRB	TRBV7-3	TRBD2	TRBJ2-3	TRBC2
TGTGCCAGCAGCAAGAGGGGGGGGGAGCTGTTTTTT	35	transient	CASSKRGGELFF	TRB	TRBV6-5	TRBD1	TRBJ2-2	TRBC2
TGTGCCAGCAGCAAGGAGGACATGGCCGAGTTCTTC	35	transient	CASSKEDMAEFF	TRB	TRBV5-6	TRBD1	TRBJ2-1	TRBC2
TGTGCCAGCAGCAATACCGCCCAGCCCCAGCATTTT	30	transient	CASSNTAQPQHF	TRB	TRBV6-2	TRBD1	TRBJ1-5	TRBC1
TGTGCCAGCAGCACAGCGGGGGGTTTGCGGAATGAGCAGTTCTTC	41	transient	CASSTAGGLRNEQFF	TRB	TRBV6-5	TRBD2	TRBJ2-1	TRBC2
TGTGCCAGCAGCACAGGGGAGGGTCAGCCCCAGCATTTT	30	transient	CASSTGEGQPQHF	TRB	TRBV12-3	TRBD1	TRBJ1-5	TRBC1
TGTGCCAGCAGCACAGGGGGCACCGGGGAGCTGTTTTTT	35	transient	CASSTGGTGELFF	TRB	TRBV12-4	TRBD1	TRBJ2-2	TRBC2
TGTGCCAGCAGCACAGGGTTTCTCTATGGCTACACCTTC	30	transient	CASSTGFLYGYTF	TRB	TRBV7-2	TRBD1	TRBJ1-2	TRBC1
TGTGCCAGCAGCACCGGAAGCGGGGCGTACAATGAGCAGTTCTTC	35	transient	CASSTGSGAYNEQFF	TRB	TRBV7-2	TRBD1	TRBJ2-1	TRBC2
TGTGCCAGCAGCACGAGCGGGCCCCAGCATTTT	35	transient	CASSTSGPQHF	TRB	TRBV6-6	TRBD2	TRBJ1-5	TRBC1
TGTGCCAGCAGCCGACTAGCGGGCACAGATACGCAGTATTTT	37	durable	CASSRLAGTDTQYF	TRB	TRBV7-3	TRBD2	TRBJ2-3	TRBC2
TGTGCCAGCAGCATACAGGGGGCGGTCTACGAGCAGTACTTC	41	transient	CASSIQGAVYEQYF	TRB	TRBV6-5	TRBD1	TRBJ2-7	TRBC2
TGTGCCAGCAGCCAAACAGGGGGCGCGAACACTGAAGCTTTCTTT	41	transient	CASSQTGGANTEAFF	TRB	TRBV3-1	TRBD1	TRBJ1-1	TRBC1
TGTGCCAGCAGCCAAAGAGGTTACAATGAGCAGTTCTTC	30	transient	CASSQRGYNEQFF	TRB	TRBV3-1	TRBD1	TRBJ2-1	TRBC2
TGTGCCAGCAGCCAAATCAGGGGGCGCCAGGGAGATACGCAGTATTTT	30	transient	CASSQIRGRQGDTQYF	TRB	TRBV6-5	TRBD1	TRBJ2-3	TRBC2
TGTGCCAGCAGCCAACAACAGGGAGGTAGTTCGAGTGAGCAGTACTTC	41	transient	CASSQQQGGSSSEQYF	TRB	TRBV3-1	TRBD1	TRBJ2-7	TRBC2
TGTGCCAGCAGCCAACCCCTAGCGGGGGGCGGGGAGACCCAGTACTTC	35	transient	CASSQPLAGGGETQYF	TRB	TRBV3-1	TRBD2	TRBJ2-5	TRBC2
TGTGCCAGCAGCCAAGAAGCAGGGTCGGGTACAGATACGCAGTATTTT	35	transient	CASSQEAGSGTDTQYF	TRB	TRBV4-2	TRBD1	TRBJ2-3	TRBC2
TGTGCCAGCAGCCAAGAAGGACGGACTAGCGGGTGGGCCGGGGAGCTGTTTTTT	30	transient	CASSQEGRTSGWAGELFF	TRB	TRBV4-2	TRBD2	TRBJ2-2	TRBC2
TGTGCCAGCAGCCAAGAAGTTCAATGGGGGTCTTCTGGCTACACCTTC	41	transient	CASSQEVQWGSSGYTF	TRB	TRBV14	TRBD1	TRBJ1-2	TRBC1
TGTGCCAGCAGCCAAGACAGGAACACCGGGGAGCTGTTTTTT	41	transient	CASSQDRNTGELFF	TRB	TRBV7-9	TRBD1	TRBJ2-2	TRBC2
TGTGCCAGCAGCCAAGAGATAATAGCGGGGGGCTCCTACAATGAGCAGTTCTTC	30	transient	CASSQEIIAGGSYNEQFF	TRB	TRBV3-1	TRBD2	TRBJ2-1	TRBC2
TGTGCCAGCAGCCAAGAGGCGCGGGGGGGCCAAGACAATGAGCAGTTCTTC	41	transient	CASSQEARGGQDNEQFF	TRB	TRBV4-2	TRBD2	TRBJ2-1	TRBC2
TGTGCCAGCAGCCAAGAGGCGGCCGCTCGCTCCTACAATGAGCAGTTCTTC	30	transient	CASSQEAAARSYNEQFF	TRB	TRBV3-1	TRBD2	TRBJ2-1	TRBC2
TGTGCCAGCAGCCAAGAGGGATTGCAAGAGACCCAGTACTTC	35	transient	CASSQEGLQETQYF	TRB	TRBV4-2	TRBD1	TRBJ2-5	TRBC2
TGTGCCAGCAGCCAAGATACCCCTGCCAGGACGAACACCGGGGAGCTGTTTTTT	35	transient	CASSQDTPARTNTGELFF	TRB	TRBV4-2	TRBD1	TRBJ2-2	TRBC2
TGTGCCAGCAGCCAAGATACGGGGGGGGACTCTGGGGCCAACGTCCTGACTTTC	41	transient	CASSQDTGGDSGANVLTF	TRB	TRBV4-2	TRBD1	TRBJ2-6	TRBC2
TGTGCCAGCAGCCAAGATAGTGGACTAAGAGGGGAAAACATTCAGTACTTC	35	transient	CASSQDSGLRGENIQYF	TRB	TRBV4-2	TRBD2	TRBJ2-4	TRBC2
TGTGCCAGCAGCCAAGATCTCGCAGGGAGGGAGACCCAGTACTTC	35	transient	CASSQDLAGRETQYF	TRB	TRBV4-2	TRBD2	TRBJ2-5	TRBC2
TGTGCCAGCAGCCAAGATGCGGGGGTGGGCACAGATACGCAGTATTTT	35	transient	CASSQDAGVGTDTQYF	TRB	TRBV4-2	TRBD1	TRBJ2-3	TRBC2
TGTGCCAGCAGCCAAGATTCGGACAGGGTTGGTTCACCCCTCCACTTT	41	transient	CASSQDSDRVGSPLHF	TRB	TRBV4-2	TRBD1	TRBJ1-6	TRBC1
TGTGCCAGCAGCCAAGATTGGGAGACCCAGTACTTC	41	transient	CASSQDWETQYF	TRB	TRBV14	TRBD1	TRBJ2-5	TRBC2
TGTGCCAGCAGCCAAGCCGGGACACCCTCTACTAACTATGGCTACACCTTC	30	transient	CASSQAGTPSTNYGYTF	TRB	TRBV4-2	TRBD1	TRBJ1-2	TRBC1
TGTGCCAGCAGCCAAGCCTCTAGCGGGGGGGGCTACGAGCAGTACTTC	41	transient	CASSQASSGGGYEQYF	TRB	TRBV4-2	TRBD2	TRBJ2-7	TRBC2
TGTGCCAGCAGCCAAGCGCCTAGCGGGGTGACAGATACGCAGTATTTT	41	transient	CASSQAPSGVTDTQYF	TRB	TRBV4-2	TRBD2	TRBJ2-3	TRBC2
TGTGCCAGCAGCCAAGCTCCTAGCGGGGGGTTAAATGAGCAGTTCTTC	35	transient	CASSQAPSGGLNEQFF	TRB	TRBV3-1	TRBD2	TRBJ2-1	TRBC2
TGTGCCAGCAGCCAAGGACAGGGCGGCACAGATACGCAGTATTTT	30	transient	CASSQGQGGTDTQYF	TRB	TRBV4-2	TRBD1	TRBJ2-3	TRBC2
TGTGCCAGCAGCCAAGGACTAGATGCCCCCATTCAGTACTTC	30	transient	CASSQGLDAPIQYF	TRB	TRBV3-1	TRBD2	TRBJ2-4	TRBC2
TGTGCCAGCAGCCGACTAGCGGGGGCCTACGAGCAGTACTTC	37	durable	CASSRLAGAYEQYF	TRB	TRBV7-3	TRBD2	TRBJ2-7	TRBC2
TGTGCCAGCAGCCGCCTTGCGAGCGGGGTAACCGGGGAGCTGTTTTTT	37	durable	CASSRLASGVTGELFF	TRB	TRBV7-3	TRBD2	TRBJ2-2	TRBC2
TGTGCCAGCAGCCAAGGGGCGGGCCCAACTAATGAAAAACTGTTTTTT	30	transient	CASSQGAGPTNEKLFF	TRB	TRBV4-2	TRBD2	TRBJ1-4	TRBC1
TGTGCCAGCAGCCAAGGTGGCAGGTACGAAGAGACCCAGTACTTC	35	transient	CASSQGGRYEETQYF	TRB	TRBV3-1	TRBD1	TRBJ2-5	TRBC2
TGTGCCAGCAGCCAAGGTGGGGGGGCTTTAGATACGCAGTATTTT	30	transient	CASSQGGGALDTQYF	TRB	TRBV4-2	TRBD1	TRBJ2-3	TRBC2
TGTGCCAGCAGCGCAAGGAGGGGGAAAACAATGAACACTGAAGCTTTCTTT	37	durable	CASSARRGKTMNTEAFF	TRB	TRBV2	TRBD1	TRBJ1-1	TRBC1
TGTGCCAGCAGCCAAGTGGACTCCCCTTGGCAAGAGACCCAGTACTTC	30	transient	CASSQVDSPWQETQYF	TRB	TRBV14	TRBD1	TRBJ2-5	TRBC2
TGTGCCAGCAGCCAAGTTACGGGGGAGCAGTACTTC	30	transient	CASSQVTGEQYF	TRB	TRBV3-1	TRBD1	TRBJ2-7	TRBC2
TGTGCCAGCAGCGCTCGACAGGGGGATAGCATGAACACTGAAGCTTTCTTT	37	durable	CASSARQGDSMNTEAFF	TRB	TRBV2	TRBD1	TRBJ1-1	TRBC1
TGTGCCAGCAGCCAATTAGTACAGGGGGGCCCGTTTTTT	30	transient	CASSQLVQGGPFF	TRB	TRBV7-8	TRBD1	TRBJ2-2	TRBC2
TGTGCCAGCAGCCAATTCGTAGGAAATGAAAAACTGTTTTTT	30	transient	CASSQFVGNEKLFF	TRB	TRBV3-1	TRBD1	TRBJ1-4	TRBC1
TGTGCCAGCAGCCACCTGCCGGGACAGTCCAAAAATGAGCAGTTCTTC	41	transient	CASSHLPGQSKNEQFF	TRB	TRBV6-1	TRBD1	TRBJ2-1	TRBC2
TGTGCCAGCAGCCACGCGACAGGGTCTGGTAACGGGGAGCTGTTTTTT	30	transient	CASSHATGSGNGELFF	TRB	TRBV3-1	TRBD1	TRBJ2-2	TRBC2
TGTGCCAGCAGCCACGGCGAGCGGACAGGGGATTACGAGCAGTACTTC	35	transient	CASSHGERTGDYEQYF	TRB	TRBV7-9	TRBD1	TRBJ2-7	TRBC2
TGTGCCAGCAGCCAGAACACCGGGGAGCTGTTTTTT	30	transient	CASSQNTGELFF	TRB	TRBV11-2	TRBD1	TRBJ2-2	TRBC2
TGTGCCAGCAGCCAGACAGGCTCTGGGGCCAACGTCCTGACTTTC	41	transient	CASSQTGSGANVLTF	TRB	TRBV6-2	TRBD1	TRBJ2-6	TRBC2
TGTGCCAGCAGCCAGAGTCGGTCCCAAAACAATGAGCAGTTCTTC	41	transient	CASSQSRSQNNEQFF	TRB	TRBV6-1	TRBD1	TRBJ2-1	TRBC2
TGTGCCAGCAGCCAGCCGCAGGGGGCCGTCTACGAGCAGTACTTC	30	transient	CASSQPQGAVYEQYF	TRB	TRBV3-1	TRBD1	TRBJ2-7	TRBC2
TGTGCCAGCAGCCAGCTATCCTTACCAGCGGGGGGCCAAGAGACCCAGTACTTC	30	transient	CASSQLSLPAGGQETQYF	TRB	TRBV4-2	TRBD2	TRBJ2-5	TRBC2
TGTGCCAGCAGCCAGGGGACAGCCCGAGGAAGCACAGATACGCAGTATTTT	35	transient	CASSQGTARGSTDTQYF	TRB	TRBV4-2	TRBD1	TRBJ2-3	TRBC2
TGTGCCAGCAGCCAGGTCTCGCACGGTGAAGCTTTCTTT	41	transient	CASSQVSHGEAFF	TRB	TRBV3-1	TRBD1	TRBJ1-1	TRBC1
TGTGCCAGCAGCGGAATAGGGGGACAGACGATGAACACTGAAGCTTTCTTT	37	durable	CASSGIGGQTMNTEAFF	TRB	TRBV2	TRBD1	TRBJ1-1	TRBC1
TGTGCCAGCAGCGGATCGGGACTAGCGGAATCTACCGGGGAGCTGTTTTTT	37	durable	CASSGSGLAESTGELFF	TRB	TRBV11-3	TRBD2	TRBJ2-2	TRBC2
TGTGCCAGCAGCCATCGCGGGACAGGGGGAATTGAAGCTTTCTTT	30	transient	CASSHRGTGGIEAFF	TRB	TRBV3-1	TRBD1	TRBJ1-1	TRBC1
TGTGCCAGCAGCCATGACCGTCTAGCGGGGGGGGATACGCAGTATTTT	41	transient	CASSHDRLAGGDTQYF	TRB	TRBV3-1	TRBD2	TRBJ2-3	TRBC2
TGTGCCAGCAGCGTAGAGGTGGTAGCGGGGGCTTACAATGAGCAGTTCTTC	37	durable	CASSVEVVAGAYNEQFF	TRB	TRBV9	TRBD2	TRBJ2-1	TRBC2
TGTGCCAGCAGCCATTTGTCAGACTACTATGGCTACACCTTC	30	transient	CASSHLSDYYGYTF	TRB	TRBV3-1	TRBD1	TRBJ1-2	TRBC1
TGTGCCAGCAGCCCAAACTGGGCGGGGGGCGGACGCCAGCCCCAGCATTTT	30	transient	CASSPNWAGGGRQPQHF	TRB	TRBV7-9	TRBD1	TRBJ1-5	TRBC1
TGTGCCAGCAGCCCAACCCGCTACGAGCAGTACTTC	41	transient	CASSPTRYEQYF	TRB	TRBV7-9	TRBD1	TRBJ2-7	TRBC2
TGTGCCAGCAGCCCACTCCCCGGCCGTGGCTACACCTTC	35	transient	CASSPLPGRGYTF	TRB	TRBV11-2	TRBD1	TRBJ1-2	TRBC1
TGTGCCAGCAGCCCAGGCTATGGGTCCTACGAGCAGTACTTC	35	transient	CASSPGYGSYEQYF	TRB	TRBV11-2	TRBD1	TRBJ2-7	TRBC2
TGTGCCAGCAGCGTAGGAAGGGGGTTCCAAGAGACCCAGTACTTC	37	durable	CASSVGRGFQETQYF	TRB	TRBV9	TRBD1	TRBJ2-5	TRBC2
TGTGCCAGCAGCCCCACAGATACGCAGTATTTT	30	transient	CASSPTDTQYF	TRB	TRBV11-2	TRBD1	TRBJ2-3	TRBC2
TGTGCCAGCAGCGTAGGGGATGGCACTGAAGCTTTCTTT	37	durable	CASSVGDGTEAFF	TRB	TRBV9	TRBD1	TRBJ1-1	TRBC1
TGTGCCAGCAGCGTGGGACAGATCAACGAGCAGTACTTC	37	durable	CASSVGQINEQYF	TRB	TRBV9	TRBD1	TRBJ2-7	TRBC2
TGTGCCAGCAGCCCCCATGTGGCGGGGGGGCCAGAGACCCAGTACTTC	41	transient	CASSPHVAGGPETQYF	TRB	TRBV4-2	TRBD2	TRBJ2-5	TRBC2
TGTGCCAGCAGCCCCCCTGGCCGAGATACGCAGTATTTT	35	transient	CASSPPGRDTQYF	TRB	TRBV7-2	TRBD1	TRBJ2-3	TRBC2
TGTGCCAGCAGCCCCCGCCGGGGGAACACTGAAGCTTTCTTT	35	transient	CASSPRRGNTEAFF	TRB	TRBV7-2	TRBD1	TRBJ1-1	TRBC1
TGTGCCAGCAGCCCCCGGACAGGGGACGGGGAGCTGTTTTTT	30	transient	CASSPRTGDGELFF	TRB	TRBV9	TRBD1	TRBJ2-2	TRBC2
TGTGCCAGCAGCCCCCGTCAGTTGAGCACCGGGGAGCTGTTTTTT	30	transient	CASSPRQLSTGELFF	TRB	TRBV12-3	TRBD1	TRBJ2-2	TRBC2
TGTGCCAGCAGCCCCCTTCGTCAGATGGAAAAACTGTTTTTT	35	transient	CASSPLRQMEKLFF	TRB	TRBV3-1	TRBD1	TRBJ1-4	TRBC1
TGTGCCAGCAGCCCCCTTGGACGGGGGGATCTTAGCACAGATACGCAGTATTTT	30	transient	CASSPLGRGDLSTDTQYF	TRB	TRBV7-9	TRBD1	TRBJ2-3	TRBC2
TGTGCCAGCAGCCCCGACTACCGGCAGCCACAGTTCTTC	35	transient	CASSPDYRQPQFF	TRB	TRBV7-2	TRBD2	TRBJ2-1	TRBC2
TGTGCCAGCAGCCCCGACTATGAAGAGACCCAGTACTTC	41	transient	CASSPDYEETQYF	TRB	TRBV27	TRBD2	TRBJ2-5	TRBC2
TGTGCCAGCAGCCCCGCGCAGGGGGGGGACCGCTACGAGCAGTACTTC	30	transient	CASSPAQGGDRYEQYF	TRB	TRBV7-8	TRBD1	TRBJ2-7	TRBC2
TGTGCCAGCAGCCCCGGACAGATGGTCGGCTACACCTTC	30	transient	CASSPGQMVGYTF	TRB	TRBV7-2	TRBD1	TRBJ1-2	TRBC1
TGTGCCAGCAGCCCCGGACCGTTATCCTACAATGAGCAGTTCTTC	35	transient	CASSPGPLSYNEQFF	TRB	TRBV7-9	TRBD1	TRBJ2-1	TRBC2
TGTGCCAGCAGCCCCGGGACTAGCATTAGAGAGACCCAGTACTTC	30	transient	CASSPGTSIRETQYF	TRB	TRBV12-4	TRBD2	TRBJ2-5	TRBC2
TGTGCCAGCAGCCCCGGGACTAGCTCCTACAATGAGCAGTTCTTC	41	transient	CASSPGTSSYNEQFF	TRB	TRBV7-2	TRBD2	TRBJ2-1	TRBC2
TGTGCCAGCAGCCCCGGGGGGGGGCGGAGAGGAAACACCATATATTTT	35	transient	CASSPGGGRRGNTIYF	TRB	TRBV7-2	TRBD1	TRBJ1-3	TRBC1
TGTGCCAGCAGCTACCCAGGGATAAGCACAGATACGCAGTATTTT	37	durable	CASSYPGISTDTQYF	TRB	TRBV7-2	TRBD1	TRBJ2-3	TRBC2
TGTGCCAGCAGCTCGGAGGAGACAAACACTGAAGCTTTCTTT	37	durable	CASSSEETNTEAFF	TRB	TRBV7-6	TRBD2	TRBJ1-1	TRBC1
TGTGCCAGCAGCCCCTGGGGGGACAAAGGTGGCTACACCTTC	30	transient	CASSPWGDKGGYTF	TRB	TRBV7-9	TRBD1	TRBJ1-2	TRBC1
TGTGCCAGCAGCCCGAACACCGGGGAGCTGTTTTTT	41	transient	CASSPNTGELFF	TRB	TRBV2	TRBD1	TRBJ2-2	TRBC2
TGTGCCAGCAGCTCGGGACTAGCGGGGAACACCGGGGAGCTGTTTTTT	37	durable	CASSSGLAGNTGELFF	TRB	TRBV5-8	TRBD2	TRBJ2-2	TRBC2
TGTGCCAGCAGCCCGCAGGGGGCTGGCTACACCTTC	30	transient	CASSPQGAGYTF	TRB	TRBV9	TRBD1	TRBJ1-2	TRBC1
TGTGCCAGCAGCTCTGTTGAGTCAAACACCGGGGAGCTGTTTTTT	37	durable	CASSSVESNTGELFF	TRB	TRBV7-2	TRBD1	TRBJ2-2	TRBC2
TGTGCCAGCAGCCCGGACAGGGGGTTCAATCAGCCCCAGCATTTT	41	transient	CASSPDRGFNQPQHF	TRB	TRBV7-6	TRBD1	TRBJ1-5	TRBC1
TGTGCCAGCAGCCCGGACTTGGCCAACATTCAGTACTTC	35	transient	CASSPDLANIQYF	TRB	TRBV7-2	TRBD2	TRBJ2-4	TRBC2
TGTGCCAGCAGCCCGGGGACAGCTTACTCCACTGAAGCTTTCTTT	30	transient	CASSPGTAYSTEAFF	TRB	TRBV12-4	TRBD1	TRBJ1-1	TRBC1
TGTGCCAGCAGCCCGGGGACTTTTTGGAATGAGCAGTTCTTC	30	transient	CASSPGTFWNEQFF	TRB	TRBV7-2	TRBD2	TRBJ2-1	TRBC2
TGTGCCAGCAGCCCGGGGCCATACAGGCAGAGCTCCTACGAGCAGTACTTC	30	transient	CASSPGPYRQSSYEQYF	TRB	TRBV4-2	TRBD1	TRBJ2-7	TRBC2
TGTGCCAGCAGCCCGTACAGGGTTCTAGGGACTGAAGCTTTCTTT	35	transient	CASSPYRVLGTEAFF	TRB	TRBV3-1	TRBD1	TRBJ1-1	TRBC1
TGTGCCAGCAGCCCGTGGACTAGCGGCACCGGGGAGCTGTTTTTT	41	transient	CASSPWTSGTGELFF	TRB	TRBV9	TRBD2	TRBJ2-2	TRBC2
TGTGCCAGCAGCTTACCGGGGGAGACCTACGAGCAGTACTTC	37	durable	CASSLPGETYEQYF	TRB	TRBV5-6	TRBD1	TRBJ2-7	TRBC2
TGTGCCAGCAGCCCTAGGACACAGCGGGGGGGCGCCGGCAATGAGCAGTTCTTC	35	transient	CASSPRTQRGGAGNEQFF	TRB	TRBV3-1	TRBD1	TRBJ2-1	TRBC2
TGTGCCAGCAGCCCTAGGGACACCGGGGAGCTGTTTTTT	30	transient	CASSPRDTGELFF	TRB	TRBV3-1	TRBD1	TRBJ2-2	TRBC2
TGTGCCAGCAGCTTAGACTCTTGGGCAGGACCAGCCTACGAGCAGTACTTC	37	durable	CASSLDSWAGPAYEQYF	TRB	TRBV11-2	TRBD1	TRBJ2-7	TRBC2
TGTGCCAGCAGCCCTGGGGCTAGCGGGTTGAGGGAGCAGTACTTC	41	transient	CASSPGASGLREQYF	TRB	TRBV7-2	TRBD2	TRBJ2-7	TRBC2
TGTGCCAGCAGCCGAACGTCCAGTGCAACCTACGAGCAGTACTTC	30	transient	CASSRTSSATYEQYF	TRB	TRBV12-3	TRBD1	TRBJ2-7	TRBC2
TGTGCCAGCAGCTTAGAGATTAGCCCCACAGATACGCAGTATTTT	37	durable	CASSLEISPTDTQYF	TRB	TRBV7-9	TRBD1	TRBJ2-3	TRBC2
TGTGCCAGCAGCTTAGCTCGGGGACGGATGAACACTGAAGCTTTCTTT	37	durable	CASSLARGRMNTEAFF	TRB	TRBV7-9	TRBD1	TRBJ1-1	TRBC1
TGTGCCAGCAGCTTAGGGACAGGGTTTTACAATGAGCAGTTCTTC	37	durable	CASSLGTGFYNEQFF	TRB	TRBV7-9	TRBD1	TRBJ2-1	TRBC2
TGTGCCAGCAGCTTAGGGGGTCAGGCCAGCTCCTACGAGCAGTACTTC	37	durable	CASSLGGQASSYEQYF	TRB	TRBV7-9	TRBD1	TRBJ2-7	TRBC2
TGTGCCAGCAGCTTATCGGGACCGCCGGGCACTGAAGCTTTCTTT	37	durable	CASSLSGPPGTEAFF	TRB	TRBV7-9	TRBD1	TRBJ1-1	TRBC1
TGTGCCAGCAGCTTATGGGTGGCAGCAGCTTATACTAGCGTTAACACCGGGGAGCTGTTTTTT	37	durable	CASSLWVAAAYTSVNTGELFF	TRB	TRBV7-3	TRBD2	TRBJ2-2	TRBC2
TGTGCCAGCAGCTTCATAGCGGGGACAGATACGCAGTATTTT	37	durable	CASSFIAGTDTQYF	TRB	TRBV11-2	TRBD2	TRBJ2-3	TRBC2
TGTGCCAGCAGCCGAGAGTATAGGGCAGGGGGCGGCTATGAGCAGTTCTTC	30	transient	CASSREYRAGGGYEQFF	TRB	TRBV5-6	TRBD1	TRBJ2-1	TRBC2
TGTGCCAGCAGCCGAGATGCTTTCACAGATACGCAGTATTTT	30	transient	CASSRDAFTDTQYF	TRB	TRBV7-7	TRBD1	TRBJ2-3	TRBC2
TGTGCCAGCAGCCGAGGCACAGTCCAAGAGACCCAGTACTTC	41	transient	CASSRGTVQETQYF	TRB	TRBV12-3	TRBD1	TRBJ2-5	TRBC2
TGTGCCAGCAGCCGCACCTTACTAGCGGGGGGCGCAGATACGCAGTATTTT	30	transient	CASSRTLLAGGADTQYF	TRB	TRBV9	TRBD2	TRBJ2-3	TRBC2
TGTGCCAGCAGCCGCCCGGGGGGGCTGGAGCAGTTCTTC	30	transient	CASSRPGGLEQFF	TRB	TRBV3-1	TRBD2	TRBJ2-1	TRBC2
TGTGCCAGCAGCTTCCCAGGGGAGAACACTGAAGCTTTCTTT	37	durable	CASSFPGENTEAFF	TRB	TRBV5-6	TRBD1	TRBJ1-1	TRBC1
TGTGCCAGCAGCTTCCCGGGACACTCCTACGAGCAGTACTTC	37	durable	CASSFPGHSYEQYF	TRB	TRBV5-6	TRBD1	TRBJ2-7	TRBC2
TGTGCCAGCAGCCGGAAGACTAGCGGGGGGTCATTTTACGAGCAGTACTTC	41	transient	CASSRKTSGGSFYEQYF	TRB	TRBV5-6	TRBD2	TRBJ2-7	TRBC2
TGTGCCAGCAGCCGGAGGACTAGCGGGGGGCAAGAGACCCAGTACTTC	41	transient	CASSRRTSGGQETQYF	TRB	TRBV3-1	TRBD2	TRBJ2-5	TRBC2
TGTGCCAGCAGCTTGCCGGGGGACTCCTACGAGCAGTACTTC	37	durable	CASSLPGDSYEQYF	TRB	TRBV5-6	TRBD1	TRBJ2-7	TRBC2
TGTGCCAGCAGCTTGCCTCTCGGGACAGGCCTTGAAAAACTGTTTTTT	37	durable	CASSLPLGTGLEKLFF	TRB	TRBV7-9	TRBD1	TRBJ1-4	TRBC1
TGTGCCAGCAGCCGGCTAGCGGGGAACACCGGGGAGCTGTTTTTT	30	transient	CASSRLAGNTGELFF	TRB	TRBV7-3	TRBD2	TRBJ2-2	TRBC2
TGTGCCAGCAGCCGGGACAGAGGCGCCCGCAATGAGCAGTTCTTC	35	transient	CASSRDRGARNEQFF	TRB	TRBV6-2	TRBD1	TRBJ2-1	TRBC2
TGTGCCAGCAGCCGGGACAGGGGTTTTGGCACAGATACGCAGTATTTT	30	transient	CASSRDRGFGTDTQYF	TRB	TRBV7-9	TRBD1	TRBJ2-3	TRBC2
TGTGCCAGCAGCCGGGACTTGCAAGAGACCCAGTACTTC	41	transient	CASSRDLQETQYF	TRB	TRBV6-1	TRBD2	TRBJ2-5	TRBC2
TGTGCCAGCAGCCGGGGGACAGGGGGGGACCAAGAGACCCAGTACTTC	30	transient	CASSRGTGGDQETQYF	TRB	TRBV3-1	TRBD1	TRBJ2-5	TRBC2
TGTGCCAGCAGCTTGGCGGCAGGGGAAGCTTTCTTT	37	durable	CASSLAAGEAFF	TRB	TRBV5-4	TRBD2	TRBJ1-1	TRBC1
TGTGCCAGCAGGACCGGGACAGGGTTTAACGAGCAGTACTTC	37	durable	CASRTGTGFNEQYF	TRB	TRBV2	TRBD1	TRBJ2-7	TRBC2
TGTGCCAGCAGGACCTTTTTTGGAACCCAGGATGAAGCTTTCTTT	37	durable	CASRTFFGTQDEAFF	TRB	TRBV2	TRBD1	TRBJ1-1	TRBC1
TGTGCCAGCAGCCTAACAGGGGCCCCATCCAAAAACATTCAGTACTTC	41	transient	CASSLTGAPSKNIQYF	TRB	TRBV13	TRBD1	TRBJ2-4	TRBC2
TGTGCCAGCAGCCTACAGGGTCTGAGGGATGAAAAACTGTTTTTT	41	transient	CASSLQGLRDEKLFF	TRB	TRBV3-1	TRBD1	TRBJ1-4	TRBC1
TGTGCCAGCAGCCTAGACAGGGTGGGGTGGGCCCTCCACTTT	30	transient	CASSLDRVGWALHF	TRB	TRBV6-5	TRBD1	TRBJ1-6	TRBC1
TGTGCCAGCAGGCCGGGACTAGAAGAGACCCAGTACTTC	37	durable	CASRPGLEETQYF	TRB	TRBV27	TRBD2	TRBJ2-5	TRBC2
TGTGCCAGCAGCCTCCCGGCAGAGACCCAGTACTTC	35	transient	CASSLPAETQYF	TRB	TRBV4-2	TRBD1	TRBJ2-5	TRBC2
TGTGCCAGCAGCCTCCGTGTCGGGGACAATGAGCAGTTCTTC	41	transient	CASSLRVGDNEQFF	TRB	TRBV7-7	TRBD1	TRBJ2-1	TRBC2
TGTGCCAGCAGCCTCGACATTCTCCACGGCACCAATCAGCCCCAGCATTTT	30	transient	CASSLDILHGTNQPQHF	TRB	TRBV16	TRBD1	TRBJ1-5	TRBC1
TGTGCCAGCAGCCTCGAGGATACGCAGTATTTT	35	transient	CASSLEDTQYF	TRB	TRBV12-3	TRBD1	TRBJ2-3	TRBC2
TGTGCCAGCAGCCTCGCCGGGGAGCTGTTTTTT	35	transient	CASSLAGELFF	TRB	TRBV7-9	TRBD1	TRBJ2-2	TRBC2
TGTGCCAGCAGCCTGACTAGCGGCTCCTACAATGAGCAGTTCTTC	30	transient	CASSLTSGSYNEQFF	TRB	TRBV6-2	TRBD2	TRBJ2-1	TRBC2
TGTGCCAGCAGCCTGGGGTCGGGGCCCGGCTACGAGCAGTACTTC	35	transient	CASSLGSGPGYEQYF	TRB	TRBV7-6	TRBD2	TRBJ2-7	TRBC2
TGTGCCAGCAGCCTTAGACGGGACAGCGGGGGAACCTACGAGCAGTACTTC	30	transient	CASSLRRDSGGTYEQYF	TRB	TRBV12-4	TRBD1	TRBJ2-7	TRBC2
TGTGCCAGCAGCGAAACGGACACTGAAGCTTTCTTT	30	transient	CASSETDTEAFF	TRB	TRBV3-1	TRBD1	TRBJ1-1	TRBC1
TGTGCCAGCAGCGAAGCGACAGGGGGCTGGGATGGCTACACCTTC	30	transient	CASSEATGGWDGYTF	TRB	TRBV2	TRBD1	TRBJ1-2	TRBC1
TGTGCCAGCAGCGACCGACAGGGTTTTGTGGGCACAGATACGCAGTATTTT	41	transient	CASSDRQGFVGTDTQYF	TRB	TRBV7-9	TRBD1	TRBJ2-3	TRBC2
TGTGCCAGCAGCGACCGGGGGATGAAAGAAGCTTTCTTT	41	transient	CASSDRGMKEAFF	TRB	TRBV6-1	TRBD1	TRBJ1-1	TRBC1
TGTGCCAGCAGCGAGCAGACTCGGCCCTACGAGCAGTACTTC	35	transient	CASSEQTRPYEQYF	TRB	TRBV7-2	TRBD1	TRBJ2-7	TRBC2
TGTGCCAGCAGTACCCTCACCGGGGAGCTGTTTTTT	37	durable	CASSTLTGELFF	TRB	TRBV6-2	TRBD1	TRBJ2-2	TRBC2
TGTGCCAGCAGCGCCCCCGGGGTGGAGACCCAGTACTTC	30	transient	CASSAPGVETQYF	TRB	TRBV7-2	TRBD1	TRBJ2-5	TRBC2
TGTGCCAGCAGCGCGCAGGGTGATGGCACGCAGTATTTT	41	transient	CASSAQGDGTQYF	TRB	TRBV9	TRBD1	TRBJ2-3	TRBC2
TGTGCCAGCAGCGCGGACAGGAACACTGAAGCTTTCTTT	30	transient	CASSADRNTEAFF	TRB	TRBV11-2	TRBD1	TRBJ1-1	TRBC1
TGTGCCAGCAGCGCGGGACCGATTGAAAAACTGTTTTTT	30	transient	CASSAGPIEKLFF	TRB	TRBV7-2	TRBD1	TRBJ1-4	TRBC1
TGTGCCAGCAGCGCGTCGGATCTCTACGAGCAGTACTTC	41	transient	CASSASDLYEQYF	TRB	TRBV9	TRBD1	TRBJ2-7	TRBC2
TGTGCCAGCAGTACCTCTGGGTCTCCCTACGAGCAGTACTTC	37	durable	CASSTSGSPYEQYF	TRB	TRBV6-1	TRBD1	TRBJ2-7	TRBC2
TGTGCCAGCAGCGGAAGTACCGGGGTCACAGATACGCAGTATTTT	30	transient	CASSGSTGVTDTQYF	TRB	TRBV5-5	TRBD2	TRBJ2-3	TRBC2
TGTGCCAGCAGTCAAACAGGGGGACTATCCTACGAGCAGTACTTC	37	durable	CASSQTGGLSYEQYF	TRB	TRBV7-8	TRBD1	TRBJ2-7	TRBC2
TGTGCCAGCAGCGGACAGGGTCGCCCTCAAGAGACCCAGTACTTC	30	transient	CASSGQGRPQETQYF	TRB	TRBV7-6	TRBD1	TRBJ2-5	TRBC1
TGTGCCAGCAGCGGACCTGGCGGGGGCCATTACAATGAGCAGTTCTTC	30	transient	CASSGPGGGHYNEQFF	TRB	TRBV7-9	TRBD1	TRBJ2-1	TRBC2
TGTGCCAGCAGCGGAGCGGGGGGGACAGCCAAAAACATTCAGTACTTC	35	transient	CASSGAGGTAKNIQYF	TRB	TRBV9	TRBD2	TRBJ2-4	TRBC2
TGTGCCAGCAGTCAAACCGGGACTAGCACAGATACGCAGTATTTT	37	durable	CASSQTGTSTDTQYF	TRB	TRBV6-6	TRBD1	TRBJ2-3	TRBC2
TGTGCCAGCAGTCCGAATCAGGGTATCCCTGAAGCTTTCTTT	37	durable	CASSPNQGIPEAFF	TRB	TRBV27	TRBD1	TRBJ1-1	TRBC1
TGTGCCAGCAGCGGATGGACAGGGGCGGACACTGAAGCTTTCTTT	30	transient	CASSGWTGADTEAFF	TRB	TRBV9	TRBD1	TRBJ1-1	TRBC1
TGTGCCAGCAGCGGGCGACTAGCGGGGAGACAAGAGACCCAGTACTTC	30	transient	CASSGRLAGRQETQYF	TRB	TRBV3-1	TRBD2	TRBJ2-5	TRBC2
TGTGCCAGCAGCGGGGCGGGACTCGGTAACACTGAAGCTTTCTTT	30	transient	CASSGAGLGNTEAFF	TRB	TRBV5-5	TRBD2	TRBJ1-1	TRBC1
TGTGCCAGCAGTCCGACAGGCGCCTACAATGAGCAGTTCTTC	37	durable	CASSPTGAYNEQFF	TRB	TRBV12-4	TRBD1	TRBJ2-1	TRBC2
TGTGCCAGCAGCGTAAATTACAATAGCAATCAGCCCCAGCATTTT	41	transient	CASSVNYNSNQPQHF	TRB	TRBV9	TRBD1	TRBJ1-5	TRBC1
TGTGCCAGCAGCGTAAGGGGAGGCAATCAGCCCCAGCATTTT	30	transient	CASSVRGGNQPQHF	TRB	TRBV12-3	TRBD1	TRBJ1-5	TRBC1
TGTGCCAGCAGTCTAACAGGGGGCACTGATACGCAGTATTTT	37	durable	CASSLTGGTDTQYF	TRB	TRBV27	TRBD1	TRBJ2-3	TRBC2
TGTGCCAGCAGCGTAGATTCGGGGGGACCTAGCCACTTC	41	transient	CASSVDSGGPSHF	TRB	TRBV9	TRBD2	TRBJ2-7	TRBC2
TGTGCCAGCAGTCTGGCCTTAGATGAGCAGTTCTTC	37	durable	CASSLALDEQFF	TRB	TRBV12-3	TRBD1	TRBJ2-1	TRBC2
TGTGCCAGCAGTGAAGCCATTCAGCCCCAGCATTTT	37	durable	CASSEAIQPQHF	TRB	TRBV2	TRBD1	TRBJ1-5	TRBC1
TGTGCCAGCAGCGTAGGTTTCGCCGGGGGGGGGACCGGGGAGCTGTTTTTT	30	transient	CASSVGFAGGGTGELFF	TRB	TRBV9	TRBD2	TRBJ2-2	TRBC2
TGTGCCAGCAGCGTATCTCAGGGGGCGCGTGAGCAGTACTTC	30	transient	CASSVSQGAREQYF	TRB	TRBV9	TRBD1	TRBJ2-7	TRBC2
TGTGCCAGCAGCGTCCTCGGGAACTGGGACAGGGAAAGCACAGATACGCAGTATTTT	35	transient	CASSVLGNWDRESTDTQYF	TRB	TRBV9	TRBD1	TRBJ2-3	TRBC2
TGTGCCAGCAGCGTGAGGGACAGGAGCTCCTATAATTCACCCCTCCACTTT	41	transient	CASSVRDRSSYNSPLHF	TRB	TRBV9	TRBD1	TRBJ1-6	TRBC1
TGTGCCAGCAGTGAAGCGATTCAGCCCCAGCATTTT	37	durable	CASSEAIQPQHF	TRB	TRBV2	TRBD1	TRBJ1-5	TRBC1
TGTGCCAGCAGCTACAGCGGGGGCACAGATACGCAGTATTTT	30	transient	CASSYSGGTDTQYF	TRB	TRBV3-1	TRBD2	TRBJ2-3	TRBC2
TGTGCCAGCAGTGAGGACAGGGGTGACATGAACACTGAAGCTTTCTTT	37	durable	CASSEDRGDMNTEAFF	TRB	TRBV2	TRBD1	TRBJ1-1	TRBC1
TGTGCCAGCAGCTACGGACAGGCGAGCTCCTATAATTCACCCCTCCACTTT	30	transient	CASSYGQASSYNSPLHF	TRB	TRBV7-8	TRBD1	TRBJ1-6	TRBC1
TGTGCCAGCAGCTCACAGGGGAACACTGAAGCTTTCTTT	30	transient	CASSSQGNTEAFF	TRB	TRBV7-3	TRBD1	TRBJ1-1	TRBC1
TGTGCCAGCAGCTCAGAAGAGAATCAGCCCCAGCATTTT	41	transient	CASSSEENQPQHF	TRB	TRBV6-5	TRBD1	TRBJ1-5	TRBC1
TGTGCCAGCAGCTCAGGGGGGAAATACGAGCAGTACTTC	30	transient	CASSSGGKYEQYF	TRB	TRBV5-4	TRBD1	TRBJ2-7	TRBC2
TGTGCCAGCAGCTCCAAAACTAGTAGGGCCTACGAGCAGTACTTC	30	transient	CASSSKTSRAYEQYF	TRB	TRBV7-2	TRBD2	TRBJ2-7	TRBC2
TGTGCCAGCAGCTCCCCAGCGAGTAGCACAGATACGCAGTATTTT	35	transient	CASSSPASSTDTQYF	TRB	TRBV7-2	TRBD1	TRBJ2-3	TRBC2
TGTGCCAGCAGCTCCCCGGGGGGAACGGGCGGGGAGCTGTTTTTT	41	transient	CASSSPGGTGGELFF	TRB	TRBV5-4	TRBD1	TRBJ2-2	TRBC2
TGTGCCAGCAGCTCCCGGGACACTCTCTATAATTCACCCCTCCACTTT	35	transient	CASSSRDTLYNSPLHF	TRB	TRBV7-8	TRBD1	TRBJ1-6	TRBC1
TGTGCCAGCAGCTCCCGTTGGTCCGCGAACTCCTACAATGAGCAGTTCTTC	30	transient	CASSSRWSANSYNEQFF	TRB	TRBV7-2	TRBD2	TRBJ2-1	TRBC2
TGTGCCAGCAGCTCCCTCGGCCCAGGGTTTTCCTACGAGCAGTACTTC	41	transient	CASSSLGPGFSYEQYF	TRB	TRBV5-5	TRBD1	TRBJ2-7	TRBC2
TGTGCCAGCAGCTCCCTGACTAGCGGGGGGGCCGCAGATACGCAGTATTTT	30	transient	CASSSLTSGGAADTQYF	TRB	TRBV7-3	TRBD2	TRBJ2-3	TRBC2
TGTGCCAGCAGCTCCGAGGGGGGCGTTGTCAATGAGCAGTTCTTC	41	transient	CASSSEGGVVNEQFF	TRB	TRBV7-9	TRBD1	TRBJ2-1	TRBC2
TGTGCCAGCAGCTCCGCGGCGGGGGGGCTTGATACGCAGTATTTT	35	transient	CASSSAAGGLDTQYF	TRB	TRBV7-2	TRBD2	TRBJ2-3	TRBC2
TGTGCCAGCAGCTCCGGGACAACAATCTACGAGCAGTACTTC	41	transient	CASSSGTTIYEQYF	TRB	TRBV11-2	TRBD1	TRBJ2-7	TRBC2
TGTGCCAGCAGTGAGTTTGGGACAGGGGGCTACGAGCAGTACTTC	37	durable	CASSEFGTGGYEQYF	TRB	TRBV6-1	TRBD1	TRBJ2-7	TRBC2
TGTGCCAGCAGCTCGAAACAGCCAGGGGGGGTCTCCTACAATGAGCAGTTCTTC	30	transient	CASSSKQPGGVSYNEQFF	TRB	TRBV7-9	TRBD1	TRBJ2-1	TRBC2
TGTGCCAGCAGCTCGGACAGGGGGAATTCACCCCTCCACTTT	35	transient	CASSSDRGNSPLHF	TRB	TRBV7-6	TRBD1	TRBJ1-6	TRBC1
TGTGCCAGCAGTGATCAGCCGGGACTCTGGTCCTACGAGCAGTACTTC	37	durable	CASSDQPGLWSYEQYF	TRB	TRBV6-1	TRBD2	TRBJ2-7	TRBC2
TGTGCCAGCAGCTCGGGACAGGGTGAAGGCGAAAAACTGTTTTTT	35	transient	CASSSGQGEGEKLFF	TRB	TRBV7-9	TRBD1	TRBJ1-4	TRBC2
TGTGCCAGCAGTGATCTCCTCCGGGACAGCAACACTGAAGCTTTCTTT	37	durable	CASSDLLRDSNTEAFF	TRB	TRBV25-1	TRBD1	TRBJ1-1	TRBC1
TGTGCCAGCAGCTCTAGCGGGGGGGCCTACGAGCAGTACTTC	41	transient	CASSSSGGAYEQYF	TRB	TRBV7-2	TRBD2	TRBJ2-7	TRBC2
TGTGCCAGCAGTGCTGGTGGGAGCAATCAGCCCCAGCATTTT	37	durable	CASSAGGSNQPQHF	TRB	TRBV2	TRBD1	TRBJ1-5	TRBC1
TGTGCCAGCAGCTCTCATCCGAACACTGAAGCTTTCTTT	30	transient	CASSSHPNTEAFF	TRB	TRBV7-2	TRBD1	TRBJ1-1	TRBC1
TGTGCCAGCAGCTCTCGCTCGTGGGGTGAAAGCTCCTATAATTCACCCCTCCACTTT	35	transient	CASSSRSWGESSYNSPLHF	TRB	TRBV11-3	TRBD1	TRBJ1-6	TRBC1
TGTGCCAGCAGCTCTCGGACAGGGAATACAGATACGCAGTATTTT	41	transient	CASSSRTGNTDTQYF	TRB	TRBV5-6	TRBD1	TRBJ2-3	TRBC2
TGTGCCAGCAGCTCTCGGATGAGTCGGACTAGCATAGGCGATACGCAGTATTTT	41	transient	CASSSRMSRTSIGDTQYF	TRB	TRBV7-9	TRBD2	TRBJ2-3	TRBC2
TGTGCCAGCAGCTCTCTAGGGCGACCTTCCTACGAGCAGTACTTC	41	transient	CASSSLGRPSYEQYF	TRB	TRBV6-2	TRBD1	TRBJ2-7	TRBC2
TGTGCCAGCAGTGGCTCACAGGGGCGCACCATGAACACTGAAGCTTTCTTT	37	durable	CASSGSQGRTMNTEAFF	TRB	TRBV2	TRBD1	TRBJ1-1	TRBC1
TGTGCCAGCAGCTGGGGGGGACAGAACACTGAAGCTTTCTTT	41	transient	CASSWGGQNTEAFF	TRB	TRBV3-1	TRBD1	TRBJ1-1	TRBC1
TGTGCCAGCAGCTTAAGCCGTGGGAGCTCCTACGAGCAGTACTTC	30	transient	CASSLSRGSSYEQYF	TRB	TRBV7-2	TRBD1	TRBJ2-7	TRBC2
TGTGCCAGCAGCTTAAGGGCAGGGTACACCGGGGAGCTGTTTTTT	30	transient	CASSLRAGYTGELFF	TRB	TRBV7-3	TRBD1	TRBJ2-2	TRBC2
TGTGCCAGCAGCTTAAGGGGGGTTAGCACAGATACGCAGTATTTT	30	transient	CASSLRGVSTDTQYF	TRB	TRBV7-6	TRBD1	TRBJ2-3	TRBC2
TGTGCCAGCAGCTTAATCCATCAGCGGGTGGAGACCCAGTACTTC	41	transient	CASSLIHQRVETQYF	TRB	TRBV7-2	TRBD2	TRBJ2-5	TRBC2
TGTGCCAGCAGCTTACAGAACACAGATACGCAGTATTTT	30	transient	CASSLQNTDTQYF	TRB	TRBV7-2	TRBD1	TRBJ2-3	TRBC2
TGTGCCAGCAGCTTACAGGGGAATTCACCCCTCCACTTT	41	transient	CASSLQGNSPLHF	TRB	TRBV11-2	TRBD1	TRBJ1-6	TRBC1
TGTGCCAGCAGTGGGTACACCGGGGAGCTGTTTTTT	37	durable	CASSGYTGELFF	TRB	TRBV6-1	TRBD1	TRBJ2-2	TRBC2
TGTGCCAGCAGTTACCCCGTCGTTCGGGAGACAGATACGCAGTATTTT	37	durable	CASSYPVVRETDTQYF	TRB	TRBV6-6	TRBD2	TRBJ2-3	TRBC2
TGTGCCAGCAGCTTACTGGGACACAGCTCTGGAAACACCATATATTTT	41	transient	CASSLLGHSSGNTIYF	TRB	TRBV7-2	TRBD1	TRBJ1-3	TRBC1
TGTGCCAGCAGCTTAGAATTCCAAGAGACCCAGTACTTC	41	transient	CASSLEFQETQYF	TRB	TRBV11-2	TRBD1	TRBJ2-5	TRBC2
TGTGCCAGCAGCTTAGACAGCTACAATGAGCAGTTCTTC	41	transient	CASSLDSYNEQFF	TRB	TRBV11-2	TRBD1	TRBJ2-1	TRBC2
TGTGCCAGCAGCTTAGACAGGGAAGAGACCCAGTACTTC	30	transient	CASSLDREETQYF	TRB	TRBV11-3	TRBD1	TRBJ2-5	TRBC2
TGTGCCAGCAGTTACGGTGGGGTTGACGAGCAGTACTTC	37	durable	CASSYGGVDEQYF	TRB	TRBV6-2	TRBD1	TRBJ2-7	TRBC2
TGTGCCAGCAGCTTAGAGAATGAGCAGTTCTTC	35	transient	CASSLENEQFF	TRB	TRBV7-6	TRBD1	TRBJ2-1	TRBC2
TGTGCCAGCAGCTTAGAGACAGTGGGCTCTGAAGCTTTCTTT	30	transient	CASSLETVGSEAFF	TRB	TRBV7-6	TRBD1	TRBJ1-1	TRBC1
TGTGCCAGCAGCTTAGAGAGTAGCTTTGCTGAAAAACTGTTTTTT	35	transient	CASSLESSFAEKLFF	TRB	TRBV7-9	TRBD1	TRBJ1-4	TRBC1
TGTGCCAGCAGTTACTACCTAGAGGAGGGCAATGAGCAGTTCTTC	37	durable	CASSYYLEEGNEQFF	TRB	TRBV6-2	TRBD2	TRBJ2-1	TRBC2
TGTGCCAGCAGCTTAGAGGCGGACACTGAAGCTTTCTTT	30	transient	CASSLEADTEAFF	TRB	TRBV7-9	TRBD1	TRBJ1-1	TRBC1
TGTGCCAGCAGCTTAGATAAGCGGACTTCTGGGACCCAGTACTTC	30	transient	CASSLDKRTSGTQYF	TRB	TRBV7-2	TRBD2	TRBJ2-5	TRBC2
TGTGCCAGCAGCTTAGATAGGGACAGGGGCGCTGGAAACACCATATATTTT	30	transient	CASSLDRDRGAGNTIYF	TRB	TRBV7-8	TRBD1	TRBJ1-3	TRBC1
TGTGCCAGCAGCTTAGCACAGGCCGACTATGGCTACACCTTC	30	transient	CASSLAQADYGYTF	TRB	TRBV7-8	TRBD1	TRBJ1-2	TRBC1
TGTGCCAGCAGCTTAGCAGGGACCTACAATGAGCAGTTCTTC	41	transient	CASSLAGTYNEQFF	TRB	TRBV7-8	TRBD1	TRBJ2-1	TRBC2
TGTGCCAGCAGCTTAGCGCATCAGGGATCCTACGAGCAGTACTTC	30	transient	CASSLAHQGSYEQYF	TRB	TRBV7-6	TRBD1	TRBJ2-7	TRBC2
TGTGCCAGCAGCTTAGCGGCAGTGGGGGAGCGGACCCAGTACTTC	41	transient	CASSLAAVGERTQYF	TRB	TRBV7-2	TRBD1	TRBJ2-5	TRBC2
TGTGCCAGCAGCTTAGCGGGAAGCTCCTACAATGAGCAGTTCTTC	30	transient	CASSLAGSSYNEQFF	TRB	TRBV7-7	TRBD1	TRBJ2-1	TRBC2
TGTGCCAGCAGCTTAGCGGGGAGGACAGGCGGCCGGGATACGCAGTATTTT	35	transient	CASSLAGRTGGRDTQYF	TRB	TRBV7-2	TRBD1	TRBJ2-3	TRBC2
TGTGCCAGCAGCTTAGCGGGGGGCATAGATACGCAGTATTTT	41	transient	CASSLAGGIDTQYF	TRB	TRBV7-2	TRBD1	TRBJ2-3	TRBC2
TGTGCCAGCAGCTTAGCTCGCTTGCCTAGCGGGGGTAACTCCTACGAGCAGTACTTC	35	transient	CASSLARLPSGGNSYEQYF	TRB	TRBV7-6	TRBD2	TRBJ2-7	TRBC2
TGTGCCAGCAGTTACTCACAGGGGTCGGAACCCCAGCATTTT	37	durable	CASSYSQGSEPQHF	TRB	TRBV6-5	TRBD1	TRBJ1-5	TRBC1
TGTGCCAGCAGCTTAGGACAGACCTACGAGCAGTACTTC	35	transient	CASSLGQTYEQYF	TRB	TRBV7-9	TRBD1	TRBJ2-7	TRBC2
TGTGCCAGCAGCTTAGGACTAGCGGGGGGGCAGGGGGAGCAGTTCTTC	30	transient	CASSLGLAGGQGEQFF	TRB	TRBV7-2	TRBD2	TRBJ2-1	TRBC2
TGTGCCAGCAGCTTAGGATCGGAGGGAGGGTATAATTCACCCCTCCACTTT	41	transient	CASSLGSEGGYNSPLHF	TRB	TRBV11-2	TRBD2	TRBJ1-6	TRBC1
TGTGCCAGCAGTTACTCGGGGGGCTACCATGAGCAGTTCTTC	37	durable	CASSYSGGYHEQFF	TRB	TRBV6-5	TRBD1	TRBJ2-1	TRBC2
TGTGCCAGCAGTTCGATCTACGAGCAGTACTTC	37	durable	CASSSIYEQYF	TRB	TRBV6-2	TRBD1	TRBJ2-7	TRBC2
TGTGCCAGCAGCTTAGGGACTAGCGGGGGCCTATACGAGCAGTACTTC	30	transient	CASSLGTSGGLYEQYF	TRB	TRBV7-8	TRBD2	TRBJ2-7	TRBC2
TGTGCCAGCAGCTTAGGGGCTGGGGCTCTCGACAATGAGCAGTTCTTC	41	transient	CASSLGAGALDNEQFF	TRB	TRBV11-3	TRBD2	TRBJ2-1	TRBC2
TGTGCCAGCAGCTTAGGGGGGACTGAAGCTTTCTTT	30	transient	CASSLGGTEAFF	TRB	TRBV11-2	TRBD1	TRBJ1-1	TRBC1
TGTGCCAGCAGTTCTAGCGGGTCTAGCACAGATACGCAGTATTTT	37	durable	CASSSSGSSTDTQYF	TRB	TRBV12-4	TRBD2	TRBJ2-3	TRBC2
TGTGCCAGCAGCTTAGGTACCGCTTACAATGAGCAGTTCTTC	30	transient	CASSLGTAYNEQFF	TRB	TRBV7-2	TRBD2	TRBJ2-1	TRBC2
TGTGCCAGCAGCTTAGGTCTAGGAGACAATGAGCAGTTCTTC	41	transient	CASSLGLGDNEQFF	TRB	TRBV7-2	TRBD1	TRBJ2-1	TRBC2
TGTGCCAGCAGCTTAGTAATCCGGACAGGGGGAAGTCAGCCCCAGCATTTT	35	transient	CASSLVIRTGGSQPQHF	TRB	TRBV11-2	TRBD1	TRBJ1-5	TRBC1
TGTGCCAGCAGCTTAGTACGGGTTTCCACTGAAGCTTTCTTT	30	transient	CASSLVRVSTEAFF	TRB	TRBV7-2	TRBD1	TRBJ1-1	TRBC1
TGTGCCAGCAGCTTAGTAGAGACAGGGGTCTACGAGCAGTACTTC	41	transient	CASSLVETGVYEQYF	TRB	TRBV7-9	TRBD1	TRBJ2-7	TRBC2
TGTGCCAGCAGCTTAGTCACAGATACGCAGTATTTT	30	transient	CASSLVTDTQYF	TRB	TRBV11-2	TRBD1	TRBJ2-3	TRBC2
TGTGCCAGCAGCTTAGTCCGCAGGACAGGGATCAATGAGCAGTTCTTC	30	transient	CASSLVRRTGINEQFF	TRB	TRBV11-2	TRBD1	TRBJ2-1	TRBC2
TGTGCCAGCAGCTTAGTCGCGGGGGGACCTTGGGACGAGCAGTACTTC	41	transient	CASSLVAGGPWDEQYF	TRB	TRBV7-8	TRBD2	TRBJ2-7	TRBC2
TGTGCCAGCAGCTTAGTCGGCCAGCGTAATCAGCCCCAGCATTTT	30	transient	CASSLVGQRNQPQHF	TRB	TRBV7-2	TRBD1	TRBJ1-5	TRBC1
TGTGCCAGCAGCTTAGTGAGACTTCGGTACCAAGAGACCCAGTACTTC	30	transient	CASSLVRLRYQETQYF	TRB	TRBV11-2	TRBD1	TRBJ2-5	TRBC2
TGTGCCAGCAGCTTAGTGTACAGGGGGCCCGACGAGCAGTACTTC	30	transient	CASSLVYRGPDEQYF	TRB	TRBV7-2	TRBD1	TRBJ2-7	TRBC2
TGTGCCAGCAGCTTAGTTATTAGCGGGATCAATGAGCAGTTCTTC	30	transient	CASSLVISGINEQFF	TRB	TRBV11-2	TRBD2	TRBJ2-1	TRBC2
TGTGCCAGCAGCTTAGTTGGGAGAAGCGGTTTCGGGGATACGCAGTATTTT	30	transient	CASSLVGRSGFGDTQYF	TRB	TRBV7-2	TRBD2	TRBJ2-3	TRBC2
TGTGCCAGCAGCTTATATTCGACTTCAGATACGCAGTATTTT	30	transient	CASSLYSTSDTQYF	TRB	TRBV7-2	TRBD1	TRBJ2-3	TRBC2
TGTGCCAGCAGCTTATCACAGAATCAGCCCCAGCATTTT	30	transient	CASSLSQNQPQHF	TRB	TRBV7-2	TRBD1	TRBJ1-5	TRBC1
TGTGCCAGCAGCTTATCCCCCAGCACTAACTATGGCTACACCTTC	30	transient	CASSLSPSTNYGYTF	TRB	TRBV7-2	TRBD1	TRBJ1-2	TRBC1
TGTGCCAGCAGCTTATCCCGACGCAAATCCCCACAAGAGACCCAGTACTTC	30	transient	CASSLSRRKSPQETQYF	TRB	TRBV7-8	TRBD1	TRBJ2-5	TRBC2
TGTGCCAGCAGCTTATCCGCGACGGGGACCGGGGAGCTGTTTTTT	30	transient	CASSLSATGTGELFF	TRB	TRBV7-3	TRBD1	TRBJ2-2	TRBC2
TGTGCCAGCAGTTTACTTTACGTGGACACTGAAGCTTTCTTT	37	durable	CASSLLYVDTEAFF	TRB	TRBV12-4	TRBD1	TRBJ1-1	TRBC1
TGTGCCAGCAGCTTATGGGGTGGCTACACCTTC	30	transient	CASSLWGGYTF	TRB	TRBV7-2	TRBD1	TRBJ1-2	TRBC1
TGTGCCAGCAGTTTAGCGCTCGACGAGCAGTACTTC	37	durable	CASSLALDEQYF	TRB	TRBV12-3	TRBD1	TRBJ2-7	TRBC2
TGTGCCAGCAGCTTATTAGGCAGGAACTCTGGAAACACCATATATTTT	30	transient	CASSLLGRNSGNTIYF	TRB	TRBV7-2	TRBD1	TRBJ1-3	TRBC1
TGTGCCAGCAGCTTCACAGCCACAGATACGCAGTATTTT	35	transient	CASSFTATDTQYF	TRB	TRBV7-2	TRBD1	TRBJ2-3	TRBC2
TGTGCCAGCAGCTTCAGGGGAGCTAATGAAAAACTGTTTTTT	35	transient	CASSFRGANEKLFF	TRB	TRBV7-6	TRBD1	TRBJ1-4	TRBC1
TGTGCCAGCAGTTTAGCGCTGGGGGCTGATGGCTACACCTTC	37	durable	CASSLALGADGYTF	TRB	TRBV12-3	TRBD1	TRBJ1-2	TRBC1
TGTGCCAGCAGCTTCCCAGGAAACTACGAGCAGTACTTC	41	transient	CASSFPGNYEQYF	TRB	TRBV7-9	TRBD1	TRBJ2-7	TRBC2
TGTGCCAGCAGCTTCCCAGGAGAGAACACTGAAGCTTTCTTT	41	transient	CASSFPGENTEAFF	TRB	TRBV5-6	TRBD1	TRBJ1-1	TRBC1
TGTGCCAGCAGTTTAGTGGGGGCCTACAATGAGCAGTTCTTC	37	durable	CASSLVGAYNEQFF	TRB	TRBV12-4	TRBD1	TRBJ2-1	TRBC2
TGTGCCAGCAGTTTATCGAGTTCATTCGGGGCTGAAGCTTTCTTT	37	durable	CASSLSSSFGAEAFF	TRB	TRBV27	TRBD1	TRBJ1-1	TRBC1
TGTGCCAGCAGCTTCCGGACAAACGAAGAGACCCAGTACTTC	35	transient	CASSFRTNEETQYF	TRB	TRBV7-2	TRBD1	TRBJ2-5	TRBC2
TGTGCCAGCAGCTTCCGGGACAGAAGCACAGATACGCAGTATTTT	35	transient	CASSFRDRSTDTQYF	TRB	TRBV7-2	TRBD1	TRBJ2-3	TRBC2
TGTGCCAGCAGCTTCGGACAGTTCCAAGAGACCCAGTACTTC	41	transient	CASSFGQFQETQYF	TRB	TRBV7-6	TRBD1	TRBJ2-5	TRBC2
TGTGCCAGCAGTTTGACCGGGGCCTACAATGAGCAGTTCTTC	37	durable	CASSLTGAYNEQFF	TRB	TRBV12-4	TRBD1	TRBJ2-1	TRBC2
TGTGCCAGCAGCTTCGGAGATACGCAGTATTTT	30	transient	CASSFGDTQYF	TRB	TRBV13	TRBD1	TRBJ2-3	TRBC2
TGTGCCAGCAGTTTGGGGGGGGCCTTCTATGGCTACACCTTC	37	durable	CASSLGGAFYGYTF	TRB	TRBV27	TRBD1	TRBJ1-2	TRBC1
TGTGCCAGCAGCTTCTCAAGGGGAGCTAACTATGGCTACACCTTC	41	transient	CASSFSRGANYGYTF	TRB	TRBV7-2	TRBD1	TRBJ1-2	TRBC1
TGTGCCAGCAGTTTTCAGGTTGAAGCTTTCTTT	37	durable	CASSFQVEAFF	TRB	TRBV6-2	TRBD1	TRBJ1-1	TRBC1
TGTGCCAGCAGTTTTTGGACAGGGGGCGTGCCCTACAATGAGCAGTTCTTC	37	durable	CASSFWTGGVPYNEQFF	TRB	TRBV12-4	TRBD1	TRBJ2-1	TRBC2
TGTGCCAGCAGCTTGCGGACAGGGTTCGGCAATGAGCAGTTCTTC	35	transient	CASSLRTGFGNEQFF	TRB	TRBV5-4	TRBD1	TRBJ2-1	TRBC2
TGTGCCAGCATCAGACTAGGATCGGGGTACAATGAGCAGTTCTTC	37	durable	CASIRLGSGYNEQFF	TRB	TRBV7-2	TRBD2	TRBJ2-1	TRBC2
TGTGCCAGCAGCTTGGAGTCTAGCGGGGTGAGCGGTGATACGCAGTATTTT	35	transient	CASSLESSGVSGDTQYF	TRB	TRBV5-6	TRBD2	TRBJ2-3	TRBC2
TGTGCCAGCAGCTTGGATCGTGGCGGCACAGATACGCAGTATTTT	41	transient	CASSLDRGGTDTQYF	TRB	TRBV5-6	TRBD1	TRBJ2-3	TRBC2
TGTGCCAGCATCGGACAGGGTGCCGGAGCTTTCTTT	37	durable	CASIGQGAGAFF	TRB	TRBV6-2	TRBD1	TRBJ1-1	TRBC1
TGTGCCAGCAGCTTGGCGGGCGACGCCTACGAGCAGTACTTC	30	transient	CASSLAGDAYEQYF	TRB	TRBV11-1	TRBD1	TRBJ2-7	TRBC2
TGTGCCAGCAGCTTGGCGTCAGCGGGGATCTACAATGAGCAGTTCTTC	30	transient	CASSLASAGIYNEQFF	TRB	TRBV5-6	TRBD2	TRBJ2-1	TRBC2
TGTGCCAGCAGCTTGGGGCAGGCGGGATCACCCCTCCACTTT	30	transient	CASSLGQAGSPLHF	TRB	TRBV5-5	TRBD2	TRBJ1-6	TRBC1
TGTGCCAGCAGCTTGGGGGCAGGGTTCTACGAGCAGTACTTC	35	transient	CASSLGAGFYEQYF	TRB	TRBV5-6	TRBD1	TRBJ2-7	TRBC2
TGTGCCAGCAGCTTGGGGGGACAGGGCACAGATACGCAGTATTTT	35	transient	CASSLGGQGTDTQYF	TRB	TRBV5-4	TRBD1	TRBJ2-3	TRBC2
TGTGCCAGCAGCTTGGTAGCGTCGAGCTCCTACGAGCAGTACTTC	30	transient	CASSLVASSSYEQYF	TRB	TRBV5-8	TRBD2	TRBJ2-7	TRBC2
TGTGCCAGCAGCTTGGTCGGGGCCCCTAACCGCAAAAACATTCAGTACTTC	30	transient	CASSLVGAPNRKNIQYF	TRB	TRBV5-6	TRBD2	TRBJ2-4	TRBC2
TGTGCCAGCAGCTTGTCTGGGACAACCTACGAGCAGTACTTC	30	transient	CASSLSGTTYEQYF	TRB	TRBV5-6	TRBD1	TRBJ2-7	TRBC2
TGTGCCAGCAGCTTTACTCTCGGGCAGGGAGAGACCCAGTACTTC	30	transient	CASSFTLGQGETQYF	TRB	TRBV7-2	TRBD1	TRBJ2-5	TRBC2
TGTGCCAGCAGCTTTATCTACAGGGGCGACACTGAAGCTTTCTTT	35	transient	CASSFIYRGDTEAFF	TRB	TRBV7-8	TRBD1	TRBJ1-1	TRBC1
TGTGCCAGCAGCTTTCCAGGGGAAAATACTGAAGCTTTCTTT	35	transient	CASSFPGENTEAFF	TRB	TRBV5-6	TRBD1	TRBJ1-1	TRBC1
TGTGCCAGCATCGGGAGGCAGGGGGAGACCATGAACACTGAAGCTTTCTTT	37	durable	CASIGRQGETMNTEAFF	TRB	TRBV2	TRBD1	TRBJ1-1	TRBC1
TGTGCCAGCAGGACCGCGGTTGAAGCTTTCTTT	30	transient	CASRTAVEAFF	TRB	TRBV12-4	TRBD1	TRBJ1-1	TRBC1
TGTGCCAGCATCTCCGGATTCTATGGCTACACCTTC	37	durable	CASISGFYGYTF	TRB	TRBV7-2	TRBD1	TRBJ1-2	TRBC1
TGTGCCAGCCTGCCGGGGTCCTACAATGAGCAGTTCTTC	37	durable	CASLPGSYNEQFF	TRB	TRBV2	TRBD1	TRBJ2-1	TRBC2
TGTGCCAGCGGTGGGACAGGGGCATACAATGAGCAGTTCTTC	37	durable	CASGGTGAYNEQFF	TRB	TRBV12-4	TRBD1	TRBJ2-1	TRBC2
TGTGCCAGCAGGCAAACAGGGGGAAATTCACCCCTCCACTTT	35	transient	CASRQTGGNSPLHF	TRB	TRBV6-5	TRBD1	TRBJ1-6	TRBC1
TGTGCCAGCAGGCAGACAGGAACCTACGAGCAGTACTTC	30	transient	CASRQTGTYEQYF	TRB	TRBV12-3	TRBD1	TRBJ2-7	TRBC2
TGTGCCAGCAGGCCAGGGGGCGCGGAGACCCAGTACTTC	41	transient	CASRPGGAETQYF	TRB	TRBV7-2	TRBD1	TRBJ2-5	TRBC2
TGTGCCAGCAGGCCCGGACTAGCGGAAGAGACCCAGTACTTC	30	transient	CASRPGLAEETQYF	TRB	TRBV6-1	TRBD2	TRBJ2-5	TRBC2
TGTGCCAGCTCACCAACAGCGGGGCAAAACAATGAGCAGTTCTTC	37	durable	CASSPTAGQNNEQFF	TRB	TRBV18	TRBD1	TRBJ2-1	TRBC2
TGTGCCAGCAGGCCGGGACTGAGCACAGATACGCAGTATTTT	30	transient	CASRPGLSTDTQYF	TRB	TRBV7-2	TRBD2	TRBJ2-3	TRBC2
TGTGCCAGCAGGCGCAGGGGGACAGGGCTGAATGGCTACACCTTC	30	transient	CASRRRGTGLNGYTF	TRB	TRBV4-2	TRBD1	TRBJ1-2	TRBC1
TGTGCCAGCAGGGACAGGGTTGATACGCAGTATTTT	41	transient	CASRDRVDTQYF	TRB	TRBV6-5	TRBD1	TRBJ2-3	TRBC2
TGTGCCAGCAGGGATTTCAAGGGTACCAACAATGAGCAGTTCTTC	35	transient	CASRDFKGTNNEQFF	TRB	TRBV27	TRBD1	TRBJ2-1	TRBC2
TGTGCCAGCTCACCACAAGGGGGCTACGGAGAGACCCAGTACTTC	37	durable	CASSPQGGYGETQYF	TRB	TRBV18	TRBD1	TRBJ2-5	TRBC2
TGTGCCAGCAGGGGCGCGAATCAGCCCCAGCATTTT	41	transient	CASRGANQPQHF	TRB	TRBV6-2	TRBD1	TRBJ1-5	TRBC1
TGTGCCAGCAGGGGGGCGGGACATGCGGGGGCGAACACCGGGGAGCTGTTTTTT	30	transient	CASRGAGHAGANTGELFF	TRB	TRBV11-2	TRBD2	TRBJ2-2	TRBC2
TGTGCCAGCAGGTCAGGCATCTACTCTTTCTTT	35	transient	CASRSGIYSFF	TRB	TRBV6-2	TRBD1	TRBJ1-1	TRBC1
TGTGCCAGCAGGTCAGGGGTTGGGAACACTGAAGCTTTCTTT	30	transient	CASRSGVGNTEAFF	TRB	TRBV12-3	TRBD1	TRBJ1-1	TRBC1
TGTGCCAGCAGGTCGCCGGGACTAGCGTCCAATGAGCAGTTCTTC	41	transient	CASRSPGLASNEQFF	TRB	TRBV7-2	TRBD2	TRBJ2-1	TRBC2
TGTGCCAGCAGTAAAGGGACAGGGACATCCTACGAGCAGTACTTC	30	transient	CASSKGTGTSYEQYF	TRB	TRBV11-3	TRBD1	TRBJ2-7	TRBC2
TGTGCCAGCAGTACAGGGCATAACACTGAAGCTTTCTTT	30	transient	CASSTGHNTEAFF	TRB	TRBV7-2	TRBD1	TRBJ1-1	TRBC1
TGTGCCAGCTCACCACCGGAAGACCCTACGTCCAATGAGCAGTTCTTC	37	durable	CASSPPEDPTSNEQFF	TRB	TRBV18	TRBD1	TRBJ2-1	TRBC2
TGTGCCAGCTCACTTACTAGCGGGGGCACAGATACGCAGTATTTT	37	durable	CASSLTSGGTDTQYF	TRB	TRBV18	TRBD2	TRBJ2-3	TRBC2
TGTGCCAGCAGTAGAGAGCGGGGGGACCCCTACGAGCAGTACTTC	41	transient	CASSRERGDPYEQYF	TRB	TRBV6-2	TRBD2	TRBJ2-7	TRBC2
TGTGCCAGCAGTAGCCCTCAGGGGGTCGGCACAGATACGCAGTATTTT	35	transient	CASSSPQGVGTDTQYF	TRB	TRBV6-6	TRBD1	TRBJ2-3	TRBC2
TGTGCCAGCAGTAGTGGGATCTCCTACGAGCAGTACTTC	30	transient	CASSSGISYEQYF	TRB	TRBV6-5	TRBD1	TRBJ2-7	TRBC2
TGTGCCAGCTCAGGGGTTCGTGACGGGGAGCTGTTTTTT	37	durable	CASSGVRDGELFF	TRB	TRBV9	TRBD1	TRBJ2-2	TRBC2
TGTGCCAGTAGCCCCCCAGGACAGCCTCCCAATCAGCCCCAGCATTTT	37	durable	CASSPPGQPPNQPQHF	TRB	TRBV19	TRBD1	TRBJ1-5	TRBC1
TGTGCCAGCAGTCAAGACCGCGGCAAGACTGGCTACACCTTC	35	transient	CASSQDRGKTGYTF	TRB	TRBV12-3	TRBD1	TRBJ1-2	TRBC1
TGTGCCAGCAGTCACAGGTTTCAAGAGACCCAGTACTTC	30	transient	CASSHRFQETQYF	TRB	TRBV27	TRBD1	TRBJ2-5	TRBC2
TGTGCCAGCAGTCAGGGTTACTCCTACGAGCAGTACTTC	41	transient	CASSQGYSYEQYF	TRB	TRBV6-5	TRBD1	TRBJ2-7	TRBC2
TGTGCCAGCAGTCCAGAACTGGTTCAGCCCCAGCATTTT	41	transient	CASSPELVQPQHF	TRB	TRBV12-3	TRBD1	TRBJ1-5	TRBC1
TGTGCCAGCAGTCCAGGGGGCGCGGACTATGGCTACACCTTC	35	transient	CASSPGGADYGYTF	TRB	TRBV6-5	TRBD1	TRBJ1-2	TRBC1
TGTGCCAGTAGCGATACAGGCACCGGGGAGCTGTTTTTT	37	durable	CASSDTGTGELFF	TRB	TRBV19	TRBD1	TRBJ2-2	TRBC2
TGTGCCAGCAGTCCCGACGGTAATCAGCCCCAGCATTTT	30	transient	CASSPDGNQPQHF	TRB	TRBV7-9	TRBD1	TRBJ1-5	TRBC1
TGTGCCAGCAGTCCCGGGACAACCTTAGATACGCAGTATTTT	35	transient	CASSPGTTLDTQYF	TRB	TRBV6-4	TRBD1	TRBJ2-3	TRBC2
TGTGCCAGCAGTCCCGGGACTAGCGGGGGGGCCGATGAGACCCAGTACTTC	41	transient	CASSPGTSGGADETQYF	TRB	TRBV12-3	TRBD2	TRBJ2-5	TRBC2
TGTGCCAGCAGTCCCTACCGACGGGAGAATGGAAACACCATATATTTT	41	transient	CASSPYRRENGNTIYF	TRB	TRBV27	TRBD2	TRBJ1-3	TRBC1
TGTGCCAGCAGTCCCTGGCCGCGGGACATCCAACGGGGCTACACCTTC	41	transient	CASSPWPRDIQRGYTF	TRB	TRBV27	TRBD1	TRBJ1-2	TRBC1
TGTGCCATCAGTGAGACGGGGGGGATAGCCAAAAACATTCAGTACTTC	37	durable	CAISETGGIAKNIQYF	TRB	TRBV10-3	TRBD1	TRBJ2-4	TRBC2
TGTGCCATCAGTGCAAAGGACAGGGGACTCTCCTACGAGCAGTACTTC	37	durable	CAISAKDRGLSYEQYF	TRB	TRBV10-3	TRBD1	TRBJ2-7	TRBC2
TGTGCCATCCAGGACAGACCGTACTACGAGCAGTACTTC	37	durable	CAIQDRPYYEQYF	TRB	TRBV10-3	TRBD1	TRBJ2-7	TRBC2
TGTGCCAGCAGTCGACAGGGGGTAGGTCAGCCCCAGCATTTT	30	transient	CASSRQGVGQPQHF	TRB	TRBV5-4	TRBD1	TRBJ1-5	TRBC1
TGTGCCATCCCGACCAGGGAGGGCCGAGAAGCTTTCTTT	37	durable	CAIPTREGREAFF	TRB	TRBV2	TRBD2	TRBJ1-1	TRBC1
TGTGCCATGACAAACACCTGGGGGACTAGCGGGGAAAGCACAGATACGCAGTATTTT	37	durable	CAMTNTWGTSGESTDTQYF	TRB	TRBV10-3	TRBD2	TRBJ2-3	TRBC2
TGTGCCAGCAGTCGGCTAGCGGGGGGAGCCTCCTACAATGAGCAGTTCTTC	35	transient	CASSRLAGGASYNEQFF	TRB	TRBV7-3	TRBD2	TRBJ2-1	TRBC2
TGTGCCAGCAGTCGGGACTTACAAGAGACCCAGTACTTC	30	transient	CASSRDLQETQYF	TRB	TRBV6-1	TRBD2	TRBJ2-5	TRBC2
TGTGCCAGCAGTCGGGGCGGCTATGGCTACACCTTC	30	transient	CASSRGGYGYTF	TRB	TRBV27	TRBD1	TRBJ1-2	TRBC1
TGTGCCGGCACGGGTCATACCGGGGAGCTGTTTTTT	37	durable	CAGTGHTGELFF	TRB	TRBV6-2	TRBD1	TRBJ2-2	TRBC2
TGTGCCAGCAGTCTCGGGCAGGCGACCTACAATGAGCAGTTCTTC	35	transient	CASSLGQATYNEQFF	TRB	TRBV12-4	TRBD1	TRBJ2-1	TRBC2
TGTGCCTGGACAGCGCCGTATTCTAGCACAGATACGCAGTATTTT	37	durable	CAWTAPYSSTDTQYF	TRB	TRBV30	TRBD1	TRBJ2-3	TRBC2
TGTGCCAGCAGTGAAATTGTCAGAGCGGGGGGTGAGCAGTTCTTC	41	transient	CASSEIVRAGGEQFF	TRB	TRBV6-1	TRBD2	TRBJ2-1	TRBC2
TGTGCCAGCAGTGAACAGGGCTACGAGCAGTACTTC	41	transient	CASSEQGYEQYF	TRB	TRBV11-2	TRBD1	TRBJ2-7	TRBC2
TGTGCCAGCAGTGAACCCGCCGCTAGCGGGGCGCCGGAGACCCAGTACTTC	30	transient	CASSEPAASGAPETQYF	TRB	TRBV6-1	TRBD1	TRBJ2-5	TRBC2
TGTGCCAGCAGTGAACGGCCAGCGGGCCCACTTTTGAATCAAGAGACCCAGTACTTC	30	transient	CASSERPAGPLLNQETQYF	TRB	TRBV6-1	TRBD2	TRBJ2-5	TRBC2
TGTGCCTGGAGCCCAACTGGACAGGGACTCACAGATACGCAGTATTTT	37	durable	CAWSPTGQGLTDTQYF	TRB	TRBV30	TRBD1	TRBJ2-3	TRBC2
TGTGCCTGGATTGACGTCAGAAAAAGTGCAGATACGCAGTATTTT	37	durable	CAWIDVRKSADTQYF	TRB	TRBV30	TRBD1	TRBJ2-3	TRBC2
TGTGCCAGCAGTGAAGTGGGGCTTAACATTCAGTACTTC	35	transient	CASSEVGLNIQYF	TRB	TRBV2	TRBD1	TRBJ2-4	TRBC2
TGTGCCAGCAGTGAATATGGAAGGCCCGGGGAGCTGTTTTTT	35	transient	CASSEYGRPGELFF	TRB	TRBV2	TRBD1	TRBJ2-2	TRBC2
TGTGCCAGCAGTGAATTCTTCGAGGACAGGGCGCGAGAGACCCAGTACTTC	30	transient	CASSEFFEDRARETQYF	TRB	TRBV2	TRBD1	TRBJ2-5	TRBC2
TGTGCCAGCAGTGACACAGGGGATCCCACAGATACGCAGTATTTT	41	transient	CASSDTGDPTDTQYF	TRB	TRBV6-1	TRBD1	TRBJ2-3	TRBC2
TGTGCCAGCAGTGACAGGGCTCTAAATAGCAATCAGCCCCAGCATTTT	41	transient	CASSDRALNSNQPQHF	TRB	TRBV2	TRBD2	TRBJ1-5	TRBC1
TGTGCTAGTGGCCCTTCTCCGTCCAGCTACTATGGCTACACCTTC	37	durable	CASGPSPSSYYGYTF	TRB	TRBV12-5	TRBD1	TRBJ1-2	TRBC1
TGTGCCAGCAGTGACCCGCGGAGAGACACCGGGGAGCTGTTTTTT	30	transient	CASSDPRRDTGELFF	TRB	TRBV6-1	TRBD2	TRBJ2-2	TRBC2
TGTGCCAGCAGTGACGACACGGAGATGGAGCAGTTCTTC	35	transient	CASSDDTEMEQFF	TRB	TRBV6-1	TRBD1	TRBJ2-1	TRBC2
TGTGCCAGCAGTGACTGGTACTTGGGGTCCTTTCGGCCCCAGCATTTT	41	transient	CASSDWYLGSFRPQHF	TRB	TRBV6-4	TRBD1	TRBJ1-5	TRBC1
TGTGCCAGCAGTGAGCGGGGGGGGAGCTCCTACGAGCAGTACTTC	35	transient	CASSERGGSSYEQYF	TRB	TRBV7-2	TRBD2	TRBJ2-7	TRBC2
CGTGCCAGCAGCTATCTAAGGGGGTCTAATAATTCACCCCTCCACTTT	52	durable	RASSYLRGSNNSPLHF	TRB	TRBV7-3	TRBD1	TRBJ1-6	TRBC1
TGTGCCAGCAGTGAGGCAGGGTCGGCGGAAGGCTACACCTTC	30	transient	CASSEAGSAEGYTF	TRB	TRBV2	TRBD1	TRBJ1-2	TRBC1
TGTGCCAGCAGTGAGGGACAGTTATACGAGCAGTACTTC	41	transient	CASSEGQLYEQYF	TRB	TRBV2	TRBD1	TRBJ2-7	TRBC2
TGTGCCAGCAGTGAGGGGTATGGGCAGCCCCAGCATTTT	41	transient	CASSEGYGQPQHF	TRB	TRBV27	TRBD1	TRBJ1-5	TRBC1
TGCAGCGTTGGTCCCCTAGCGGGACAAGAGACCCAGTACTTC	52	durable	CSVGPLAGQETQYF	TRB	TRBV29-1	TRBD2	TRBJ2-5	TRBC2
TGCAGTGCTAGACCCGAGAATTCACCCCTCCACTTT	52	durable	CSARPENSPLHF	TRB	TRBV20-1	TRBD1	TRBJ1-6	TRBC1
TGCGCCAGCAGCCAAGAGACCGCTGTACACTCTGGAAACACCATATATTTT	52	durable	CASSQETAVHSGNTIYF	TRB	TRBV4-3	TRBD2	TRBJ1-3	TRBC1
TGTGCCAGCAGTGCATCTCCGGACAGCCAAGAGACCCAGTACTTC	35	transient	CASSASPDSQETQYF	TRB	TRBV6-1	TRBD1	TRBJ2-5	TRBC2
TGTGCCAGCAGTGCCAGGGGAGGGGAGCAGTACTTC	41	transient	CASSARGGEQYF	TRB	TRBV6-5	TRBD2	TRBJ2-7	TRBC2
TGTGCCAGCAGTGCGGTAAGGGCAGATACGCAGTATTTT	30	transient	CASSAVRADTQYF	TRB	TRBV6-4	TRBD1	TRBJ2-3	TRBC2
TGCGCCAGCAGCCAAGATGGGTTCAGCGGGGGGACCTACAATGAGCAGTTCTTC	52	durable	CASSQDGFSGGTYNEQFF	TRB	TRBV4-3	TRBD2	TRBJ2-1	TRBC2
TGTGCCAGCAGTGGAACTAGCGGGGGTCAGGCGTTCTTC	30	transient	CASSGTSGGQAFF	TRB	TRBV6-1	TRBD2	TRBJ2-1	TRBC2
TGCGCCAGCAGCCAAGGGGAGAACACTGAAGCTTTCTTT	52	durable	CASSQGENTEAFF	TRB	TRBV4-3	TRBD1	TRBJ1-1	TRBC1
TGTGCCAGCAGTGGAGGGACAGGACAATACGAGCAGTACTTC	30	transient	CASSGGTGQYEQYF	TRB	TRBV12-3	TRBD1	TRBJ2-7	TRBC2
TGTGCCAGCAGTGGCGTCAGGACAGATTCATATGGCTACACCTTC	30	transient	CASSGVRTDSYGYTF	TRB	TRBV6-1	TRBD1	TRBJ1-2	TRBC1
TGCGCCAGCAGCTTGGAGCCATGGGGACAGCCCCAAGAGACCCAGTACTTC	52	durable	CASSLEPWGQPQETQYF	TRB	TRBV5-1	TRBD1	TRBJ2-5	TRBC2
TGTGCCAGCAGTGGGGACAGGGGCTACAATGAGCAGTTCTTC	41	transient	CASSGDRGYNEQFF	TRB	TRBV6-1	TRBD1	TRBJ2-1	TRBC2
TGTGCCAGCAGTGGGGACAGGGGTGGTTGGGAGACCCAGTACTTC	41	transient	CASSGDRGGWETQYF	TRB	TRBV12-3	TRBD1	TRBJ2-5	TRBC2
TGTGCCACCTCAGCGACAGGCGCCTACAATGAGCAGTTCTTC	52	durable	CATSATGAYNEQFF	TRB	TRBV12-4	TRBD1	TRBJ2-1	TRBC2
TGTGCCAGCAGTGTCACCCGTTCCTACGAGCAGTACTTC	30	transient	CASSVTRSYEQYF	TRB	TRBV6-5	TRBD1	TRBJ2-7	TRBC2
TGTGCCAGCAGTTACAATCAAGAAGCGGGGGCCACCTTAGTGTACGAGCAGTACTTC	30	transient	CASSYNQEAGATLVYEQYF	TRB	TRBV6-2	TRBD1	TRBJ2-7	TRBC2
TGTGCCAGCAGTTACAGCTTGGGAAACACCATATATTTT	41	transient	CASSYSLGNTIYF	TRB	TRBV6-5	TRBD1	TRBJ1-3	TRBC1
TGTGCCAGCAGTTACAGGGGAGATACGCAGTATTTT	41	transient	CASSYRGDTQYF	TRB	TRBV6-5	TRBD1	TRBJ2-3	TRBC2
TGTGCCAGCAGTTACAGGGGGCAAACTTCTAGAGGCTACACCTTC	30	transient	CASSYRGQTSRGYTF	TRB	TRBV6-5	TRBD1	TRBJ1-2	TRBC1
TGTGCCAGCAGTTACCAACCGACTAGCGGGGGGGCGTTGGAGTTCTTC	35	transient	CASSYQPTSGGALEFF	TRB	TRBV6-5	TRBD2	TRBJ2-1	TRBC2
TGTGCCAGCACGACTCTGACCGGGGAGCTGTTTTTT	52	durable	CASTTLTGELFF	TRB	TRBV6-2	TRBD1	TRBJ2-2	TRBC2
TGTGCCAGCAGTTACCCTCCCACAGATACGCAGTATTTT	41	transient	CASSYPPTDTQYF	TRB	TRBV6-5	TRBD2	TRBJ2-3	TRBC2
TGTGCCAGCAGTTACCGCAGGGTGAATGACGGGAATGAGCAGTTCTTC	41	transient	CASSYRRVNDGNEQFF	TRB	TRBV6-6	TRBD1	TRBJ2-1	TRBC2
TGTGCCAGCAGTTACGACAGGGACACTGAAGCTTTCTTT	30	transient	CASSYDRDTEAFF	TRB	TRBV6-2	TRBD1	TRBJ1-1	TRBC1
TGTGCCAGCAGTTACGACGGGGAGCAGCCCCAGCATTTT	35	transient	CASSYDGEQPQHF	TRB	TRBV6-2	TRBD2	TRBJ1-5	TRBC1
TGTGCCAGCAGTTACGAGCTCAGGGGGAATGAGCAGTTCTTC	35	transient	CASSYELRGNEQFF	TRB	TRBV6-2	TRBD1	TRBJ2-1	TRBC2
TGTGCCAGCAGTTACGGCATAGAGTACACCTTC	41	transient	CASSYGIEYTF	TRB	TRBV6-5	TRBD1	TRBJ1-2	TRBC1
TGTGCCAGCAGAACGCAACGAACGACTAGCGGGGGGTTCCCCAGCACAGATACGCAGTATTTT	52	durable	CASRTQRTTSGGFPSTDTQYF	TRB	TRBV6-2	TRBD2	TRBJ2-3	TRBC2
TGTGCCAGCAGAAGACTAGCGGGCGACACCGGGGAGCTGTTTTTT	52	durable	CASRRLAGDTGELFF	TRB	TRBV6-2	TRBD2	TRBJ2-2	TRBC2
TGTGCCAGCAGTTACTATACAGGGACTGGGGCCAACGTCCTGACTTTC	30	transient	CASSYYTGTGANVLTF	TRB	TRBV6-5	TRBD1	TRBJ2-6	TRBC2
TGTGCCAGCAGCAGACTAGCGGGGAACGAAGATACGCAGTATTTT	52	durable	CASSRLAGNEDTQYF	TRB	TRBV7-3	TRBD2	TRBJ2-3	TRBC2
TGTGCCAGCAGTTACTCAGGGGGCGGCGGGACCCAGTACTTC	30	transient	CASSYSGGGGTQYF	TRB	TRBV6-5	TRBD1	TRBJ2-5	TRBC2
TGTGCCAGCAGTTACTCGAACAGGATCGAAACTGAAGCTTTCTTT	30	transient	CASSYSNRIETEAFF	TRB	TRBV6-5	TRBD1	TRBJ1-1	TRBC1
TGTGCCAGCAGCCAAGGTTACGGAGACTATGGCTACACCTTC	52	durable	CASSQGYGDYGYTF	TRB	TRBV4-2	TRBD1	TRBJ1-2	TRBC1
TGTGCCAGCAGTTACTCGAGACAGGGGGCTTTCCAGCAGTTCTTC	41	transient	CASSYSRQGAFQQFF	TRB	TRBV6-5	TRBD1	TRBJ2-1	TRBC2
TGTGCCAGCAGTTACTCGATGCCCAGGGGGATAAACAATTCACCCCTCCACTTT	30	transient	CASSYSMPRGINNSPLHF	TRB	TRBV6-5	TRBD1	TRBJ1-6	TRBC1
TGTGCCAGCAGTTACTCGATGGACGACAATCAGCCCCAGCATTTT	30	transient	CASSYSMDDNQPQHF	TRB	TRBV6-5	TRBD1	TRBJ1-5	TRBC1
TGTGCCAGCAGTTACTCGGGAGAGACTGAAGCTTTCTTT	35	transient	CASSYSGETEAFF	TRB	TRBV6-5	TRBD2	TRBJ1-1	TRBC1
TGTGCCAGCAGTTACTCGGGCCGTTCTGGTAATTCACCCCTCCACTTT	35	transient	CASSYSGRSGNSPLHF	TRB	TRBV6-5	TRBD2	TRBJ1-6	TRBC1
TGTGCCAGCAGTTACTCGGGGAACACTGAAGCTTTCTTT	41	transient	CASSYSGNTEAFF	TRB	TRBV6-2	TRBD1	TRBJ1-1	TRBC1
TGTGCCAGCAGCCAATTAACGAGCGATCCCTCCTACGAGCAGTACTTC	52	durable	CASSQLTSDPSYEQYF	TRB	TRBV3-1	TRBD1	TRBJ2-7	TRBC2
TGTGCCAGCAGTTACTCTCGGACAGGGGGTGGCTATGGCTACACCTTC	30	transient	CASSYSRTGGGYGYTF	TRB	TRBV6-5	TRBD1	TRBJ1-2	TRBC1
TGTGCCAGCAGTTACTTGACAGGGGGCCCTGAAGCTTTCTTT	35	transient	CASSYLTGGPEAFF	TRB	TRBV6-2	TRBD1	TRBJ1-1	TRBC1
TGTGCCAGCAGTTATAAGGGTGGAGTGTTCACTGAAGCTTTCTTT	30	transient	CASSYKGGVFTEAFF	TRB	TRBV27	TRBD1	TRBJ1-1	TRBC1
TGTGCCAGCAGTTATATCAACCTGGCGGCTGGAAACACCATATATTTT	30	transient	CASSYINLAAGNTIYF	TRB	TRBV6-2	TRBD1	TRBJ1-3	TRBC1
TGTGCCAGCAGTTCAACAGGGCCCGACAATGAGCAGTTCTTC	41	transient	CASSSTGPDNEQFF	TRB	TRBV12-3	TRBD1	TRBJ2-1	TRBC2
TGTGCCAGCAGTTCAAGGGCAGATACGCAGTATTTT	30	transient	CASSSRADTQYF	TRB	TRBV6-5	TRBD1	TRBJ2-3	TRBC2
TGTGCCAGCAGTTCCAGGGACAGGGGAGTCCTTAATAATTCACCCCTCCACTTT	41	transient	CASSSRDRGVLNNSPLHF	TRB	TRBV6-2	TRBD1	TRBJ1-6	TRBC1
TGTGCCAGCAGTTCCCAAGCGGGGGGCGCGGAGACCCAGTACTTC	30	transient	CASSSQAGGAETQYF	TRB	TRBV12-3	TRBD1	TRBJ2-5	TRBC2
TGTGCCAGCAGCCAGGTTGGGGGCATCATGAACACTGAAGCTTTCTTT	52	durable	CASSQVGGIMNTEAFF	TRB	TRBV4-2	TRBD1	TRBJ1-1	TRBC1
TGTGCCAGCAGTTCCCGGGAGACCCAGTACTTC	41	transient	CASSSRETQYF	TRB	TRBV6-5	TRBD1	TRBJ2-5	TRBC2
TGTGCCAGCAGTTCCCGTTTCGGGACAGGATATTACGAGCAGTACTTC	41	transient	CASSSRFGTGYYEQYF	TRB	TRBV12-4	TRBD1	TRBJ2-7	TRBC2
TGTGCCAGCAGTTCCTATTCGGGACAGGGGTACTATGGCTACACCTTC	35	transient	CASSSYSGQGYYGYTF	TRB	TRBV27	TRBD1	TRBJ1-2	TRBC1
TGTGCCAGCAGCCAGTACCTAGCGGGCGGCTACGAGCAGTACTTC	52	durable	CASSQYLAGGYEQYF	TRB	TRBV4-2	TRBD2	TRBJ2-7	TRBC2
TGTGCCAGCAGTTCGACTAGCGGGGGGTTCACAGATACGCAGTATTTT	30	transient	CASSSTSGGFTDTQYF	TRB	TRBV7-2	TRBD2	TRBJ2-3	TRBC2
TGTGCCAGCAGCCCCGTTACTAGAGCCTCTACGGATGAGCAGTTCTTC	52	durable	CASSPVTRASTDEQFF	TRB	TRBV12-4	TRBD2	TRBJ2-1	TRBC2
TGTGCCAGCAGCCCGCCGGGACAACACTACGAGCAGTACTTC	52	durable	CASSPPGQHYEQYF	TRB	TRBV14	TRBD1	TRBJ2-7	TRBC2
TGTGCCAGCAGTTCTAGGGGAGATGGCTACACCTTC	41	transient	CASSSRGDGYTF	TRB	TRBV6-5	TRBD2	TRBJ1-2	TRBC1
TGTGCCAGCAGCCGACTAGCGGGAAGCACAGATACGCAGTATTTT	52	durable	CASSRLAGSTDTQYF	TRB	TRBV7-3	TRBD2	TRBJ2-3	TRBC2
TGTGCCAGCAGTTTAACGACAAGTCAAGAGACCCAGTACTTC	41	transient	CASSLTTSQETQYF	TRB	TRBV12-4	TRBD1	TRBJ2-5	TRBC2
TGTGCCAGCAGTTTAAGGTCAGATACGCAGTATTTT	41	transient	CASSLRSDTQYF	TRB	TRBV12-4	TRBD1	TRBJ2-3	TRBC2
TGTGCCAGCAGTTTAAGTCTTTCCGGGTTCGGCTCACCCCTCCACTTT	35	transient	CASSLSLSGFGSPLHF	TRB	TRBV12-4	TRBD1	TRBJ1-6	TRBC1
TGTGCCAGCAGTTTAATCTGGGGGTCGAGCAACTACGAGCAGTACTTC	30	transient	CASSLIWGSSNYEQYF	TRB	TRBV12-4	TRBD1	TRBJ2-7	TRBC2
TGTGCCAGCAGTTTACAGGACAGGGAGCAAGAGACCCAGTACTTC	30	transient	CASSLQDREQETQYF	TRB	TRBV12-3	TRBD1	TRBJ2-5	TRBC2
TGTGCCAGCAGTTTACGGGCAGGGGGAGATACGCAGTATTTT	30	transient	CASSLRAGGDTQYF	TRB	TRBV27	TRBD1	TRBJ2-3	TRBC2
TGTGCCAGCAGCCGACTAGCGGGGGGCACAGATACGCAGTATTTT	52	durable	CASSRLAGGTDTQYF	TRB	TRBV7-3	TRBD2	TRBJ2-3	TRBC2
TGTGCCAGCAGCCGACTAGCTGCTAGCACAGATACGCAGTATTTT	52	durable	CASSRLAASTDTQYF	TRB	TRBV7-3	TRBD2	TRBJ2-3	TRBC2
TGTGCCAGCAGTTTAGAGGCGTACACCGGGGAGCTGTTTTTT	30	transient	CASSLEAYTGELFF	TRB	TRBV27	TRBD1	TRBJ2-2	TRBC2
TGTGCCAGCAGCCGACTCTCGTCGAGCACAGATACGCAGTATTTT	52	durable	CASSRLSSSTDTQYF	TRB	TRBV7-3	TRBD1	TRBJ2-3	TRBC2
TGTGCCAGCAGTTTAGCGCTGGATACGCAGTATTTT	35	transient	CASSLALDTQYF	TRB	TRBV12-3	TRBD1	TRBJ2-3	TRBC2
TGTGCCAGCAGCCGCCTAGCGGGGGGTAGCACAGATACGCAGTATTTT	52	durable	CASSRLAGGSTDTQYF	TRB	TRBV7-3	TRBD2	TRBJ2-3	TRBC2
TGTGCCAGCAGTTTAGGAGCCGGGGAGCTGTTTTTT	30	transient	CASSLGAGELFF	TRB	TRBV6-2	TRBD1	TRBJ2-2	TRBC2
TGTGCCAGCAGTTTAGGCTCCCCTTACAATGAGCAGTTCTTC	35	transient	CASSLGSPYNEQFF	TRB	TRBV12-4	TRBD1	TRBJ2-1	TRBC2
TGTGCCAGCAGTTTAGGGGGGCAAACCTACGAGCAGTACTTC	30	transient	CASSLGGQTYEQYF	TRB	TRBV12-4	TRBD1	TRBJ2-7	TRBC2
TGTGCCAGCAGTTTAGGTCAGCCCCAGCATTTT	35	transient	CASSLGQPQHF	TRB	TRBV12-3	TRBD1	TRBJ1-5	TRBC1
TGTGCCAGCAGTTTAGTGGGGCCGGGGAATGAGCAGTTCTTC	35	transient	CASSLVGPGNEQFF	TRB	TRBV27	TRBD1	TRBJ2-1	TRBC2
TGTGCCAGCAGCCGGATAGCGGCGAACACCGGGGAGCTGTTTTTT	52	durable	CASSRIAANTGELFF	TRB	TRBV7-3	TRBD2	TRBJ2-2	TRBC2
TGTGCCAGCAGTTTAGTTACCTTTTACAATGAGCAGTTCTTC	35	transient	CASSLVTFYNEQFF	TRB	TRBV12-3	TRBD1	TRBJ2-1	TRBC2
TGTGCCAGCAGCCGGCCGAGGGCAGGAGGAAACACCATATATTTT	52	durable	CASSRPRAGGNTIYF	TRB	TRBV5-6	TRBD2	TRBJ1-3	TRBC1
TGTGCCAGCAGTTTATCAGAGACCCAGTACTTC	35	transient	CASSLSETQYF	TRB	TRBV12-3	TRBD1	TRBJ2-5	TRBC2
TGTGCCAGCAGCCGTCTAGCGGCGAGCACAGATACGCAGTATTTT	52	durable	CASSRLAASTDTQYF	TRB	TRBV7-3	TRBD2	TRBJ2-3	TRBC2
TGTGCCAGCAGTTTCACTAGCGGGGGGGCAGTCTCAGATACGCAGTATTTT	30	transient	CASSFTSGGAVSDTQYF	TRB	TRBV27	TRBD2	TRBJ2-3	TRBC2
TGTGCCAGCAGTTTCCGGGACATCACAGATACGCAGTATTTT	35	transient	CASSFRDITDTQYF	TRB	TRBV6-2	TRBD1	TRBJ2-3	TRBC2
TGTGCCAGCAGTTTCGGGTTTGTGGGACAGGGCCGCTTCCACCTCCACTTT	41	transient	CASSFGFVGQGRFHLHF	TRB	TRBV27	TRBD1	TRBJ1-6	TRBC1
TGTGCCAGCAGTTTCTTCTCTGGGAGCAATCAGCCCCAGCATTTT	30	transient	CASSFFSGSNQPQHF	TRB	TRBV12-3	TRBD1	TRBJ1-5	TRBC1
TGTGCCAGCAGTTTCTTGGGCGACCCTACAGATACGCAGTATTTT	35	transient	CASSFLGDPTDTQYF	TRB	TRBV6-5	TRBD1	TRBJ2-3	TRBC2
TGTGCCAGCAGCCGTCTAGCGGGGGGGTCAGATACGCAGTATTTT	52	durable	CASSRLAGGSDTQYF	TRB	TRBV7-3	TRBD2	TRBJ2-3	TRBC2
TGTGCCAGCAGTTTGAGGGGAGTTGCCGGGGAGCTGTTTTTT	35	transient	CASSLRGVAGELFF	TRB	TRBV12-3	TRBD1	TRBJ2-2	TRBC2
TGTGCCAGCAGTTTGGACAGTAACTATGGCTACACCTTC	35	transient	CASSLDSNYGYTF	TRB	TRBV5-6	TRBD1	TRBJ1-2	TRBC1
TGTGCCAGCAGTTTGGATGAATTCACTGAAGCTTTCTTT	41	transient	CASSLDEFTEAFF	TRB	TRBV12-3	TRBD1	TRBJ1-1	TRBC1
TGTGCCAGCAGCCGTCTTGCGGCTAGCGAAAACAATGAGCAGTTCTTC	52	durable	CASSRLAASENNEQFF	TRB	TRBV7-3	TRBD2	TRBJ2-1	TRBC2
TGTGCCAGCAGTTTGTCAGATACGCAGTATTTT	30	transient	CASSLSDTQYF	TRB	TRBV12-3	TRBD1	TRBJ2-3	TRBC2
TGTGCCAGCAGTTTGTCTAGTGTGCGGGTCGAGCAGTACTTC	41	transient	CASSLSSVRVEQYF	TRB	TRBV12-3	TRBD2	TRBJ2-7	TRBC2
TGTGCCAGCAGTTTGTTGGGACCAAACCATCAGCCCCAGCATTTT	35	transient	CASSLLGPNHQPQHF	TRB	TRBV12-3	TRBD1	TRBJ1-5	TRBC1
TGTGCCAGCAGTTTTAGCGGATCTAGCACAGATACGCAGTATTTT	35	transient	CASSFSGSSTDTQYF	TRB	TRBV12-4	TRBD2	TRBJ2-3	TRBC2
TGTGCCAGCAGTTTTAGCGGGGGGAACACCGGGGAGCTGTTTTTT	35	transient	CASSFSGGNTGELFF	TRB	TRBV12-3	TRBD2	TRBJ2-2	TRBC2
TGTGCCAGCAGCCTAGAGGACAGCCCGATAGGTCAAAAACTGTTTTTT	52	durable	CASSLEDSPIGQKLFF	TRB	TRBV9	TRBD1	TRBJ1-4	TRBC1
TGTGCCAGCAGTTTTCGTGGGGACCCCACAGATACGCAGTATTTT	41	transient	CASSFRGDPTDTQYF	TRB	TRBV12-3	TRBD1	TRBJ2-3	TRBC2
TGTGCCAGCAGTTTTGGCACAGATACGCAGTATTTT	41	transient	CASSFGTDTQYF	TRB	TRBV12-3	TRBD1	TRBJ2-3	TRBC2
TGTGCCAGCAGTTTTGGGACAGGGGGCTACAATGAGCAGTTCTTC	41	transient	CASSFGTGGYNEQFF	TRB	TRBV2	TRBD1	TRBJ2-1	TRBC2
TGTGCCAGCAGCGGAGGGACGGGTAATAATGAAAAACTGTTTTTT	52	durable	CASSGGTGNNEKLFF	TRB	TRBV9	TRBD1	TRBJ1-4	TRBC1
TGTGCCAGCAGCGGGGGACTAGCGGGGCCCACAGATACGCAGTATTTT	52	durable	CASSGGLAGPTDTQYF	TRB	TRBV9	TRBD2	TRBJ2-3	TRBC2
TGTGCCAGCATAAACGGACTAGCGGGTTTCCAAGAGACCCAGTACTTC	30	transient	CASINGLAGFQETQYF	TRB	TRBV6-2	TRBD2	TRBJ2-5	TRBC2
TGTGCCAGCAGCTCCTCACAGGGGACTGGAAACACCATATATTTT	52	durable	CASSSSQGTGNTIYF	TRB	TRBV27	TRBD1	TRBJ1-3	TRBC1
TGTGCCAGCATCCCCCCCCACCCTGCGGGGGCCCTCGGGGATGAGCAGTTCTTC	30	transient	CASIPPHPAGALGDEQFF	TRB	TRBV7-9	TRBD2	TRBJ2-1	TRBC2
TGTGCCAGCAGCTCTATGGGGGGGGGCCACACTGAAGCTTTCTTT	52	durable	CASSSMGGGHTEAFF	TRB	TRBV7-8	TRBD1	TRBJ1-1	TRBC1
TGTGCCAGCAGCTTACCAACAGGGAGTTACAATGAGCAGTTCTTC	52	durable	CASSLPTGSYNEQFF	TRB	TRBV7-9	TRBD1	TRBJ2-1	TRBC2
TGTGCCAGCAGCTTAGGATTCGGTTACGAGCAGTACTTC	52	durable	CASSLGFGYEQYF	TRB	TRBV7-3	TRBD1	TRBJ2-7	TRBC2
TGTGCCAGCCAGGCGGGGCCGAACACTGAAGCTTTCTTT	30	transient	CASQAGPNTEAFF	TRB	TRBV6-5	TRBD1	TRBJ1-1	TRBC1
TGTGCCAGCCGAGACAGGGTCGGAGTCGGAAAACTGTTTTTT	30	transient	CASRDRVGVGKLFF	TRB	TRBV2	TRBD1	TRBJ1-4	TRBC1
TGTGCCAGCCTACGTGGAGAAGCTTTCTTT	30	transient	CASLRGEAFF	TRB	TRBV6-1	TRBD1	TRBJ1-1	TRBC1
TGTGCCAGCAGCTTCGGACTTGTTGAAGCTTTCTTT	52	durable	CASSFGLVEAFF	TRB	TRBV7-2	TRBD2	TRBJ1-1	TRBC1
TGTGCCAGCGAGGGTATGGACTATGGCTACACCTTC	30	transient	CASEGMDYGYTF	TRB	TRBV2	TRBD2	TRBJ1-2	TRBC1
TGTGCCAGCGCCTCCCCCCTCGGGGCCAACGTCCTGACTTTC	30	transient	CASASPLGANVLTF	TRB	TRBV6-5	TRBD1	TRBJ2-6	TRBC2
TGTGCCAGCGGGCCGACTAGCGGGGACCACGAGCAGTACTTC	30	transient	CASGPTSGDHEQYF	TRB	TRBV5-6	TRBD2	TRBJ2-7	TRBC2
TGTGCCAGCGGGGGGACTTCCTACAATGAGCAGTTCTTC	30	transient	CASGGTSYNEQFF	TRB	TRBV27	TRBD2	TRBJ2-1	TRBC2
TGTGCCAGCAGCTTCGGGACAGGGGCCTACAATGAGCAGTTCTTC	52	durable	CASSFGTGAYNEQFF	TRB	TRBV7-9	TRBD1	TRBJ2-1	TRBC2
TGTGCCAGCAGCTTGGAGGACAGTCCCCTCGGGAATGAGCAGTTCTTC	52	durable	CASSLEDSPLGNEQFF	TRB	TRBV5-5	TRBD1	TRBJ2-1	TRBC2
TGTGCCAGCGTCCTAGTTGGGCCGAGGGATTCACCCCTCCACTTT	35	transient	CASVLVGPRDSPLHF	TRB	TRBV6-1	TRBD2	TRBJ1-6	TRBC1
TGTGCCAGCAGCTTTTTGGGGATAGGTACTGAAGCTTTCTTT	52	durable	CASSFLGIGTEAFF	TRB	TRBV11-2	TRBD1	TRBJ1-1	TRBC1
TGTGCCAGCTCACCAAGCATCGCGGGGGCAACCAATGAGCAGTTCTTC	30	transient	CASSPSIAGATNEQFF	TRB	TRBV18	TRBD1	TRBJ2-1	TRBC2
TGTGCCAGCTCACCAAGGGACAGCTTCAAACCGAACACTGAAGCTTTCTTT	30	transient	CASSPRDSFKPNTEAFF	TRB	TRBV18	TRBD1	TRBJ1-1	TRBC1
TGTGCCAGCAGGACTAGCTCCTACGAGCAGTACTTC	52	durable	CASRTSSYEQYF	TRB	TRBV27	TRBD1	TRBJ2-7	TRBC2
TGTGCCAGCAGGGGACAGGGGGCCCCCGGGGAGCTGTTTTTT	52	durable	CASRGQGAPGELFF	TRB	TRBV12-3	TRBD1	TRBJ2-2	TRBC2
TGTGCCAGCTCACCACCCAAGCAGGATCGGGACAGGGGTGAGGATACGCAGTATTTT	30	transient	CASSPPKQDRDRGEDTQYF	TRB	TRBV18	TRBD1	TRBJ2-3	TRBC2
TGTGCCAGCAGTCCCCCAGGCTCGAGTCTGGAGGACACTGAAGCTTTCTTT	52	durable	CASSPPGSSLEDTEAFF	TRB	TRBV27	TRBD1	TRBJ1-1	TRBC1
TGTGCCAGCTCACCACCGGGGACAACTGAGCAGTACTTC	30	transient	CASSPPGTTEQYF	TRB	TRBV18	TRBD1	TRBJ2-7	TRBC2
TGTGCCAGCTCACCACCGGGGAGTCTGACAAATCAGCCCCAGCATTTT	30	transient	CASSPPGSLTNQPQHF	TRB	TRBV18	TRBD2	TRBJ1-5	TRBC1
TGTGCCAGCTCACCACTTCTGTTACAGGGCCAAGAGACCCAGTACTTC	30	transient	CASSPLLLQGQETQYF	TRB	TRBV18	TRBD1	TRBJ2-5	TRBC2
TGTGCCAGCTCACCACTTGTACAGAAGAACAATGAGCAGTTCTTC	41	transient	CASSPLVQKNNEQFF	TRB	TRBV18	TRBD1	TRBJ2-1	TRBC2
TGTGCCAGCTCACCAGTAGGGGAGACCCAGTACTTC	41	transient	CASSPVGETQYF	TRB	TRBV18	TRBD1	TRBJ2-5	TRBC2
TGTGCCAGCTCACCCAGGACAGGGCCGAATGAGCAGTTCTTC	41	transient	CASSPRTGPNEQFF	TRB	TRBV18	TRBD1	TRBJ2-1	TRBC2
TGTGCCAGCTCACCCTACTCGGCAGGGGGCGGGGAAGCCCCCTACGAGCAGTACTTC	35	transient	CASSPYSAGGGEAPYEQYF	TRB	TRBV18	TRBD1	TRBJ2-7	TRBC2
TGTGCCAGCTCACCTAAGACGGCTTTCGAGACCCAGTACTTC	30	transient	CASSPKTAFETQYF	TRB	TRBV18	TRBD1	TRBJ2-5	TRBC2
TGTGCCAGCTCACTGGGCATGGGCACAGATACGCAGTATTTT	30	transient	CASSLGMGTDTQYF	TRB	TRBV18	TRBD1	TRBJ2-3	TRBC2
TGTGCCAGCAGTCCGTCACAGGGGGCTGTCACTGAAGCTTTCTTT	52	durable	CASSPSQGAVTEAFF	TRB	TRBV27	TRBD1	TRBJ1-1	TRBC1
TGTGCCAGCAGTCGACTAGCGGGGGGCACAGATACGCAGTATTTT	52	durable	CASSRLAGGTDTQYF	TRB	TRBV7-3	TRBD2	TRBJ2-3	TRBC2
TGTGCCAGCTCCCACTCCGCCGGCACGGGAAGCGGGGAGCTGTTTTTT	41	transient	CASSHSAGTGSGELFF	TRB	TRBV18	TRBD1	TRBJ2-2	TRBC2
TGTGCCAGCTCCCGTTTAGCGGGGGGTGGAGATACGCAGTATTTT	30	transient	CASSRLAGGGDTQYF	TRB	TRBV7-3	TRBD2	TRBJ2-3	TRBC2
TGTGCCAGCTCCCTCGACGGAGGTGAAGCTTTCTTT	35	transient	CASSLDGGEAFF	TRB	TRBV18	TRBD2	TRBJ1-1	TRBC1
TGTGCCAGCTCCGCGGGATTTCTGGGAAGTGCCCTCCACTTT	41	transient	CASSAGFLGSALHF	TRB	TRBV18	TRBD2	TRBJ1-6	TRBC1
TGTGCCAGCTCCTTCCCCCCGGGGATGCACACTGAAGCTTTCTTT	30	transient	CASSFPPGMHTEAFF	TRB	TRBV6-6	TRBD1	TRBJ1-1	TRBC1
TGTGCCAGCTCCTTTACCGGGACAGGTAACTACGAGCAGTACTTC	30	transient	CASSFTGTGNYEQYF	TRB	TRBV27	TRBD1	TRBJ2-7	TRBC2
TGTGCCAGCTCGCCCGAAGGACAGCTCTATGGCTACACCTTC	35	transient	CASSPEGQLYGYTF	TRB	TRBV7-2	TRBD1	TRBJ1-2	TRBC1
TGTGCCAGCTGTAGCGGGGGGGCCAACTACAATGAGCAGTTCTTC	41	transient	CASCSGGANYNEQFF	TRB	TRBV6-2	TRBD2	TRBJ2-1	TRBC2
TGTGCCAGCTGTTCCTGGGGCGGAGATTCACCCCTCCACTTT	30	transient	CASCSWGGDSPLHF	TRB	TRBV27	TRBD1	TRBJ1-6	TRBC1
TGTGCCAGTACCGAACGAACGGAGACAGGGGAGGCTTTCTTT	35	transient	CASTERTETGEAFF	TRB	TRBV19	TRBD1	TRBJ1-1	TRBC1
TGTGCCAGTAGAGTAAACGTCGACAGGGGCTACGAGCAGTACTTC	35	transient	CASRVNVDRGYEQYF	TRB	TRBV19	TRBD1	TRBJ2-7	TRBC2
TGTGCCAGCAGTCGCGCGGGGGCTTACAATGAGCAGTTCTTC	52	durable	CASSRAGAYNEQFF	TRB	TRBV12-4	TRBD1	TRBJ2-1	TRBC2
TGTGCCAGCAGTGACCCGCCTTACGAGCAGTACTTC	52	durable	CASSDPPYEQYF	TRB	TRBV2	TRBD2	TRBJ2-7	TRBC2
TGTGCCAGTAGCTCTGACCGTAATGAAAAACTGTTTTTT	30	transient	CASSSDRNEKLFF	TRB	TRBV19	TRBD1	TRBJ1-4	TRBC1
TGTGCCAGTAGGCCGGACAACTACAATGAGCAGTTCTTC	35	transient	CASRPDNYNEQFF	TRB	TRBV19	TRBD1	TRBJ2-1	TRBC2
TGTGCCAGTAGTATAGGGGGACTAGCGGGAGTTTACCAAGAGACCCAGTACTTC	30	transient	CASSIGGLAGVYQETQYF	TRB	TRBV19	TRBD2	TRBJ2-5	TRBC2
TGTGCCAGCAGTGGAGCGGGACAGCCCTACGAGCAGTACTTC	52	durable	CASSGAGQPYEQYF	TRB	TRBV6-1	TRBD1	TRBJ2-7	TRBC2
TGTGCCAGTAGTATTACAGGACTTCGCACAGATACGCAGTATTTT	35	transient	CASSITGLRTDTQYF	TRB	TRBV19	TRBD1	TRBJ2-3	TRBC2
TGTGCCAGTAGTATTTTTGCCGGGGAGCTGTTTTTT	30	transient	CASSIFAGELFF	TRB	TRBV19	TRBD1	TRBJ2-2	TRBC2
TGTGCCAGTCCTCCTAGCGGGGGGACGGCAGATACGCAGTATTTT	30	transient	CASPPSGGTADTQYF	TRB	TRBV28	TRBD2	TRBJ2-3	TRBC2
TGTGCCAGTGCCGGGACTAGCGGGCCCTACGAGCAGTACTTC	35	transient	CASAGTSGPYEQYF	TRB	TRBV18	TRBD2	TRBJ2-7	TRBC2
TGTGCCAGTTCGGGACAGGGATACACCGGGGAGCTGTTTTTT	41	transient	CASSGQGYTGELFF	TRB	TRBV6-6	TRBD1	TRBJ2-2	TRBC2
TGTGCCATCACAACAGGGGAGAGGTACGAGCAGTACTTC	41	transient	CAITTGERYEQYF	TRB	TRBV10-3	TRBD1	TRBJ2-7	TRBC2
TGTGCCATCAGAAAGACAGGGGGCCCCTACGAGCAGTACTTC	35	transient	CAIRKTGGPYEQYF	TRB	TRBV10-3	TRBD1	TRBJ2-7	TRBC2
TGTGCCATCAGACAGGGGGCCGCTAATGAAAAACTGTTTTTT	41	transient	CAIRQGAANEKLFF	TRB	TRBV10-3	TRBD1	TRBJ1-4	TRBC1
TGTGCCATCAGCACTAGCGGGGAGATCCAAGAGACCCAGTACTTC	30	transient	CAISTSGEIQETQYF	TRB	TRBV10-3	TRBD2	TRBJ2-5	TRBC2
TGTGCCATCAGCCCTTCTAGCGGGGGGGCCCTCGGGGAGCTGTTTTTT	30	transient	CAISPSSGGALGELFF	TRB	TRBV10-3	TRBD2	TRBJ2-2	TRBC2
TGTGCCATCAGCGAAAACAGGGAGGCCTATGGCTACACCTTC	30	transient	CAISENREAYGYTF	TRB	TRBV10-3	TRBD1	TRBJ1-2	TRBC1
TGTGCCAGCAGTTACTCGAAGACTAGCGGGGAAGATACGCAGTATTTT	52	durable	CASSYSKTSGEDTQYF	TRB	TRBV6-5	TRBD2	TRBJ2-3	TRBC2
TGTGCCATCAGTGACCGGTCCGGGACTAGCGGGCCGAATGAGCAGTTCTTC	30	transient	CAISDRSGTSGPNEQFF	TRB	TRBV10-3	TRBD2	TRBJ2-1	TRBC2
TGTGCCAGCAGTTCCCACGACAGGGGATACACAGATACGCAGTATTTT	52	durable	CASSSHDRGYTDTQYF	TRB	TRBV6-5	TRBD1	TRBJ2-3	TRBC2
TGTGCCAGCAGTTCGACCGGGACAGTGAATGAAAAACTGTTTTTT	52	durable	CASSSTGTVNEKLFF	TRB	TRBV6-6	TRBD1	TRBJ1-4	TRBC1
TGTGCCATCAGTGAGGACCCGGGGACCTATGGCTACACCTTC	35	transient	CAISEDPGTYGYTF	TRB	TRBV10-3	TRBD1	TRBJ1-2	TRBC1
TGTGCCAGCAGTTGGAGTAAGAGTAGCGGGAAGGATGAGCAGTTCTTC	52	durable	CASSWSKSSGKDEQFF	TRB	TRBV6-5	TRBD2	TRBJ2-1	TRBC2
TGTGCCAGCAGTTTACTATCCCGGGGGAACTCCTACGAGCAGTACTTC	52	durable	CASSLLSRGNSYEQYF	TRB	TRBV12-4	TRBD2	TRBJ2-7	TRBC2
TGTGCCAGCAGTTTATATGGGACTACTAATGAAAAACTGTTTTTT	52	durable	CASSLYGTTNEKLFF	TRB	TRBV27	TRBD2	TRBJ1-4	TRBC1
TGTGCCAGCAGTTTTGGGGGAATCGGGGATGAAGCTTTCTTT	52	durable	CASSFGGIGDEAFF	TRB	TRBV28	TRBD1	TRBJ1-1	TRBC1
TGTGCCCTGTCGGTCTCTGGAAACACCATATATTTT	41	transient	CALSVSGNTIYF	TRB	TRBV7-9	TRBD1	TRBJ1-3	TRBC1
TGTGCCGCGACTTCAGGGTTAGGGGCCAACGTCCTGACTTTC	30	transient	CAATSGLGANVLTF	TRB	TRBV10-3	TRBD1	TRBJ2-6	TRBC2
TGTGCCGGAACAGGGGGCTCTCAAGAGACCCAGTACTTC	30	transient	CAGTGGSQETQYF	TRB	TRBV6-2	TRBD1	TRBJ2-5	TRBC2
TGTGCCGGAGGACAGGGGTGGAATGAGCAGTTCTTC	41	transient	CAGGQGWNEQFF	TRB	TRBV7-2	TRBD1	TRBJ2-1	TRBC2
TGTGCCAGCGTCCCTGAGGGGAACACTGAAGCTTTCTTT	52	durable	CASVPEGNTEAFF	TRB	TRBV25-1	TRBD1	TRBJ1-1	TRBC1
TGTGCCTCCAGATCCCTGGCGGGGGCTCAAGAGACCCAGTACTTC	41	transient	CASRSLAGAQETQYF	TRB	TRBV15	TRBD1	TRBJ2-5	TRBC2
TGTGCCTCCGGGGGCAGAACCTACGAGCAGTACTTC	35	transient	CASGGRTYEQYF	TRB	TRBV30	TRBD1	TRBJ2-7	TRBC2
TGTGCCAGCTCACCACCACCCGGGACAGGTGGGAACACCGGGGAGCTGTTTTTT	52	durable	CASSPPPGTGGNTGELFF	TRB	TRBV18	TRBD1	TRBJ2-2	TRBC2
TGTGCCTGGAGAGGGGCGGTCGACATCTACGAGCAGTACTTC	35	transient	CAWRGAVDIYEQYF	TRB	TRBV30	TRBD1	TRBJ2-7	TRBC2
TGTGCCAGTAGTATCGGAGGCAGGGAAGCCACCCTGAACACTGAAGCTTTCTTT	52	durable	CASSIGGREATLNTEAFF	TRB	TRBV19	TRBD1	TRBJ1-1	TRBC1
TGTGCCTGGAGTACAGGGACTTTTGAGCAGTTCTTC	41	transient	CAWSTGTFEQFF	TRB	TRBV30	TRBD1	TRBJ2-1	TRBC2
TGTGCCTGGAGTATAGTGGGTTGGGAAATGGAGAACACTGAAGCTTTCTTT	35	transient	CAWSIVGWEMENTEAFF	TRB	TRBV30	TRBD1	TRBJ1-1	TRBC1
TGTGCCTGGAGTCAGTTTGCAGATACGCAGTATTTT	30	transient	CAWSQFADTQYF	TRB	TRBV30	TRBD1	TRBJ2-3	TRBC2
TGTGCCTGGAGTGCAGGGAGGTACACTGAAGCTTTCTTT	30	transient	CAWSAGRYTEAFF	TRB	TRBV30	TRBD2	TRBJ1-1	TRBC1
TGTGCCTGGAGTGTACCGGGGCTCCACTCCTACGAGCAGTACTTC	35	transient	CAWSVPGLHSYEQYF	TRB	TRBV30	TRBD1	TRBJ2-7	TRBC2
TGTGCCTGGAGTGTACGTTTCGCCAAAAACATTCAGTACTTC	41	transient	CAWSVRFAKNIQYF	TRB	TRBV30	TRBD1	TRBJ2-4	TRBC2
TGTGCCTGGAGTGTGAGCGGGGAGCTGTTTTTT	41	transient	CAWSVSGELFF	TRB	TRBV30	TRBD1	TRBJ2-2	TRBC2
TGTGCCATCAGTCCAACCGGGACCGCAAACACTGAAGCTTTCTTT	52	durable	CAISPTGTANTEAFF	TRB	TRBV10-3	TRBD1	TRBJ1-1	TRBC1
TGTGCTAGCAGCTTAGGACAGGGGGGCTACAATGAGCAGTTCTTC	35	transient	CASSLGQGGYNEQFF	TRB	TRBV7-7	TRBD1	TRBJ2-1	TRBC2
TGTGCTAGTGGCCCCGGGGATATCCCATGGTTGTATTTT	30	transient	CASGPGDIPWLYF	TRB	TRBV12-5	TRBD1	TRBJ2-3	TRBC2
TGTGCCATCAGTGAGCCGGTTACTAGCACAGATACGCAGTATTTT	52	durable	CAISEPVTSTDTQYF	TRB	TRBV10-3	TRBD1	TRBJ2-3	TRBC2
TGTGCTAGTGGCCCCTTAGCGGGGGCCTACAATGAGCAGTTCTTC	52	durable	CASGPLAGAYNEQFF	TRB	TRBV12-5	TRBD2	TRBJ2-1	TRBC2
