# Supplementary material for: Transcriptional signature of durable effector T cells elicited by a replication defective HCMV vaccine
Source: NPJ Vaccines. 2024 Apr 1;9:70. doi: 10.1038/s41541-024-00860-w (PMC10984989; doi:10.1038/s41541-024-00860-w)
Supplement: Supplementary file 3 — Supplementary Data file 3 [file 41541_2024_860_MOESM3_ESM.xlsx]

## Sheet: Table-S3_deg_durable-vs-non
gene	log_fc	discrete_wald	continuous_wald	hurdle_wald	discrete_p	continuous_p	hurdle_p	discrete_q	continuous_q	hurdle_q
CCL4	3.61215	261.788	176.964	438.751	6.99655e-59	2.23019e-40	5.32508e-96	2.12007e-55	7.11157e-37	3.52241e-92
CCL4L2	3.40692	387.67	101.383	489.054	2.66097e-86	7.5807e-24	6.35885e-107	4.8379e-82	7.25195e-21	8.41244e-103
CCL5	2.91028	100.153	6.91452	107.067	1.41092e-23	0.00854986	5.63193e-24	8.41045e-21	0.405574	1.52056e-21
XCL2	2.59616	354.948	62.3613	417.309	3.54535e-79	2.85888e-15	2.41232e-91	2.57832e-75	1.36745e-12	9.11822e-88
XCL1	2.58401	396.096	48.3248	444.421	3.89775e-88	3.61152e-12	3.12797e-97	1.4173e-83	1.21938e-09	2.75877e-93
GZMB	2.53327	232.042	70.2886	302.331	2.13803e-52	5.12332e-17	2.23736e-66	4.09174e-49	2.82758e-14	4.9332e-63
NKG7	2.21293	169.956	11.2649	181.221	7.56419e-39	0.000789868	4.4501e-40	1.14604e-35	0.0706181	2.80345e-37
IFNG	1.74136	372.767	27.4223	400.19	4.67385e-83	1.63537e-07	1.25875e-87	4.24876e-79	3.45099e-05	4.16316e-84
SRGN	1.62758	27.2558	267.258	294.514	1.7824e-07	4.49278e-60	1.11463e-64	2.25825e-05	4.29794e-56	1.96613e-61
GAPDH	1.56821	4.71472	212.329	217.043	0.0299055	4.26421e-48	7.40691e-48	0.526677	2.44757e-44	6.32191e-45
PGAM1	1.48522	20.417	713.86	734.277	6.22731e-06	2.89545e-157	3.57839e-160	0.000553636	8.30967e-153	9.46805e-156
PRF1	1.39126	196.858	21.1844	218.042	1.0129e-44	4.17139e-06	4.49511e-48	1.67414e-41	0.000691993	4.10125e-45
CD8A	1.33105	115.263	22.005	137.268	6.89273e-27	2.71938e-06	1.55832e-30	6.00041e-24	0.000461796	5.80725e-28
KLRD1	1.30514	253.982	33.1337	287.116	3.51846e-57	8.60356e-09	4.50424e-63	8.52922e-54	2.12857e-06	7.01045e-60
APOBEC3G	1.27842	92.8523	50.0803	142.933	5.63451e-22	1.47578e-12	9.17404e-32	3.05794e-19	5.29417e-10	3.67782e-29
RGCC	1.23102	38.8948	174.903	213.798	4.47272e-10	6.2852e-40	3.75258e-47	7.93352e-08	1.80379e-36	3.1028e-44
MIR155HG	1.1838	115.994	38.9872	154.981	4.76697e-27	4.26601e-10	2.21938e-34	4.33341e-24	1.24929e-07	1.03022e-31
TAGAP	1.15821	31.027	181.237	212.264	2.54458e-08	2.60174e-41	8.07931e-47	3.65715e-06	9.33341e-38	6.47789e-44
CST7	1.13369	165.698	1.47505	167.173	6.43809e-38	0.22455	4.99752e-37	9.00392e-35	1	2.64459e-34
TNFAIP3	1.11299	55.1971	36.1181	91.3152	1.09029e-13	1.85714e-09	1.48305e-20	2.87284e-11	4.88974e-07	3.27001e-18
CD82	1.11146	79.1528	209.841	288.994	5.74883e-19	1.48779e-47	1.76112e-63	2.48856e-16	7.11636e-44	2.91234e-60
GZMH	1.10522	245.834	0.0936278	245.928	2.10243e-55	0.759615	3.9584e-54	4.49696e-52	1	4.02828e-51
DUSP2	1.10264	113.13	55.9466	169.076	2.02102e-26	7.44661e-14	1.92986e-37	1.67019e-23	3.1428e-11	1.06379e-34
CCL3	1.04004	252.346	33.532	285.878	7.99844e-57	7.0102e-09	8.36357e-63	1.81775e-53	1.7804e-06	1.2294e-59
LDHA	1.03586	19.6528	125.487	145.14	9.28653e-06	3.98252e-29	3.04335e-32	0.000798291	5.44259e-26	1.27816e-29
FYN	1.02967	25.9785	118.165	144.144	3.45235e-07	1.59544e-27	5.00747e-32	4.08907e-05	1.8315e-24	2.03835e-29
PKM	1.02799	2.11895	251.026	253.145	0.145487	1.55187e-56	1.07242e-55	1	1.11343e-52	1.13501e-52
ZEB2	1.00846	268.51	1.41915	269.929	2.39743e-60	0.233544	2.43067e-59	8.71755e-57	1	2.92332e-56
GNLY	1.00142	115.252	1.07317	116.325	6.93079e-27	0.30023	5.49947e-26	6.00041e-24	1	1.75314e-23
ZFP36L1	0.991002	15.6484	123.414	139.063	7.62768e-05	1.1317e-28	6.3521e-31	0.00496168	1.41212e-25	2.401e-28
TNF	0.987164	87.0372	90.346	177.383	1.06498e-20	1.99946e-21	3.03189e-39	5.09535e-18	1.68772e-18	1.78268e-36
CRTAM	0.984	258.199	83.7158	341.915	4.23697e-58	5.71276e-20	5.67687e-75	1.10046e-54	3.99879e-17	1.66894e-71
REL	0.957199	85.8309	99.945	185.776	1.95995e-20	1.56687e-23	4.56312e-41	9.25554e-18	1.36266e-20	3.01839e-38
VSIR	0.954437	94.5689	331.605	426.174	2.36703e-22	4.29791e-74	2.86776e-93	1.32415e-19	6.16729e-70	1.51756e-89
NR4A2	0.94453	195.544	9.3024	204.846	1.96046e-44	0.00228854	3.29794e-45	3.0994e-41	0.159029	2.4239e-42
EGR2	0.940587	382.44	38.8925	421.332	3.66213e-85	4.47805e-10	3.22709e-92	4.43874e-81	1.28515e-07	1.42309e-88
SH2D2A	0.933652	89.7793	38.519	128.298	2.66261e-21	5.42242e-10	1.38159e-28	1.3544e-18	1.51086e-07	4.87406e-26
PLEK	0.908575	241.826	54.6887	296.515	1.57214e-54	1.41218e-13	4.09814e-65	3.17589e-51	5.78974e-11	7.74518e-62
SLA	0.871735	118.674	134.522	253.196	1.23407e-27	4.20071e-31	1.04499e-55	1.18088e-24	6.69756e-28	1.13501e-52
FASLG	0.855429	260.114	23.6702	283.784	1.62096e-58	1.1434e-06	2.38315e-62	4.53396e-55	0.000211706	3.31872e-59
LYST	0.849355	103.314	72.3869	175.701	2.86005e-24	1.76886e-17	7.03086e-39	1.89086e-21	1.05759e-14	4.04412e-36
NR4A3	0.846095	330.98	3.03923	334.019	5.8788e-74	0.0812745	2.94165e-73	3.56275e-70	1	7.78332e-70
FABP5	0.838112	77.0025	129.602	206.604	1.7074e-18	5.00866e-30	1.36928e-45	7.05508e-16	7.18718e-27	1.03514e-42
GNAS	0.832591	2.23927	147.909	150.148	0.134545	4.96643e-34	2.48736e-33	1	8.90822e-31	1.09688e-30
EFHD2	0.826492	73.5931	17.5915	91.1846	9.59996e-18	2.73807e-05	1.58311e-20	3.71355e-15	0.00385195	3.46178e-18
TNFSF14	0.81534	219.389	44.5814	263.97	1.22953e-49	2.43995e-11	4.78223e-58	2.12897e-46	7.78046e-09	5.50144e-55
BCL2A1	0.798692	107.83	85.4791	193.309	2.92813e-25	2.34159e-20	1.05536e-42	2.21818e-22	1.72311e-17	7.34834e-40
NFKBID	0.797295	158.679	49.9016	208.58	2.19968e-36	1.6165e-12	5.09767e-46	2.8566e-33	5.65756e-10	3.96704e-43
RNF19A	0.790339	62.5431	124.284	186.827	2.60678e-15	7.30157e-29	2.69805e-41	8.31471e-13	9.52489e-26	1.83045e-38
CD69	0.787534	17.6399	24.8613	42.5012	2.66929e-05	6.16067e-07	5.90174e-10	0.00202529	0.000120276	5.38463e-08
TNFRSF9	0.771582	286.371	11.0454	297.416	3.07105e-64	0.00088907	2.61116e-65	1.39587e-60	0.0773195	5.31452e-62
CBLB	0.761686	76.5844	105.794	182.379	2.11004e-18	8.18005e-25	2.49446e-40	8.62083e-16	8.69478e-22	1.60978e-37
SEC61B	0.75602	17.2992	89.2878	106.587	3.19324e-05	3.41361e-21	7.16034e-24	0.00236833	2.79906e-18	1.91369e-21
NR4A1	0.751043	266.44	5.21136	271.651	6.77319e-60	0.0224398	1.02715e-59	2.23897e-56	0.699908	1.29416e-56
ATP1B3	0.748876	64.0453	153.828	217.873	1.21588e-15	2.52594e-35	4.89223e-48	3.98305e-13	4.83279e-32	4.31479e-45
CXCR3	0.74298	116.079	2.33066	118.409	4.56844e-27	0.126848	1.93986e-26	4.25942e-24	1	6.33664e-24
SLC7A5	0.735107	106.291	18.42	124.711	6.36752e-25	1.77191e-05	8.30664e-28	4.53992e-22	0.00263482	2.85436e-25
CFLAR	0.732301	44.6515	71.4822	116.134	2.35414e-11	2.79772e-17	6.05178e-26	4.8637e-09	1.60583e-14	1.90624e-23
PRDX1	0.719457	8.50224	103.051	111.554	0.0035471	3.26566e-24	5.97638e-25	0.118657	3.23177e-21	1.73768e-22
HSPA5	0.716983	11.6884	101.163	112.851	0.000628908	8.47306e-24	3.1239e-25	0.0298542	7.84414e-21	9.50061e-23
NFKB1	0.715211	40.1122	58.8935	99.0057	2.39792e-10	1.6644e-14	3.17097e-22	4.44863e-08	7.34872e-12	7.69731e-20
CLIC1	0.712834	39.5217	8.23274	47.7545	3.2443e-10	0.00411414	4.26825e-11	5.86911e-08	0.243184	4.4219e-09
PPP1R2	0.709726	10.1305	157.587	167.717	0.00145837	3.81003e-36	3.80763e-37	0.0599628	8.41108e-33	2.05604e-34
SLAMF7	0.702533	272.895	10.0632	282.959	2.65382e-61	0.00151261	3.60008e-62	1.0722e-57	0.119588	4.76273e-59
H3F3B	0.698545	1.06468	62.5279	63.5926	0.302151	2.62699e-15	1.55257e-14	1	1.27783e-12	2.15076e-12
CD8B	0.697852	65.5812	2.12575	67.7069	5.57683e-16	0.144842	1.98437e-15	1.87764e-13	1	2.96636e-13
HLA-B	0.696551	0.000406855	160.006	160.006	0.983907	1.12827e-36	1.79939e-35	1	2.69834e-33	8.65635e-33
IL2RG	0.695167	8.29783	53.4202	61.718	0.00396925	2.69316e-13	3.96373e-14	0.129079	1.03973e-10	5.29678e-12
HOPX	0.693066	148.525	32.1041	180.629	3.64263e-34	1.46125e-08	5.98306e-40	4.41511e-31	3.58431e-06	3.68153e-37
YWHAQ	0.689531	32.3055	38.5937	70.8993	1.31737e-08	5.2186e-10	4.02175e-16	2.02118e-06	1.46832e-07	6.5686e-14
PARK7	0.674336	14.2977	85.58	99.8777	0.000156055	2.22519e-20	2.0504e-22	0.00921179	1.68054e-17	5.11808e-20
KLRK1	0.671657	78.5953	17.3172	95.9125	7.62308e-19	3.16314e-05	1.48892e-21	3.22315e-16	0.00440675	3.48631e-19
TNFRSF1B	0.669868	75.9854	61.0116	136.997	2.85774e-18	5.67397e-15	1.78438e-30	1.1419e-15	2.58472e-12	6.55734e-28
HLA-A	0.66629	0.265683	79.1344	79.4001	0.606242	5.80259e-19	5.73451e-18	1	3.78474e-16	1.09949e-15
CD3D	0.661931	10.7277	54.9899	65.7176	0.00105544	1.2115e-13	5.36539e-15	0.0468594	5.03895e-11	7.71538e-13
MAP2K3	0.649982	85.6914	86.3637	172.055	2.1033e-20	1.49709e-20	4.35232e-38	9.80516e-18	1.19347e-17	2.45017e-35
CYTOR	0.647606	118.875	21.3232	140.198	1.11569e-27	3.88015e-06	3.60133e-31	1.09645e-24	0.000651208	1.40129e-28
HSP90AB1	0.647407	1.05793	100.623	101.681	0.303687	1.11288e-23	8.32418e-23	1	9.98077e-21	2.11778e-20
SEPTIN7	0.633358	16.1988	47.691	63.8897	5.70305e-05	4.98989e-12	1.33819e-14	0.00392755	1.66517e-09	1.86354e-12
EIF4A1	0.630869	4.88311	67.2357	72.1188	0.0271207	2.40917e-16	2.1858e-16	0.496367	1.30455e-13	3.75545e-14
MSN	0.626173	27.2124	23.8778	51.0901	1.82289e-07	1.0265e-06	8.05229e-12	2.30153e-05	0.000192547	8.76771e-10
TNFSF9	0.621214	289.5	12.9238	302.423	6.39139e-65	0.000324433	2.13601e-66	3.32006e-61	0.0343576	4.9332e-63
SFPQ	0.620164	14.7622	43.5976	58.3598	0.000121954	4.03342e-11	2.12487e-13	0.00754165	1.27203e-08	2.61498e-11
IGF2R	0.618218	85.2835	44.5901	129.874	2.58509e-20	2.42918e-11	6.28498e-29	1.18986e-17	7.78046e-09	2.24722e-26
CTSC	0.614314	60.0911	14.3173	74.4084	9.05672e-15	0.000154436	6.95686e-17	2.65581e-12	0.0178716	1.24373e-14
PHLDA1	0.609054	100.786	11.0882	111.874	1.02467e-23	0.000868782	5.09068e-25	6.20983e-21	0.076086	1.51342e-22
PRNP	0.608877	29.9592	57.1501	87.1093	4.41239e-08	4.03777e-14	1.21465e-19	6.04463e-06	1.75576e-11	2.51081e-17
HLA-DPB1	0.607837	89.5182	7.39439	96.9126	3.03828e-21	0.00654277	9.03016e-22	1.5134e-18	0.337111	2.15251e-19
NAMPT	0.601044	42.4625	119.757	162.219	7.20504e-11	7.15062e-28	5.94967e-36	1.40855e-08	8.55065e-25	2.91523e-33
UBB	0.597656	11.5333	27.6549	39.1882	0.000683592	1.45006e-07	3.09306e-09	0.0320319	3.12897e-05	2.64852e-07
JARID2	0.592073	101.008	77.9235	178.932	9.16031e-24	1.07108e-18	1.39788e-39	5.64554e-21	6.8309e-16	8.40601e-37
JUND	0.581838	2.05198	49.3089	51.3608	0.152008	2.18673e-12	7.03291e-12	1	7.56107e-10	7.72132e-10
RASSF5	0.581572	36.5455	54.2574	90.8029	1.49141e-09	1.75875e-13	1.916e-20	2.59476e-07	7.10908e-11	4.15537e-18
EVI2A	0.581162	51.8897	103.3	155.19	5.87067e-13	2.88036e-24	1.99965e-34	1.45217e-10	2.95227e-21	9.44797e-32
BZW1	0.581077	15.952	53.7087	69.6607	6.49699e-05	2.32527e-13	7.47081e-16	0.00435071	9.26845e-11	1.1426e-13
PMEPA1	0.576866	60.3775	19.6731	80.0506	7.83036e-15	9.1887e-06	4.14231e-18	2.33224e-12	0.00144102	8.00009e-16
PTGER4	0.574377	47.7932	23.0065	70.7998	4.7362e-12	1.61453e-06	4.22694e-16	1.06307e-09	0.000289596	6.86139e-14
RAN	0.573371	2.51823	86.0316	88.5498	0.112537	1.77084e-20	5.91086e-20	1	1.37355e-17	1.25116e-17
HLA-C	0.556619	0.0985467	76.7558	76.8543	0.753581	1.93463e-18	2.04785e-17	1	1.207e-15	3.73684e-15
HNRNPA3	0.550757	26.8182	13.8675	40.6857	2.23519e-07	0.00019616	1.46286e-09	2.78343e-05	0.0223396	1.29451e-07
BHLHE40	0.546977	34.7341	0.924213	35.6583	3.77957e-09	0.336371	1.80676e-08	6.27547e-07	1	1.41435e-06
CD99	0.542324	23.0998	9.61523	32.7151	1.53803e-06	0.00192971	7.87067e-08	0.000161635	0.143846	5.64364e-06
CD96	0.539182	22.7232	29.0124	51.7356	1.87092e-06	7.19173e-08	5.83116e-12	0.000192177	1.62516e-05	6.45551e-10
ARF6	0.529906	20.9658	26.7839	47.7497	4.67551e-06	2.27523e-07	4.27834e-11	0.000435925	4.68693e-05	4.4219e-09
CD48	0.528072	13.1254	56.5529	69.6783	0.000291313	5.47066e-14	7.40526e-16	0.015763	2.34332e-11	1.13916e-13
UBC	0.527138	0.0420256	43.3306	43.3726	0.837571	4.62302e-11	3.81732e-10	1	1.44213e-08	3.51925e-08
HMGB1	0.52484	4.83954	40.8534	45.693	0.0278143	1.64085e-10	1.19646e-10	0.500933	4.95692e-08	1.1596e-08
ALDOA	0.524218	1.79761	80.4812	82.2788	0.180001	2.9349e-19	1.35954e-18	1	2.00545e-16	2.70467e-16
RILPL2	0.521967	42.7164	63.1955	105.912	6.32781e-11	1.87173e-15	1.00348e-23	1.24374e-08	9.26153e-13	2.6551e-21
SIAH2	0.517981	55.4998	61.0754	116.575	9.34683e-14	5.49311e-15	4.85314e-26	2.4808e-11	2.54269e-12	1.56596e-23
HNRNPA2B1	0.517941	0.702879	53.4028	54.1056	0.401818	2.71716e-13	1.78284e-12	1	1.03973e-10	2.05992e-10
SLC3A2	0.512932	10.8008	35.5102	46.311	0.00101457	2.53714e-09	8.78397e-11	0.0454894	6.6194e-07	8.63996e-09
PRKCH	0.510947	23.3873	71.9493	95.3366	1.32449e-06	2.20803e-17	1.98576e-21	0.000142489	1.29323e-14	4.60888e-19
ITM2C	0.502635	41.8342	18.4359	60.27	9.93514e-11	1.75719e-05	8.17572e-14	1.90138e-08	0.00262655	1.04001e-11
RBM8A	0.501687	10.9347	38.8706	49.8052	0.000943813	4.52861e-10	1.53085e-11	0.0427917	1.2868e-07	1.63987e-09
CALR	0.501293	8.18817	27.9707	36.1588	0.00421644	1.23169e-07	1.40673e-08	0.134608	2.74017e-05	1.1279e-06
PTPN22	0.500925	89.7651	22.793	112.558	2.68183e-21	1.80422e-06	3.61675e-25	1.3544e-18	0.000320349	1.08745e-22
RAB27A	0.494267	43.873	50.1998	94.0728	3.50395e-11	1.38861e-12	3.73555e-21	7.11791e-09	5.04452e-10	8.5206e-19
MDFIC	0.490474	32.3926	38.9262	71.3188	1.25965e-08	4.40132e-10	3.26073e-16	1.94907e-06	1.27589e-07	5.42615e-14
CYBA	0.483275	5.2424	17.7363	22.9787	0.0220428	2.53732e-05	1.02383e-05	0.428392	0.00364093	0.000517965
ACTN4	0.482835	37.387	9.33077	46.7178	9.68654e-10	0.00225337	7.16743e-11	1.69337e-07	0.158107	7.12944e-09
KDM6B	0.48121	53.3004	22.4263	75.7267	2.86247e-13	2.18367e-06	3.59882e-17	7.43464e-11	0.000377525	6.47763e-15
APBB1IP	0.478275	28.9411	19.2263	48.1673	7.4614e-08	1.16105e-05	3.47212e-11	9.83013e-06	0.00178186	3.61688e-09
OSBPL3	0.478086	120.516	31.7949	152.311	4.8775e-28	1.71341e-08	8.43593e-34	4.92655e-25	4.13219e-06	3.78316e-31
NR3C1	0.47634	24.8968	5.5365	30.4333	6.04835e-07	0.0186238	2.46319e-07	6.89436e-05	0.626595	1.63753e-05
OGT	0.474836	39.7419	15.8337	55.5756	2.89843e-10	6.91584e-05	8.54886e-13	5.29612e-08	0.00862946	1.00531e-10
LTBP4	0.4699	62.0758	36.1832	98.259	3.3049e-15	1.79615e-09	4.60616e-22	1.04498e-12	4.77294e-07	1.10795e-19
APMAP	0.46907	50.6241	3.48362	54.1077	1.11865e-12	0.061979	1.78101e-12	2.67608e-10	1	2.05992e-10
PSMD13	0.468803	21.594	42.6382	64.2322	3.36906e-06	6.58612e-11	1.12762e-14	0.000324089	2.03242e-08	1.587e-12
RBPJ	0.460865	43.6004	13.3755	56.9758	4.0276e-11	0.000254937	4.24474e-13	8.0468e-09	0.0276092	5.12839e-11
CD6	0.460267	18.3059	22.7886	41.0945	1.88128e-05	1.80831e-06	1.19245e-09	0.00150274	0.000320349	1.06953e-07
CD58	0.459858	56.2877	6.98775	63.2755	6.26059e-14	0.00820692	1.81932e-14	1.69886e-11	0.39585	2.48132e-12
PIM3	0.456024	22.1504	15.0514	37.2018	2.52105e-06	0.000104622	8.35086e-09	0.000249783	0.0127768	6.84073e-07
KLF10	0.454804	39.9371	7.427	47.3641	2.62271e-10	0.00642523	5.18814e-11	4.83402e-08	0.33345	5.27973e-09
CD160	0.454444	226.684	7.07606	233.76	3.15173e-51	0.00781208	1.73647e-51	5.73016e-48	0.384247	1.64091e-48
HSPH1	0.449026	31.8323	39.8303	71.6626	1.68075e-08	2.77008e-10	2.74572e-16	2.55714e-06	8.28108e-08	4.59804e-14
EIF5	0.446537	12.973	14.8207	27.7937	0.000316015	0.00011823	9.21879e-07	0.0168736	0.0140792	5.61704e-05
DUSP4	0.446205	98.4563	1.2882	99.7445	3.32285e-23	0.25638	2.19163e-22	1.9488e-20	1	5.41947e-20
SEC61G	0.444407	3.98029	64.0045	67.9848	0.0460357	1.24136e-15	1.72701e-15	0.687854	6.25016e-13	2.61114e-13
CD226	0.443238	131.135	17.8452	148.98	2.31321e-30	2.39624e-05	4.46016e-33	2.62853e-27	0.00345576	1.93461e-30
CHMP4B	0.439774	21.739	27.725	49.464	3.1237e-06	1.39843e-07	1.8156e-11	0.000302891	3.04043e-05	1.92928e-09
HLA-E	0.432702	0.99714	36.982	37.9791	0.318004	1.19224e-09	5.66151e-09	1	3.22794e-07	4.74044e-07
DNAJB11	0.430501	58.1832	6.46223	64.6454	2.38807e-14	0.0110191	9.17105e-15	6.7314e-12	0.475547	1.29763e-12
HLA-DPA1	0.429962	64.9968	2.18901	67.1858	7.50184e-16	0.138999	2.57501e-15	2.47984e-13	1	3.80627e-13
FGFBP2	0.429308	104.37	4.31685	108.687	1.67828e-24	0.0377367	2.50545e-24	1.15143e-21	0.89984	6.97807e-22
ARPC2	0.427189	4.04989	26.1394	30.1893	0.0441741	3.17642e-07	2.78282e-07	0.673348	6.41972e-05	1.81804e-05
C1orf21	0.424263	113.885	1.47817	115.363	1.38097e-26	0.224061	8.8967e-26	1.16779e-23	1	2.76939e-23
TPI1	0.423717	3.63018	37.3726	41.0028	0.0567408	9.75848e-10	1.24843e-09	0.771952	2.66723e-07	1.1122e-07
PPP1R14B	0.42043	12.6493	22.5596	35.2089	0.000375713	2.0372e-06	2.26195e-08	0.0193783	0.000354337	1.74997e-06
HCST	0.41696	24.2491	11.547	35.796	8.46481e-07	0.000678597	1.68651e-08	9.38407e-05	0.0628228	1.33588e-06
FNBP1	0.41595	22.6688	10.6351	33.304	1.92465e-06	0.00110959	5.8632e-08	0.000197138	0.0939355	4.29735e-06
ODC1	0.415823	22.8994	23.3013	46.2007	1.70706e-06	1.38507e-06	9.28221e-11	0.000177349	0.000250001	9.09622e-09
SH3BGRL3	0.415677	1.17583	20.9048	22.0806	0.278206	4.8268e-06	1.60416e-05	1	0.000778226	0.000788932
SLC1A5	0.413264	81.9432	5.92672	87.8699	1.40053e-19	0.014913	8.30395e-20	6.21049e-17	0.560554	1.74376e-17
MT-CO1	0.412007	0.0384195	24.2772	24.3157	0.844603	8.34187e-07	5.24711e-06	1	0.000157502	0.000280471
OAZ1	0.411847	2.94466	22.7561	25.7008	0.0861617	1.83916e-06	2.62508e-06	0.978713	0.000323816	0.000145612
XBP1	0.41054	9.25156	23.5088	32.7604	0.00235295	1.24344e-06	7.69448e-08	0.0869491	0.000228753	5.53229e-06
TBX21	0.407859	80.8884	1.33999	82.2283	2.38837e-19	0.247036	1.39426e-18	1.04634e-16	1	2.75303e-16
ARAP2	0.406971	39.6648	16.4699	56.1346	3.01517e-10	4.94292e-05	6.46424e-13	5.48188e-08	0.00650719	7.70438e-11
NCL	0.406402	1.96488	28.1542	30.119	0.160992	1.12027e-07	2.88226e-07	1	2.51176e-05	1.87376e-05
CD44	0.405329	4.78988	16.2562	21.0461	0.0286274	5.53272e-05	2.69088e-05	0.512531	0.00712033	0.00126014
DDX21	0.40352	7.0156	48.5874	55.603	0.00808024	3.15899e-12	8.43278e-13	0.216727	1.07929e-09	9.96085e-11
LAG3	0.403399	106.977	1.92196	108.899	4.50401e-25	0.165641	2.25385e-24	3.34235e-22	1	6.34411e-22
MACF1	0.401324	34.2283	12.8107	47.039	4.90105e-09	0.000344638	6.10381e-11	7.81632e-07	0.0360976	6.16415e-09
FUBP1	0.398877	31.8003	9.47711	41.2774	1.70869e-08	0.00208052	1.08826e-09	2.5888e-06	0.149596	9.82736e-08
BACH2	0.398055	45.7793	14.639	60.4184	1.32353e-11	0.000130189	7.59131e-14	2.78186e-09	0.0152502	9.70331e-12
TPST2	0.395212	48.1131	22.0115	70.1246	4.02331e-12	2.71027e-06	5.92442e-16	9.14347e-10	0.000461796	9.38648e-14
RHOG	0.39429	16.2698	17.357	33.6268	5.49316e-05	3.09755e-05	4.98915e-08	0.00379738	0.00433642	3.6977e-06
DNTTIP2	0.389752	23.3554	11.9631	35.3185	1.34667e-06	0.000542644	2.14137e-08	0.000144161	0.0522596	1.66154e-06
NXPH4	0.387558	78.9736	0.0698158	79.0434	6.29457e-19	0.791605	6.85396e-18	2.69274e-16	1	1.29535e-15
TGIF1	0.386964	26.2332	21.0729	47.3061	3.02572e-07	4.42134e-06	5.34076e-11	3.64309e-05	0.000716881	5.41422e-09
IL21R	0.386855	96.3288	3.19786	99.5267	9.73021e-23	0.0737347	2.44372e-22	5.52828e-20	1	5.98688e-20
METRNL	0.385873	71.1449	0.0207683	71.1657	3.31927e-17	0.885412	3.5202e-16	1.24428e-14	1	5.82132e-14
MAML2	0.384552	22.0374	16.366	38.4035	2.67383e-06	5.22125e-05	4.57921e-09	0.000264201	0.00681113	3.87097e-07
SDF2L1	0.383784	20.9772	33.7161	54.6933	4.64782e-06	6.37698e-09	1.32891e-12	0.000434458	1.63405e-06	1.55582e-10
CD81	0.38006	5.18164	31.9062	37.0878	0.0228268	1.61802e-08	8.84066e-09	0.43824	3.93523e-06	7.2196e-07
PTPRC	0.379819	2.71509	16.155	18.8701	0.0994034	5.83644e-05	7.98753e-05	1	0.0074115	0.00331777
KIF21A	0.379812	73.5951	19.5532	93.1483	9.59045e-18	9.78371e-06	5.93082e-21	3.71355e-15	0.00152599	1.32986e-18
ARPC5L	0.377328	15.8597	24.8923	40.752	6.82175e-05	6.06228e-07	1.41519e-09	0.00452651	0.000119165	1.25653e-07
CCL3L1	0.377138	122.5	3.80113	126.301	1.79415e-28	0.0512179	3.75021e-28	1.86396e-25	1	1.30562e-25
CD2	0.375753	4.85998	17.6528	22.5127	0.0274866	2.65131e-05	1.29247e-05	0.497387	0.00376683	0.00064281
YARS	0.375432	23.2131	20.3914	43.6045	1.45006e-06	6.3113e-06	3.39942e-10	0.000154173	0.00100071	3.15598e-08
GABARAPL1	0.375031	43.131	3.62103	46.752	5.11956e-11	0.0570535	7.04585e-11	1.01725e-08	1	7.03495e-09
CYCS	0.374465	10.2494	25.1616	35.4109	0.00136731	5.27224e-07	2.04462e-08	0.0574275	0.00010435	1.59583e-06
GADD45A	0.37316	106.458	0.663011	107.121	5.85179e-25	0.415499	5.4822e-24	4.25566e-22	1	1.4954e-21
TUBA1C	0.371648	29.3518	24.63	53.9818	6.036e-08	6.94624e-07	1.89671e-12	8.01025e-06	0.000134696	2.18196e-10
BTG1	0.370969	1.21981	16.6886	17.9084	0.269397	4.40459e-05	0.000129195	1	0.00593461	0.00501965
LRRFIP1	0.370031	10.7916	22.2065	32.9981	0.00101963	2.44839e-06	6.83202e-08	0.0456596	0.000420756	4.93903e-06
ARID5B	0.369625	20.7541	7.03379	27.7879	5.22185e-06	0.00799857	9.24541e-07	0.000477491	0.389069	5.61704e-05
PTMS	0.367145	101.391	0.111752	101.502	7.55207e-24	0.738158	9.09999e-23	4.73463e-21	1	2.29311e-20
GSPT1	0.365669	14.9441	12.3959	27.34	0.000110745	0.000430283	1.15666e-06	0.00690966	0.0434813	6.89279e-05
NME1	0.361542	30.4657	38.994	69.4597	3.39821e-08	4.25118e-10	8.26085e-16	4.80801e-06	1.24929e-07	1.25617e-13
HIVEP3	0.361408	149.064	3.33574	152.4	2.77701e-34	0.0677898	8.06943e-34	3.48199e-31	1	3.68119e-31
C12orf75	0.355969	52.4052	1.07235	53.4776	4.51525e-13	0.300414	2.44059e-12	1.14016e-10	1	2.77148e-10
ILF2	0.355702	7.51492	27.337	34.852	0.00611899	1.70907e-07	2.70392e-08	0.178427	3.58019e-05	2.06176e-06
PAM	0.354964	103.709	7.93124	111.64	2.34297e-24	0.00485884	5.72241e-25	1.57769e-21	0.275581	1.68232e-22
HLA-DRB1	0.353526	142.167	2.30066	144.468	8.93931e-33	0.129319	4.25779e-32	1.04855e-29	1	1.76026e-29
DEK	0.352847	12.9685	5.91173	18.8802	0.000316774	0.0150404	7.94708e-05	0.0168893	0.560554	0.00331137
RPN1	0.351239	8.87892	31.2367	40.1157	0.00288481	2.28403e-08	1.94534e-09	0.101645	5.41731e-06	1.70436e-07
NOP10	0.35077	7.34593	24.5542	31.9001	0.00672148	7.22493e-07	1.18298e-07	0.19049	0.00013916	8.25872e-06
LITAF	0.35033	12.0789	14.0009	26.0798	0.000509957	0.000182722	2.1719e-06	0.0250244	0.0209757	0.000122269
BCL2L1	0.349098	51.8956	9.32266	61.2183	5.85304e-13	0.00226337	5.08881e-14	1.45217e-10	0.158107	6.73224e-12
HNRNPAB	0.347086	18.3196	14.8339	33.1534	1.8678e-05	0.000117407	6.32154e-08	0.00149927	0.0140395	4.60776e-06
RIN3	0.347079	40.2954	19.4478	59.7432	2.18322e-10	1.03385e-05	1.06395e-13	4.07108e-08	0.00159519	1.32164e-11
IKZF3	0.345324	12.9495	33.1518	46.1012	0.000320015	8.52392e-09	9.75549e-11	0.0170123	2.1272e-06	9.52474e-09
SRRT	0.344332	17.8112	36.8211	54.6323	2.43944e-05	1.29481e-09	1.37008e-12	0.00187532	3.47287e-07	1.59696e-10
CPD	0.34318	61.1011	6.4359	67.537	5.42186e-15	0.0111837	2.16039e-15	1.68208e-12	0.477594	3.21134e-13
OASL	0.342531	8.09006	11.7649	19.8549	0.00445088	0.000603584	4.88149e-05	0.140003	0.0571691	0.00214195
DUSP5	0.3398	61.5761	1.92437	63.5004	4.25965e-15	0.165376	1.62576e-14	1.33525e-12	1	2.24042e-12
EGR1	0.339525	69.0499	1.3423	70.3921	9.60057e-17	0.246629	5.1825e-16	3.38328e-14	1	8.3612e-14
SPCS2	0.337157	8.16367	18.0123	26.1759	0.00427378	2.19487e-05	2.06999e-06	0.135961	0.00318134	0.000117532
HSPA9	0.337064	10.3895	21.5725	31.9621	0.00126731	3.40697e-06	1.1469e-07	0.0544704	0.000575156	8.02797e-06
AGO2	0.334096	31.0284	13.3961	44.4245	2.54286e-08	0.000252146	2.25605e-10	3.65715e-06	0.0274103	2.13953e-08
FOS	0.333331	34.5875	1.11855	35.7061	4.07508e-09	0.290232	1.7641e-08	6.70488e-07	1	1.38505e-06
GNG2	0.332187	10.2446	16.544	26.7886	0.00137086	4.75332e-05	1.52378e-06	0.0574275	0.00628642	8.82224e-05
MYDGF	0.331797	21.0755	6.85798	27.9335	4.41541e-06	0.00882463	8.59657e-07	0.000415941	0.411802	5.28969e-05
UQCRFS1	0.331481	12.1954	7.4219	19.6173	0.000479075	0.00644348	5.49741e-05	0.0237655	0.333793	0.00237673
AC004687.1	0.33032	31.0577	3.01646	34.0742	2.50467e-08	0.0824232	3.98918e-08	3.64359e-06	1	2.99007e-06
KLRC4	0.329207	35.6798	8.04214	43.7219	2.32565e-09	0.00457016	3.20557e-10	4.00783e-07	0.263372	2.98648e-08
NDFIP1	0.327366	6.07781	13.7347	19.8125	0.013689	0.000210534	4.98629e-05	0.30802	0.023602	0.00218431
LYAR	0.325068	26.6637	3.24414	29.9078	2.42134e-07	0.0716792	3.20335e-07	3.00494e-05	1	2.05224e-05
MAP3K8	0.322778	89.767	4.35853	94.1256	2.6792e-21	0.036824	3.63823e-21	1.3544e-18	0.891439	8.37078e-19
TUBA4A	0.321793	15.8811	13.1163	28.9974	6.74485e-05	0.000292738	5.05001e-07	0.00449188	0.0311159	3.16631e-05
HSPE1	0.321186	3.77259	29.4456	33.2182	0.0520988	5.75076e-08	6.12005e-08	0.740781	1.30985e-05	4.47321e-06
SLC20A1	0.319665	38.6564	10.8129	49.4693	5.05372e-10	0.00100795	1.81083e-11	8.92055e-08	0.0863498	1.92928e-09
IER3	0.319457	13.0051	30.2003	43.2053	0.000310648	3.89655e-08	4.15028e-10	0.0166359	8.95399e-06	3.81293e-08
EVI2B	0.318887	7.18676	24.408	31.5948	0.00734435	7.7944e-07	1.37811e-07	0.202775	0.00014814	9.49567e-06
MAPRE2	0.318409	21.9452	9.45418	31.3993	2.80553e-06	0.00210668	1.51956e-07	0.000275715	0.150458	1.03624e-05
TOMM5	0.317685	7.0452	26.7607	33.8059	0.0079478	2.30272e-07	4.56184e-08	0.21439	4.68693e-05	3.3905e-06
ID2	0.316968	43.8276	14.8414	58.6691	3.58606e-11	0.000116938	1.82043e-13	7.24425e-09	0.0140395	2.25078e-11
ATP6V0C	0.31473	12.4228	1.80783	14.2306	0.000424127	0.178768	0.000812569	0.0214494	1	0.0243485
TRAC	0.313752	11.3476	13.6435	24.9911	0.000755465	0.000221005	3.74331e-06	0.0349881	0.0245838	0.00020172
SDCBP	0.313597	6.87547	27.6177	34.4932	0.00873869	1.47819e-07	3.23521e-08	0.230258	3.16587e-05	2.43183e-06
IQGAP1	0.311023	15.9699	2.31086	18.2807	6.43589e-05	0.128473	0.000107248	0.00433122	1	0.00424399
H3F3A	0.310429	4.07599	9.26937	13.3454	0.0434968	0.00233018	0.00126501	0.666511	0.160779	0.0350113
SRRM2	0.309659	6.68675	5.14939	11.8361	0.00971319	0.0232546	0.00269039	0.249423	0.718389	0.0632193
TMBIM1	0.308733	34.311	1.47544	35.7865	4.69707e-09	0.224489	1.69458e-08	7.59089e-07	1	1.33588e-06
POMP	0.306012	7.34879	12.3003	19.6491	0.00671079	0.000452879	5.41064e-05	0.190341	0.0450905	0.00235074
JAML	0.30514	45.9096	7.65522	53.5648	1.23841e-11	0.00566083	2.33645e-12	2.61808e-09	0.307108	2.66467e-10
EOMES	0.304915	110.54	0.000671618	110.54	7.46401e-26	0.979325	9.91949e-25	5.90014e-23	1	2.85282e-22
ALYREF	0.303218	18.3026	7.64959	25.9522	1.88452e-05	0.00567852	2.31504e-06	0.00150274	0.307487	0.000129775
DDX18	0.302522	5.91771	16.2433	22.161	0.0149895	5.5705e-05	1.54095e-05	0.329533	0.00713695	0.000759256
SP140	0.301815	18.1215	10.299	28.4205	2.0725e-05	0.001331	6.7385e-07	0.00163826	0.107601	4.1755e-05
WDR1	0.301002	6.44508	10.585	17.0301	0.011126	0.00114009	0.00020043	0.269888	0.0953916	0.00742743
TESK1	0.299684	87.9006	1.92079	89.8214	6.88275e-21	0.165769	3.1299e-20	3.33694e-18	1	6.67856e-18
JTB	0.299416	3.96327	23.3607	27.3239	0.0465033	1.34296e-06	1.16595e-06	0.687854	0.000243934	6.93256e-05
ABRACL	0.298808	6.32867	15.8509	22.1796	0.0118801	6.85339e-05	1.52675e-05	0.284327	0.00858889	0.000753661
YBX1	0.294841	0.193139	18.7199	18.913	0.660317	1.51395e-05	7.81786e-05	1	0.00228678	0.00327299
GLUD1	0.293337	16.5679	6.94642	23.5144	4.69378e-05	0.00839873	7.83289e-06	0.00331408	0.402263	0.000406137
UBE2S	0.292895	26.2656	1.62508	27.8907	2.97543e-07	0.202385	8.78251e-07	3.59444e-05	1	5.39156e-05
ABCF2	0.292759	20.2316	16.4304	36.6619	6.86115e-06	5.047e-05	1.09386e-08	0.000605546	0.00661388	8.82391e-07
GADD45B	0.291462	1.81897	12.5729	14.3919	0.177436	0.000391381	0.000749627	1	0.0401152	0.0227554
PAPOLA	0.290714	13.7596	2.96514	16.7247	0.000207757	0.0850771	0.000233491	0.0117671	1	0.00843982
CD84	0.288401	53.2825	12.7902	66.0728	2.88866e-13	0.000348433	4.49245e-15	7.44945e-11	0.0363625	6.53108e-13
CREM	0.288333	23.6154	0.235162	23.8506	1.17643e-06	0.627722	6.62091e-06	0.000127693	1	0.000347585
ABI3	0.288147	43.7402	9.26964	53.0099	3.74982e-11	0.00232983	3.08354e-12	7.5332e-09	0.160779	3.48664e-10
VCP	0.288106	3.95377	21.1163	25.07	0.0467666	4.32242e-06	3.59841e-06	0.690149	0.000704825	0.000194307
NOLC1	0.287114	11.5818	25.6389	37.2206	0.00066601	4.11664e-07	8.27254e-09	0.0313292	8.20441e-05	6.79761e-07
CSF2	0.28582	109.064	0.00474004	109.068	1.57159e-25	0.945111	2.07063e-24	1.21587e-22	1	5.89106e-22
LRRC59	0.285435	30.0779	11.3548	41.4328	4.15029e-08	0.000752518	1.00691e-09	5.73813e-06	0.0677006	9.12391e-08
IRF8	0.285194	54.6804	17.0324	71.7128	1.41815e-13	3.6747e-05	2.6777e-16	3.70983e-11	0.00502192	4.5127e-14
GSTP1	0.284618	5.15799	7.82011	12.9781	0.0231397	0.0051668	0.00151999	0.442611	0.286259	0.040379
ORAI1	0.28459	10.4649	10.4361	20.9011	0.00121663	0.00123574	2.89331e-05	0.0527912	0.101909	0.00134541
SEC61A1	0.282645	26.5076	6.0796	32.5872	2.62508e-07	0.0136752	8.39049e-08	3.19241e-05	0.535422	6.00011e-06
SLC7A1	0.282443	52.8208	8.65548	61.4763	3.65409e-13	0.0032608	4.47295e-14	9.35705e-11	0.204812	5.94723e-12
RAB8B	0.282142	25.7051	3.62492	29.3301	3.97765e-07	0.0569202	4.27619e-07	4.65066e-05	1	2.70679e-05
SPAG9	0.280667	29.955	5.4036	35.3586	4.42185e-08	0.0200952	2.0988e-08	6.04463e-06	0.65239	1.6333e-06
IRF4	0.280322	24.8755	5.64471	30.5203	6.11532e-07	0.0175081	2.35836e-07	6.94891e-05	0.601756	1.57576e-05
HSPA8	0.279742	1.36013	21.1437	22.5038	0.243515	4.26107e-06	1.29826e-05	1	0.000702808	0.000644479
PSMC4	0.279504	18.4088	3.34912	21.7579	1.78231e-05	0.0672409	1.88505e-05	0.00143699	1	0.000911819
LMAN2	0.279174	6.62935	14.5178	21.1471	0.0100312	0.000138842	2.55833e-05	0.254576	0.0161977	0.00120661
MAP1LC3B	0.278602	13.1339	1.51781	14.6517	0.000290007	0.21795	0.000658308	0.015756	1	0.0203676
CDC42EP3	0.278045	31.0277	1.24543	32.2731	2.54372e-08	0.264427	9.817e-08	3.65715e-06	1	6.96375e-06
SRM	0.277308	6.72608	20.3085	27.0345	0.00950133	6.59087e-06	1.34749e-06	0.245026	0.00103929	7.90538e-05
MIR4435-2HG	0.276737	88.4663	31.4341	119.9	5.17094e-21	2.06331e-08	9.20404e-27	2.54089e-18	4.93457e-06	3.04412e-24
UBE2F	0.275597	29.5485	2.49869	32.0472	5.45358e-08	0.113941	1.09913e-07	7.29056e-06	1	7.73452e-06
P4HB	0.273776	7.6785	11.8494	19.5279	0.00558825	0.0005768	5.7487e-05	0.167795	0.0549953	0.00247325
SNRPB	0.273695	6.31893	10.1543	16.4732	0.0119456	0.00143967	0.000264782	0.285204	0.114769	0.00941649
MAT2A	0.273061	11.5445	11.9108	23.4553	0.000679485	0.000558098	8.06752e-06	0.0318805	0.0535681	0.000416911
MARS	0.272098	17.5181	3.96572	21.4838	2.84584e-05	0.0464355	2.16195e-05	0.00213362	0.993035	0.00103441
SAR1A	0.272001	31.0601	3.74003	34.8002	2.50155e-08	0.0531235	2.77483e-08	3.64359e-06	1	2.0977e-06
AOAH	0.271588	89.8936	0.099776	89.9933	2.51324e-21	0.752099	2.87208e-20	1.34392e-18	1	6.17824e-18
SERPINB9	0.271544	15.5868	11.6264	27.2131	7.88047e-05	0.000650226	1.23237e-06	0.005062	0.0605872	7.2784e-05
BTG3	0.271224	35.0981	1.01157	36.1096	3.13514e-09	0.314527	1.44177e-08	5.27777e-07	1	1.1525e-06
TMED10	0.270552	10.9123	5.51655	16.4289	0.000955273	0.0188374	0.000270718	0.0431498	0.630222	0.00958894
TUBA1B	0.269376	1.2246	13.7076	14.9322	0.268461	0.000213586	0.00057215	1	0.023851	0.0180006
SELENOK	0.269314	9.82637	4.37877	14.2051	0.00172027	0.0363892	0.000822986	0.0674058	0.886531	0.0245772
CEMIP2	0.269	59.0594	5.79292	64.8523	1.52981e-14	0.0160909	8.26974e-15	4.41484e-12	0.576519	1.17639e-12
TNIK	0.268235	28.3906	3.16125	31.5518	9.91473e-08	0.0754052	1.40802e-07	1.27392e-05	1	9.67658e-06
STAT4	0.267993	14.2259	4.5551	18.781	0.000162121	0.0328209	8.35124e-05	0.00953889	0.83778	0.0034472
ARF4	0.267902	10.1925	10.1648	20.3573	0.00141011	0.00143149	3.79723e-05	0.0585994	0.114435	0.0016967
ARL6IP1	0.266714	7.35897	6.12276	13.4817	0.0066729	0.0133452	0.00118162	0.190217	0.528268	0.0331544
MT-ND5	0.264907	0.340167	8.39825	8.73841	0.559733	0.00375583	0.0126613	1	0.226447	0.211093
CD72	0.263978	122.5	10.2453	132.745	1.79415e-28	0.0013703	1.49525e-29	1.86396e-25	0.110158	5.41956e-27
HNRNPU	0.263926	2.31608	9.98638	12.3025	0.128042	0.00157702	0.00213086	1	0.123529	0.0527905
FUNDC2	0.263117	10.1747	10.3664	20.5411	0.00142384	0.00128327	3.46383e-05	0.0590348	0.104035	0.00156666
PRRC2C	0.262334	4.71796	5.24924	9.9672	0.0298492	0.0219563	0.00684936	0.526313	0.688606	0.134842
STK4	0.262316	0.834039	27.0402	27.8742	0.361107	1.99267e-07	8.85492e-07	1	4.14404e-05	5.42344e-05
UBL5	0.2616	4.89573	4.57286	9.46859	0.0269232	0.0324822	0.00878863	0.494935	0.83778	0.161261
CSRNP1	0.261223	26.1649	1.00831	27.1732	3.13474e-07	0.315307	1.25724e-06	3.7619e-05	1	7.40876e-05
PEAK1	0.260115	65.7391	10.4131	76.1522	5.14743e-16	0.00125123	2.90907e-17	1.74926e-13	0.102305	5.27199e-15
NCBP2	0.259729	25.8985	0.70931	26.6078	3.59854e-07	0.399673	1.66799e-06	4.23949e-05	1	9.55269e-05
LAMP1	0.259447	3.03204	23.728	26.7601	0.0816353	1.10955e-06	1.54571e-06	0.949288	0.000206773	8.89083e-05
ZNF706	0.259377	8.43088	5.46796	13.8988	0.00368903	0.0193683	0.000959196	0.121614	0.639324	0.0280745
SPEN	0.259005	13.3381	17.6115	30.9495	0.000260073	2.70948e-05	1.90279e-07	0.0143284	0.00383051	1.29424e-05
CCNH	0.258364	12.497	3.46021	15.9573	0.000407596	0.0628623	0.000342709	0.0207577	1	0.0116852
FOSL2	0.258276	69.0343	1.31211	70.3464	9.67661e-17	0.252012	5.30239e-16	3.38328e-14	1	8.50278e-14
PELO	0.256575	55.7563	2.02366	57.7799	8.20358e-14	0.154865	2.83952e-13	2.20962e-11	1	3.46225e-11
RBMX	0.255402	9.9831	1.66558	11.6487	0.00157983	0.196852	0.00295476	0.0636598	1	0.0686066
PTPN7	0.254416	31.0574	2.27139	33.3288	2.50508e-08	0.131782	5.79087e-08	3.64359e-06	1	4.25613e-06
ADO	0.254224	71.0269	5.9746	77.0015	3.52393e-17	0.0145134	1.90258e-17	1.30752e-14	0.553881	3.49586e-15
SAMD3	0.252585	23.1213	10.759	33.8803	1.52097e-06	0.00103775	4.39536e-08	0.000160305	0.0883754	3.27597e-06
ATP5F1B	0.252575	3.43969	7.01897	10.4587	0.0636478	0.00806507	0.00535713	0.823909	0.391641	0.111786
CALM2	0.252257	2.8239	6.67338	9.49728	0.0928703	0.00978634	0.00866346	1	0.438841	0.160074
MRPL33	0.251769	12.9338	1.54244	14.4762	0.000322703	0.214255	0.000718662	0.0171051	1	0.0219574
ITGB1	0.251548	10.0565	1.4005	11.457	0.00151815	0.23664	0.00325202	0.0615254	1	0.0739855
CLEC2D	0.25137	5.03582	8.07661	13.1124	0.0248283	0.00448404	0.00142126	0.466325	0.259974	0.038139
PLCB1	0.250603	60.3628	11.4282	71.7909	7.88914e-15	0.000723395	2.57514e-16	2.33224e-12	0.065907	4.36767e-14
UFM1	0.250454	7.76079	12.1269	19.8877	0.00533926	0.000497005	4.8023e-05	0.162194	0.0488477	0.0021107
NDUFAB1	0.250213	6.19015	10.4776	16.6677	0.0128463	0.00120831	0.000240239	0.297711	0.100223	0.00863503
CKS2	0.249813	48.8142	1.09099	49.9052	2.81395e-12	0.296252	1.45621e-11	6.51725e-10	1	1.56626e-09
KMT2E	0.249541	9.30943	1.28931	10.5987	0.00227978	0.256176	0.00499475	0.084589	1	0.105894
ADSS	0.249126	8.61174	12.2955	20.9072	0.00334002	0.000454063	2.88443e-05	0.113824	0.0450905	0.00134365
PSMA7	0.248778	2.87147	8.59309	11.4646	0.0901624	0.00337441	0.00323968	1	0.209973	0.0738954
VCL	0.248744	52.5286	9.66858	62.1972	4.24025e-13	0.00187446	3.11925e-14	1.07821e-10	0.140825	4.21083e-12
CALM1	0.247789	1.36626	7.18324	8.54951	0.242455	0.00735875	0.0139155	1	0.367925	0.224065
NOP16	0.247597	26.6551	12.6529	39.3079	2.43212e-07	0.000374991	2.91334e-09	3.00682e-05	0.0385729	2.51088e-07
ARHGEF2	0.246799	31.2636	6.73064	37.9942	2.25264e-08	0.00947706	5.61896e-09	3.31622e-06	0.431718	4.71975e-07
MXRA7	0.246023	30.3742	0.309044	30.6832	3.56237e-08	0.578267	2.17381e-07	4.98211e-06	1	1.47102e-05
PRELID1	0.24471	5.12959	9.25648	14.3861	0.0235213	0.00234664	0.000751805	0.446622	0.160997	0.0227597
PA2G4	0.244663	4.6514	7.91305	12.5644	0.0310283	0.00490794	0.00186924	0.539833	0.276725	0.0476449
TGFBR3	0.244565	34.4613	4.57353	39.0348	4.34809e-09	0.0324695	3.33958e-09	7.05828e-07	0.83778	2.84122e-07
PGGHG	0.244553	24.7202	10.1223	34.8425	6.62871e-07	0.00146485	2.71677e-08	7.4393e-05	0.116132	2.0656e-06
PSME4	0.244064	50.7076	1.37247	52.08	1.07205e-12	0.241388	4.90866e-12	2.61624e-10	1	5.45707e-10
SELENOS	0.242807	19.3742	0.245913	19.6202	1.07447e-05	0.619968	5.48957e-05	0.000910717	1	0.00237673
TM9SF2	0.242676	13.1072	0.343991	13.4512	0.000294163	0.557535	0.0011998	0.0158935	1	0.0334517
AC006064.4	0.242516	50.3116	9.55826	59.8699	1.31169e-12	0.00199052	9.98656e-14	3.07714e-10	0.146102	1.2523e-11
SMARCA5	0.242479	14.612	0.472749	15.0847	0.000132071	0.491725	0.000530138	0.0080712	1	0.0168849
CANX	0.242438	11.3539	1.21757	12.5715	0.000752899	0.269838	0.00186269	0.0349881	1	0.0475724
SRSF2	0.242416	2.07087	6.59599	8.66686	0.150136	0.0102209	0.0131225	1	0.453367	0.216734
SRSF7	0.241248	0.243796	16.8458	17.0896	0.621478	4.05438e-05	0.000194559	1	0.00548853	0.00725046
STARD4	0.240229	63.6518	8.30218	71.954	1.4847e-15	0.00395976	2.37346e-16	4.77757e-13	0.236752	4.05158e-14
VMP1	0.240049	10.2416	9.23288	19.4745	0.0013731	0.00237707	5.90441e-05	0.0574555	0.162031	0.00253612
APOBEC3C	0.239278	46.7319	0.141037	46.873	8.13922e-12	0.707252	6.63232e-11	1.76166e-09	1	6.67241e-09
NEDD9	0.239234	31.8495	5.96507	37.8146	1.66589e-08	0.0145921	6.14698e-09	2.54517e-06	0.554672	5.11456e-07
SEC13	0.239023	10.2164	8.229	18.4454	0.00139196	0.00412262	9.87707e-05	0.0580441	0.243184	0.00399598
MAPKAPK2	0.238992	24.5878	1.06612	25.6539	7.10006e-07	0.301823	2.68736e-06	7.94377e-05	1	0.000148445
PFKP	0.238834	28.2334	3.87454	32.1079	1.07536e-07	0.0490237	1.06625e-07	1.37684e-05	1	7.52319e-06
SH2D1A	0.238601	26.6493	0.364079	27.0134	2.43939e-07	0.546249	1.36182e-06	3.00682e-05	1	7.97175e-05
NFAT5	0.23852	22.5618	3.03275	25.5946	2.0349e-06	0.0815996	2.76829e-06	0.000207845	1	0.000152596
POLR2K	0.237834	8.01665	7.98225	15.9989	0.00463493	0.00472383	0.000335648	0.144833	0.269168	0.0115038
CDK4	0.236493	13.068	17.6603	30.7283	0.000300378	2.6408e-05	2.12532e-07	0.0161812	0.00376683	1.44189e-05
AMIGO2	0.235802	59.2056	4.1318	63.3374	1.42027e-14	0.0420846	1.76382e-14	4.13152e-12	0.948848	2.41808e-12
WARS	0.235801	12.3938	6.19277	18.5866	0.000430765	0.0128273	9.20408e-05	0.0217549	0.515589	0.00374753
TRAF1	0.234936	23.1517	1.40831	24.56	1.49714e-06	0.235338	4.64377e-06	0.000158253	1	0.000249228
KPNA2	0.234832	22.4297	7.98103	30.4107	2.17978e-06	0.00472701	2.49113e-07	0.000220783	0.269168	1.65195e-05
TNFAIP8	0.234489	3.55097	10.8175	14.3684	0.0595108	0.00100546	0.000758459	0.794103	0.0863498	0.0229087
BICDL1	0.234474	42.0789	2.06605	44.1449	8.76657e-11	0.150611	2.5945e-10	1.70465e-08	1	2.44298e-08
HSPA4	0.233521	20.4815	0.212637	20.6941	6.02117e-06	0.644708	3.20874e-05	0.000537941	1	0.0014714
FAM102B	0.233227	19.5696	8.21608	27.7857	9.70014e-06	0.00415209	9.25595e-07	0.000828358	0.244182	5.61704e-05
PSMD11	0.232641	13.3145	1.78135	15.0959	0.000263356	0.181983	0.000527192	0.0144874	1	0.0168263
PRPF38B	0.232514	12.3165	0.769608	13.0861	0.00044897	0.380338	0.00144008	0.0224486	1	0.0386049
ARFGAP3	0.232508	14.6582	5.88834	20.5465	0.000128873	0.0152414	3.45443e-05	0.0079157	0.561792	0.00156608
PPP1R16B	0.232423	22.2358	5.38904	27.6249	2.41133e-06	0.0202637	1.00309e-06	0.000240881	0.65314	6.05952e-05
TACC1	0.232407	15.9177	1.35697	17.2746	6.61586e-05	0.244063	0.000177363	0.00441405	1	0.00667873
CDK6	0.231867	16.3979	20.5802	36.978	5.13433e-05	5.71855e-06	9.33951e-09	0.00357652	0.000911759	7.55701e-07
NUDT4	0.231501	15.7263	7.88759	23.6139	7.31976e-05	0.00497751	7.45245e-06	0.00478707	0.27907	0.000388158
SEMA7A	0.230763	160.869	1.67926	162.548	7.30816e-37	0.195023	5.04798e-36	9.8422e-34	1	2.52008e-33
PSMD8	0.229988	6.62785	3.06744	9.69529	0.0100396	0.0798752	0.00784684	0.254576	1	0.148512
SNHG15	0.229792	20.4661	0.102859	20.569	6.06953e-06	0.748426	3.41584e-05	0.000540932	1	0.00155291
EIF3B	0.229727	11.2985	4.90793	16.2064	0.000775692	0.0267336	0.000302562	0.0357034	0.770309	0.0105613
EPS15	0.229611	13.7096	2.84919	16.5588	0.000213362	0.0914197	0.000253691	0.0120657	1	0.00905484
DUSP10	0.229415	47.5598	0.0707271	47.6305	5.33527e-12	0.790281	4.54123e-11	1.17576e-09	1	4.67534e-09
ZNF410	0.22927	31.7202	0.11388	31.8341	1.78059e-08	0.735769	1.22269e-07	2.68656e-06	1	8.49109e-06
CLTC	0.22915	14.8772	3.23696	18.1142	0.000114741	0.0719941	0.000116562	0.00710766	1	0.0045623
THEMIS	0.229119	17.9596	3.86947	21.8291	2.25643e-05	0.0491721	1.81918e-05	0.00175692	1	0.000881571
RASAL3	0.228182	4.76731	9.47313	14.2404	0.0290051	0.00208503	0.000808589	0.517255	0.149596	0.0242567
MAPK1	0.227581	11.7095	3.31359	15.0231	0.000621826	0.0687093	0.000546743	0.0295953	1	0.0173041
ETF1	0.2273	19.0909	6.56566	25.6566	1.24638e-05	0.0103965	2.6838e-06	0.00104385	0.458325	0.000148445
ITCH	0.227162	17.3415	9.4271	26.7686	3.12297e-05	0.00213802	1.53914e-06	0.00232224	0.151879	8.87238e-05
EIF6	0.227136	9.82201	8.81591	18.6379	0.00172436	0.00298615	8.97072e-05	0.0674933	0.192396	0.00368566
KLF9	0.226888	34.5738	1.47059	36.0444	4.10385e-09	0.225252	1.48954e-08	6.72181e-07	1	1.1871e-06
DDOST	0.226385	4.05829	11.0881	15.1464	0.0439549	0.000868821	0.000514039	0.671274	0.076086	0.0166068
ARL5A	0.226123	8.61706	9.77001	18.3871	0.00333028	0.00177382	0.000101695	0.113824	0.136114	0.00409549
ENSA	0.226044	7.37544	3.44374	10.8192	0.00661208	0.0634919	0.00447349	0.189016	1	0.0962971
CHD4	0.225975	16.9374	4.7143	21.6517	3.86334e-05	0.0299127	1.98792e-05	0.00279838	0.811016	0.000958074
GARS	0.224243	10.3012	3.27635	13.5775	0.00132945	0.0702849	0.00112636	0.0561459	1	0.031905
ADGRE5	0.22406	3.05363	12.7306	15.7842	0.0805568	0.000359721	0.000373678	0.94217	0.0374045	0.0125951
MTSS1	0.223434	34.4748	5.36155	39.8364	4.31795e-09	0.0205855	2.23685e-09	7.04078e-07	0.660744	1.94687e-07
TLN1	0.2231	8.98975	3.97296	12.9627	0.00271499	0.0462364	0.00153174	0.0968816	0.990253	0.0405282
HNRNPC	0.222974	1.61921	7.91975	9.53897	0.203201	0.00488979	0.00848476	1	0.276416	0.157986
RSF1	0.222896	6.47313	8.63766	15.1108	0.0109517	0.00329284	0.000523278	0.266767	0.206334	0.0167823
BCCIP	0.222663	9.88983	6.38681	16.2766	0.00166195	0.0114971	0.000292128	0.0659904	0.483071	0.0102512
RPN2	0.221182	5.43915	5.23671	10.6759	0.0196902	0.0221151	0.00480582	0.396554	0.691374	0.102542
COPA	0.220708	13.2229	4.49926	17.7222	0.00027655	0.0339095	0.000141802	0.0151445	0.852314	0.00546134
DDX39A	0.219829	9.11811	1.84031	10.9584	0.00253091	0.174915	0.00417263	0.0915712	1	0.0907925
PMAIP1	0.219713	26.8835	0.0348712	26.9183	2.16101e-07	0.851866	1.4281e-06	2.71898e-05	1	8.34132e-05
SUPT4H1	0.219243	6.30438	7.07445	13.3788	0.012044	0.0078191	0.00124401	0.286912	0.384247	0.0345386
DCUN1D5	0.218692	16.7731	9.02661	25.7997	4.21259e-05	0.00266077	2.49839e-06	0.00299762	0.177585	0.000139615
M6PR	0.218413	8.32998	4.88655	13.2165	0.00389961	0.0270668	0.00134918	0.127287	0.774548	0.0368019
EIF3A	0.217776	9.01477	0.799457	9.81423	0.00267806	0.371256	0.00739379	0.0960352	1	0.141762
CEBPZ	0.217524	10.1326	1.65443	11.787	0.00145674	0.198356	0.00275733	0.0599628	1	0.0646202
BCAS2	0.217503	17.4718	0.00111253	17.4729	2.91605e-05	0.973392	0.000160624	0.00218176	1	0.00612505
AURKAIP1	0.217429	8.14972	1.80654	9.95625	0.00430679	0.178924	0.00688695	0.136772	1	0.13528
SURF4	0.216719	12.5785	1.88665	14.4652	0.000390204	0.16958	0.000722647	0.0199839	1	0.0220536
COX6A1	0.216498	0.401248	11.4757	11.8769	0.526446	0.000705139	0.00263611	1	0.0648615	0.0623872
MAPK1IP1L	0.216387	7.38441	3.00734	10.3918	0.00657916	0.082888	0.00553936	0.18849	1	0.115044
GFI1	0.21636	69.9729	0.211518	70.1844	6.0124e-17	0.645581	5.74965e-16	2.18623e-14	1	9.16446e-14
CCT2	0.215812	4.15981	8.8037	12.9635	0.0413941	0.00300621	0.00153112	0.646635	0.192578	0.0405282
RGS16	0.214181	19.8598	0.424516	20.2843	8.3334e-06	0.514692	3.93835e-05	0.000723196	1	0.00175134
RRAGA	0.214137	13.1291	1.74334	14.8724	0.00029075	0.186716	0.000589519	0.015756	1	0.0184593
AMD1	0.213942	18.8087	0.457512	19.2662	1.44508e-05	0.498789	6.55238e-05	0.00119152	1	0.00279628
DDX3X	0.213769	7.92885	0.441552	8.3704	0.00486527	0.506374	0.0152191	0.150948	1	0.237992
IMP4	0.213361	9.61304	11.9875	21.6005	0.00193201	0.000535588	2.03941e-05	0.0742617	0.0519285	0.00098107
OGA	0.213328	6.12826	5.46881	11.5971	0.0133038	0.0193588	0.00303199	0.302157	0.639324	0.0701254
MLLT6	0.213108	8.62026	17.1773	25.7975	0.00332445	3.40485e-05	2.50113e-06	0.113824	0.00472057	0.000139615
MATK	0.212556	48.2072	0.378792	48.586	3.83469e-12	0.538251	2.81628e-11	8.76961e-10	1	2.95698e-09
SMC5	0.212166	23.0342	0.058061	23.0923	1.59143e-06	0.809587	9.67326e-06	0.000166765	1	0.000492201
PLK3	0.212073	14.2666	5.06619	19.3328	0.000158654	0.024397	6.33777e-05	0.00935007	0.734714	0.00270906
CCDC107	0.211934	6.58513	9.25345	15.8386	0.0102834	0.00235052	0.00036366	0.259212	0.160997	0.0123202
FRYL	0.211604	15.6216	0.326627	15.9482	7.73676e-05	0.567652	0.000344268	0.00500576	1	0.0117233
SLC4A7	0.211512	20.7671	11.0865	31.8536	5.18655e-06	0.000869584	1.2108e-07	0.000476245	0.076086	8.43065e-06
EIF4E	0.211371	10.4564	3.0544	13.5108	0.00122225	0.0805188	0.00116457	0.052972	1	0.0327454
ATXN1	0.21132	45.2841	0.0374025	45.3215	1.70428e-11	0.846648	1.44067e-10	3.54121e-09	1	1.39119e-08
CTNNA1	0.211291	52.0146	0.30355	52.3181	5.50902e-13	0.581665	4.35777e-12	1.38151e-10	1	4.86507e-10
EIF5B	0.210838	5.86787	6.23465	12.1025	0.0154197	0.0125274	0.00235489	0.336953	0.509377	0.0574798
SERTAD1	0.210781	26.1415	0.988724	27.1302	3.17295e-07	0.320054	1.28455e-06	3.79522e-05	1	7.55288e-05
ATP1A1	0.210546	5.21443	5.04381	10.2582	0.0224002	0.0247141	0.00592178	0.432563	0.741556	0.121085
HNRNPDL	0.209365	0.0470082	16.6375	16.6845	0.828354	4.52479e-05	0.000238237	1	0.00603986	0.00857619
DCAF13	0.209093	14.9434	9.07215	24.0156	0.000110784	0.00259532	6.09658e-06	0.00690966	0.174433	0.000321975
PDIA6	0.208462	0.976721	47.4344	48.4111	0.32301	5.68749e-12	3.07364e-11	1	1.87615e-09	3.21444e-09
SLA2	0.207014	28.6381	1.45392	30.092	8.72471e-08	0.2279	2.92142e-07	1.13709e-05	1	1.89456e-05
SMAD3	0.206947	17.8367	12.5196	30.3563	2.40694e-05	0.000402701	2.5598e-07	0.00185426	0.0411285	1.69324e-05
HIF1A	0.206873	6.98863	1.28773	8.27636	0.0082029	0.256467	0.0159519	0.219319	1	0.245962
SF3B5	0.206691	2.69388	9.35629	12.0502	0.100734	0.00222222	0.00241735	1	0.156735	0.0587874
GNPTAB	0.206591	12.4825	4.84018	17.3226	0.000410793	0.0278039	0.000173156	0.0208913	0.784308	0.0065638
EIF3I	0.205691	3.46345	8.4151	11.8786	0.0627393	0.00372117	0.00263394	0.816801	0.224829	0.0623872
CCDC12	0.20537	13.1458	1.9832	15.129	0.000288164	0.159054	0.000518537	0.015686	1	0.016691
TIMM10	0.204971	11.1773	2.48622	13.6635	0.000828035	0.114847	0.00107895	0.037873	1	0.030896
OSTC	0.204956	4.10409	7.3852	11.4893	0.0427797	0.00657629	0.00319988	0.659973	0.338231	0.0731137
TCERG1	0.203843	16.4312	0.553263	16.9845	5.04468e-05	0.456988	0.00020505	0.00352082	1	0.00757741
SELENOT	0.203481	4.71446	5.64999	10.3644	0.02991	0.0174555	0.00561551	0.526677	0.601132	0.116443
TSR1	0.203047	25.3469	4.87329	30.2202	4.7893e-07	0.0272754	2.74016e-07	5.54613e-05	0.777856	1.7946e-05
PPP2CA	0.20298	7.04681	1.87859	8.92539	0.00794067	0.170495	0.0115312	0.214357	1	0.196588
ARL8B	0.202922	12.9077	1.71677	14.6245	0.000327227	0.190109	0.000667311	0.0172694	1	0.0205546
COPE	0.202374	2.99588	5.99541	8.99129	0.0834766	0.0143432	0.0111575	0.963659	0.550483	0.192131
NCS1	0.201913	77.0256	0.591115	77.6167	1.68755e-18	0.441988	1.39876e-17	7.0532e-16	1	2.58809e-15
ZMAT2	0.201613	8.89001	1.22339	10.1134	0.00286735	0.268697	0.00636655	0.101324	1	0.128101
KCMF1	0.201304	15.747	0.809937	16.5569	7.24034e-05	0.368139	0.000253928	0.00474366	1	0.00905484
PRKAR1A	0.200837	9.51464	3.99879	13.5134	0.00203839	0.0455329	0.00116304	0.077857	0.985313	0.0327371
TGFB1	0.200833	0.134533	8.90515	9.03969	0.713778	0.00284367	0.0108907	1	0.185901	0.188585
FEZ1	0.200553	68.4382	1.30019	69.7384	1.30915e-16	0.254179	7.18614e-16	4.49088e-14	1	1.11192e-13
F2R	0.200022	24.3877	1.18912	25.5768	7.87712e-07	0.275508	2.793e-06	8.78613e-05	1	0.000153638
CISD3	0.199892	10.3576	6.91601	17.2736	0.0012894	0.00854275	0.00017745	0.0550535	0.405574	0.00667873
PUF60	0.199803	7.55199	1.40501	8.957	0.00599438	0.235887	0.0113504	0.176635	1	0.194634
DNAJC3	0.199512	12.9869	5.62014	18.607	0.00031368	0.0177552	9.11037e-05	0.0167736	0.606973	0.00373144
CCT6A	0.199176	2.33789	10.7989	13.1368	0.12626	0.00101561	0.00140405	1	0.0867468	0.0377539
GK5	0.198643	18.9271	6.82557	25.7526	1.35812e-05	0.0089862	2.55792e-06	0.00112673	0.417306	0.000142484
SYNCRIP	0.198643	8.99928	6.64734	15.6466	0.00270086	0.00993038	0.000400293	0.0966619	0.443222	0.0133585
PES1	0.198459	16.4382	5.62905	22.0673	5.02609e-05	0.0176652	1.61491e-05	0.00352082	0.605702	0.000792742
CCT4	0.1984	1.28995	12.3668	13.6568	0.256058	0.000437034	0.00108261	1	0.0437019	0.030934
CD3G	0.198289	3.60742	6.39284	10.0003	0.0575223	0.0114581	0.00673706	0.778425	0.483071	0.133325
CTSW	0.198289	19.43	0.319438	19.7494	1.04356e-05	0.571946	5.14597e-05	0.000886585	1	0.00224312
ABCE1	0.198009	8.87958	9.55069	18.4303	0.00288378	0.00199874	9.95216e-05	0.101645	0.146103	0.00401409
CENPV	0.197898	34.9651	0.00153901	34.9666	3.35677e-09	0.968707	2.5533e-08	5.62483e-07	1	1.95254e-06
STRAP	0.197339	3.30448	10.0375	13.342	0.069091	0.00153387	0.00126715	0.866884	0.120935	0.0350341
PDHA1	0.197256	10.1561	10.5857	20.7418	0.00143822	0.00113966	3.13306e-05	0.0594957	0.0953916	0.0014392
AKAP13	0.197129	5.51323	3.42871	8.94194	0.0188732	0.0640719	0.0114362	0.384604	1	0.195346
RAP1B	0.197035	0.842479	11.0765	11.919	0.358689	0.000874285	0.00258123	1	0.0762647	0.0614178
ARHGAP26	0.195745	33.1674	1.50415	34.6716	8.45553e-09	0.220034	2.95913e-08	1.31393e-06	1	2.23065e-06
IER3IP1	0.195248	13.6036	0.0599755	13.6635	0.000225756	0.806535	0.00107894	0.0126681	1	0.030896
TUSC2	0.194964	11.1322	1.66916	12.8014	0.000848404	0.196371	0.0016604	0.0387558	1	0.0432832
UBE2D3	0.194724	0.614561	8.01718	8.63174	0.433076	0.00463356	0.0133549	1	0.265957	0.217987
NUTM2B-AS1	0.194427	14.5774	1.04891	15.6263	0.000134517	0.305758	0.000404377	0.0081658	1	0.0134584
CCT7	0.194231	2.85841	7.11352	9.97193	0.0908974	0.00765048	0.00683319	1	0.379864	0.134724
LAMTOR5	0.193943	6.36942	3.60839	9.97781	0.0116103	0.0574887	0.00681311	0.279032	1	0.134528
FBXW11	0.192904	19.9519	3.58159	23.5335	7.94151e-06	0.0584233	7.75834e-06	0.000694157	1	0.000403296
PRMT1	0.192308	7.63441	0.602479	8.23689	0.00572652	0.437634	0.0162698	0.170692	1	0.249066
EMD	0.192255	5.43055	3.15147	8.58202	0.0197874	0.0758588	0.0136911	0.397739	1	0.221969
ZNF644	0.191974	6.94705	9.88492	16.832	0.00839576	0.00166639	0.000221301	0.22349	0.128905	0.0080653
STT3A	0.191838	17.2396	1.60707	18.8466	3.29504e-05	0.204905	8.08181e-05	0.00243031	1	0.00335167
MAGOH	0.191632	2.81827	9.48946	12.3077	0.0931968	0.00206656	0.00212525	1	0.149391	0.0527506
TARS	0.19156	9.18942	3.47712	12.6665	0.00243418	0.0622229	0.00177622	0.089046	1	0.0457168
CTDSP1	0.191441	8.10669	5.35723	13.4639	0.00441023	0.0206365	0.0011922	0.139205	0.660991	0.0333802
SLC43A3	0.191114	48.0847	1.15278	49.2374	4.08209e-12	0.282967	2.03342e-11	9.21944e-10	1	2.14351e-09
EIF1AX	0.190515	8.53404	0.0152754	8.54931	0.00348566	0.901637	0.0139168	0.116924	1	0.224065
EIF4EBP1	0.190045	29.2656	0.0110096	29.2766	6.31051e-08	0.916434	4.39196e-07	8.3441e-06	1	2.77343e-05
UBE2E3	0.189999	12.0536	0.344325	12.3979	0.000516921	0.557343	0.00203152	0.0253319	1	0.0509016
UBE2Q2	0.189237	17.2964	1.86586	19.1622	3.19798e-05	0.17195	6.90201e-05	0.00236833	1	0.00291726
GNL2	0.188201	13.8598	8.92688	22.7867	0.000196966	0.00281003	1.12702e-05	0.0112435	0.185391	0.000565843
BIRC3	0.187746	2.71805	8.26306	10.9811	0.0992194	0.00404599	0.00412556	1	0.240904	0.0900645
HYOU1	0.187612	18.4465	3.90689	22.3534	1.7474e-05	0.0480885	1.39965e-05	0.00141512	1	0.00069351
PTBP1	0.18728	7.41506	1.11638	8.53144	0.00646801	0.290699	0.0140417	0.186068	1	0.225276
APOBEC3H	0.187219	69.7788	0.26234	70.0411	6.63425e-17	0.608517	6.17678e-16	2.38846e-14	1	9.72806e-14
ELMSAN1	0.187012	15.3408	3.84848	19.1893	8.97547e-05	0.0497912	6.80912e-05	0.00567593	1	0.0028826
TOMM40	0.186428	13.3403	3.39291	16.7332	0.00025977	0.0654773	0.000232509	0.0143284	1	0.00842735
MIR222HG	0.186124	105.127	0.631168	105.758	1.14549e-24	0.426927	1.08365e-23	8.01007e-22	1	2.83885e-21
ZNF655	0.185858	6.37713	8.69845	15.0756	0.01156	0.00318481	0.000532573	0.278245	0.201323	0.0169367
MRPL4	0.184831	10.3021	1.47555	11.7776	0.00132879	0.224473	0.00277024	0.0561459	1	0.064808
PIGT	0.184163	12.3568	1.44459	13.8014	0.000439375	0.229399	0.00100707	0.0220696	1	0.0292493
RGS3	0.184133	58.3112	2.1869	60.4981	2.23769e-14	0.13919	7.29474e-14	6.35678e-12	1	9.4152e-12
POLR1C	0.18358	29.8361	0.140655	29.9768	4.70154e-08	0.70763	3.09478e-07	6.33176e-06	1	1.99233e-05
SLC25A32	0.182438	7.4593	6.58181	14.0411	0.00631097	0.0103026	0.00089333	0.182985	0.455584	0.0264096
BTG2	0.18235	1.63909	7.66538	9.30448	0.20045	0.00562903	0.00954022	1	0.305961	0.170557
SLAMF1	0.181914	22.1974	4.70532	26.9027	2.46012e-06	0.0300695	1.43932e-06	0.000245082	0.812314	8.38536e-05
MRPL12	0.181772	17.0908	1.196	18.2868	3.56339e-05	0.274123	0.000106922	0.00261234	1	0.00424399
NAA15	0.181527	14.1897	9.12451	23.3142	0.000165276	0.00252208	8.65748e-06	0.00970881	0.17071	0.000445658
KDELR2	0.181396	6.3132	5.03437	11.3476	0.0119842	0.0248491	0.00343484	0.285751	0.743633	0.0774785
PRR5L	0.181098	60.4661	0.0216345	60.4878	7.48549e-15	0.883063	7.3324e-14	2.24948e-12	1	9.41786e-12
NINJ1	0.181048	8.43992	2.2857	10.7256	0.00367072	0.130571	0.0046877	0.121464	1	0.100396
NAB2	0.180139	57.5185	3.30119	60.8197	3.34813e-14	0.0692295	6.2111e-14	9.36498e-12	1	8.09554e-12
LAX1	0.180043	39.93	0.0601099	39.9901	2.63224e-10	0.806322	2.07134e-09	4.83402e-08	1	1.80876e-07
ZC3H15	0.179914	10.0569	0.347462	10.4043	0.0015178	0.555554	0.00550461	0.0615254	1	0.114412
CYC1	0.179351	8.23143	0.606543	8.83798	0.0041171	0.436092	0.0120464	0.132693	1	0.202963
LINC01871	0.178041	30.1697	2.07271	32.2424	3.95854e-08	0.149955	9.96916e-08	5.51495e-06	1	7.05278e-06
HERPUD1	0.178022	3.64978	8.91723	12.567	0.0560767	0.00282492	0.00186685	0.76632	0.185534	0.0476325
AUTS2	0.178002	15.6953	0.274541	15.9698	7.44099e-05	0.600302	0.000340564	0.00485762	1	0.0116482
EIF5A	0.177829	0.610308	9.32194	9.93225	0.434672	0.00226426	0.0069701	1	0.158107	0.136306
EIF4G1	0.177587	7.7636	1.46733	9.23093	0.00533097	0.225767	0.00989759	0.162078	1	0.175091
PSMB2	0.176858	2.78672	11.9991	14.7859	0.0950483	0.000532254	0.000615591	1	0.0517802	0.0191623
AC136475.3	0.176818	31.4499	0.0615947	31.5115	2.04655e-08	0.803993	1.43671e-07	3.03658e-06	1	9.84817e-06
CMC2	0.176642	8.49732	1.766	10.2633	0.0035567	0.183878	0.00590675	0.118868	1	0.120871
SLC5A3	0.176408	12.6785	2.97618	15.6547	0.000369875	0.0844984	0.000398675	0.0191042	1	0.0133585
COA3	0.176392	14.3748	0.63992	15.0147	0.000149794	0.42374	0.000549031	0.00887105	1	0.0173401
COX20	0.176272	6.2682	6.7058	12.974	0.0122924	0.00960998	0.00152311	0.289867	0.435401	0.0404212
VDAC1	0.176145	3.53109	6.93269	10.4638	0.0602281	0.00846344	0.00534342	0.798693	0.404147	0.111588
SUPT16H	0.175734	8.52975	1.26861	9.79836	0.00349388	0.260028	0.00745271	0.117092	1	0.142789
PSMA3	0.175482	2.55285	5.72112	8.27397	0.110095	0.016762	0.0159709	1	0.586482	0.245969
TMBIM6	0.17548	0.083042	9.47928	9.56233	0.773217	0.00207805	0.00838624	1	0.149596	0.156592
CCND2	0.175395	8.57858	1.46562	10.0442	0.00340141	0.226039	0.0065907	0.115268	1	0.13139
CDK2AP2	0.175253	4.13316	5.60047	9.73363	0.0420507	0.0179557	0.00769785	0.652602	0.61027	0.14642
VASP	0.175246	10.015	1.07641	11.0915	0.00155267	0.299502	0.00390411	0.0627313	1	0.0861541
GZMA	0.175227	23.8596	2.48293	26.3425	1.03624e-06	0.115088	1.90455e-06	0.000113493	1	0.000108604
EMC3	0.175197	12.5934	0.124323	12.7178	0.000387101	0.724392	0.00173129	0.0198642	1	0.0447784
HIVEP2	0.175166	13.8358	0.115807	13.9516	0.000199498	0.733627	0.000934211	0.0113523	1	0.0275436
LRRFIP2	0.175	17.0011	0.165469	17.1666	3.7358e-05	0.68417	0.000187208	0.0027114	1	0.00698639
SLC12A6	0.174884	20.1764	7.46497	27.6414	7.06189e-06	0.0062911	9.94838e-07	0.000620252	0.330674	6.02344e-05
ATP13A3	0.173838	22.3284	0.795866	23.1243	2.29782e-06	0.372332	9.51981e-06	0.00023145	1	0.000485327
GCNT1	0.173606	47.526	0.0608658	47.5869	5.42794e-12	0.805133	4.64135e-11	1.18898e-09	1	4.7599e-09
GNL1	0.173477	11.9769	0.974418	12.9513	0.000538654	0.323581	0.00154052	0.0262907	1	0.0407104
ATP2B4	0.17337	6.30253	13.6086	19.9111	0.0120566	0.000225152	4.74629e-05	0.286912	0.0248525	0.00209304
ZC3H12A	0.173338	16.1691	2.14046	18.3096	5.79307e-05	0.143458	0.000105712	0.003967	1	0.00420605
CHST11	0.173273	19.896	0.380491	20.2765	8.17728e-06	0.53734	3.95388e-05	0.000711345	1	0.0017553
GRPEL1	0.173049	10.1314	3.10541	13.2368	0.00145766	0.0780326	0.00133557	0.0599628	1	0.0365061
GRAP2	0.172962	4.14605	16.3211	20.4672	0.0417319	5.34649e-05	3.59429e-05	0.6495	0.00694294	0.00162012
PTPN1	0.172837	6.68428	3.14928	9.83355	0.00972669	0.0759607	0.0073227	0.249423	1	0.14101
OS9	0.172208	6.81245	1.96468	8.77714	0.00905243	0.161013	0.0124185	0.236469	1	0.207569
EPOP	0.172175	112.913	0.0271434	112.94	2.25501e-26	0.869139	2.98848e-25	1.82215e-23	1	9.19444e-23
ARHGEF3	0.1719	2.71277	8.73489	11.4477	0.099548	0.00312177	0.00326717	1	0.198212	0.0742026
ADAM17	0.171592	23.2923	0.219338	23.5116	1.39159e-06	0.639545	7.84369e-06	0.00014839	1	0.000406137
SPN	0.171033	4.64813	14.3331	18.9812	0.0310874	0.000153148	7.55577e-05	0.540603	0.0177943	0.00317835
DOT1L	0.170782	42.9618	2.14849	45.1103	5.58192e-11	0.14271	1.60112e-10	1.1031e-08	1	1.54051e-08
MLEC	0.170642	9.50868	2.1748	11.6835	0.00204502	0.140288	0.00290378	0.0779466	1	0.0676331
SREK1IP1	0.17025	10.5052	0.404954	10.9102	0.00119037	0.524542	0.00427446	0.0519892	1	0.0926273
PSMB7	0.170116	10.2478	0.0172238	10.2651	0.00136845	0.895586	0.0059016	0.0574275	1	0.120871
PUM3	0.169415	14.0993	1.02061	15.1199	0.000173407	0.312374	0.000520896	0.0101211	1	0.0167464
USP12	0.169019	17.7079	0.919188	18.6271	2.57559e-05	0.337688	9.01959e-05	0.00197166	1	0.00369999
AHI1	0.168656	46.5739	0.942075	47.516	8.82271e-12	0.331745	4.80878e-11	1.89829e-09	1	4.91257e-09
SASH3	0.168514	10.9957	4.94698	15.9427	0.000913225	0.0261363	0.000345212	0.0415558	0.761132	0.0117403
ST8SIA4	0.168478	34.8888	0.19548	35.0843	3.49082e-09	0.658394	2.40737e-08	5.82262e-07	1	1.85165e-06
CD83	0.167997	16.7237	0.512963	17.2367	4.32372e-05	0.473859	0.000180761	0.0030647	1	0.00678403
ARHGEF1	0.167949	0.505524	13.5924	14.098	0.477083	0.0002271	0.000868298	1	0.0249714	0.0257669
TMEM167A	0.167794	15.6379	0.00920148	15.6471	7.67031e-05	0.923581	0.000400205	0.00498049	1	0.0133585
ZNF580	0.167773	26.8463	0.0526658	26.899	2.20293e-07	0.818488	1.44198e-06	2.76218e-05	1	8.38536e-05
TMED9	0.167504	3.12715	6.02097	9.14812	0.0769983	0.0141369	0.010316	0.917014	0.545573	0.180755
HECTD2	0.167422	83.3436	1.28276	84.6264	6.89621e-20	0.257386	4.2036e-19	3.1345e-17	1	8.62194e-17
H2AFX	0.167419	23.2046	0.0144211	23.219	1.45651e-06	0.904414	9.07946e-06	0.000154407	1	0.000464668
CHD1	0.167229	8.56373	0.278841	8.84257	0.00342926	0.597462	0.0120188	0.115887	1	0.202916
UAP1	0.167105	23.7642	0.170925	23.9352	1.08887e-06	0.679291	6.34665e-06	0.000118899	1	0.000333849
SRPRB	0.167005	9.94061	6.37155	16.3122	0.00161672	0.0115964	0.000286985	0.0644597	0.485138	0.0100951
RBM42	0.166848	8.5513	0.277819	8.82912	0.00345275	0.598134	0.0120999	0.116357	1	0.203398
GFOD1	0.16668	102.244	4.88472	107.128	4.9095e-24	0.0270955	5.46211e-24	3.13192e-21	0.774548	1.4954e-21
NXT1	0.166475	10.8664	0.0974381	10.9638	0.000979266	0.754926	0.00416141	0.0440149	1	0.0906229
DUSP18	0.16616	34.5954	0.551193	35.1465	4.05874e-09	0.457831	2.33359e-08	6.70488e-07	1	1.80013e-06
LY9	0.166094	12.3873	0.29447	12.6817	0.000432272	0.58737	0.00176277	0.0218006	1	0.045415
FDX1	0.165857	5.06562	6.8831	11.9487	0.024405	0.00870146	0.00254314	0.459801	0.408384	0.0610053
GLRX5	0.1655	8.55443	0.0918789	8.64631	0.00344682	0.761802	0.013258	0.116357	1	0.217344
PITPNB	0.1655	7.54445	3.13599	10.6804	0.00601953	0.0765818	0.00479482	0.176778	1	0.102394
PCID2	0.165456	9.08678	1.44882	10.5356	0.00257464	0.228717	0.00515493	0.0929681	1	0.108638
PSME3	0.164772	13.2996	0.0235699	13.3232	0.000265456	0.877984	0.00127909	0.0145588	1	0.0352715
CLTB	0.164617	7.17311	1.74035	8.91346	0.00740043	0.187094	0.0116002	0.203705	1	0.197256
NIPA1	0.16461	33.8734	3.99334	37.8667	5.88179e-09	0.0456805	5.9889e-09	9.29886e-07	0.985704	4.99874e-07
RNMT	0.164395	5.64693	4.61664	10.2636	0.017486	0.0316632	0.00590601	0.365081	0.831282	0.120871
HSP90B1	0.164299	0.0955695	10.524	10.6196	0.757213	0.00117834	0.00494299	1	0.0983058	0.105049
HM13	0.164017	2.2567	7.87275	10.1294	0.133037	0.00501853	0.00631565	1	0.280754	0.127173
PNO1	0.163807	22.9212	0.145511	23.0667	1.68781e-06	0.702863	9.79783e-06	0.000175852	1	0.00049663
MGAT2	0.163739	20.5409	0.0617293	20.6027	5.83692e-06	0.803783	3.35881e-05	0.000524244	1	0.00153225
CUL3	0.163001	8.58957	0.845798	9.43537	0.00338093	0.357744	0.00893584	0.114788	1	0.163471
ARIH2	0.162519	4.35745	7.21112	11.5686	0.0368474	0.00724532	0.00307551	0.596814	0.36352	0.0707607
CSNK1G3	0.162425	11.5206	18.6557	30.1763	0.000688301	1.56575e-05	2.80088e-07	0.032211	0.00235264	1.82533e-05
GLRX3	0.162275	10.076	0.173669	10.2496	0.00150217	0.676872	0.00594734	0.0612359	1	0.121514
SNRPA	0.161938	8.61319	0.189321	8.80251	0.00333738	0.663483	0.012262	0.113824	1	0.205471
KDM5B	0.161828	12.7395	5.85222	18.5917	0.000358018	0.0155574	9.18044e-05	0.0185975	0.565883	0.00374753
PWP1	0.161808	11.8459	0.0832931	11.9291	0.000577898	0.772883	0.00256814	0.0279435	1	0.0613073
CRY1	0.161703	13.6191	1.09272	14.7119	0.000223892	0.295868	0.000638794	0.0125829	1	0.0198612
GPR137B	0.161231	16.7956	3.54993	20.3456	4.16288e-05	0.0595479	3.81957e-05	0.00298009	1	0.00170138
VAV3	0.160929	41.5489	2.9052	44.4541	1.14961e-10	0.0882942	2.2229e-10	2.17719e-08	1	2.11568e-08
ZPR1	0.160821	9.35252	6.15699	15.5095	0.00222679	0.0130894	0.000428699	0.083303	0.52329	0.0141433
DNAJB9	0.160399	16.8412	0.00017076	16.8414	4.06412e-05	0.989574	0.000220263	0.00292055	1	0.00803854
MRPS6	0.16016	1.10212	7.2553	8.35741	0.293802	0.00706921	0.0153183	1	0.357812	0.238779
NIP7	0.160113	16.2241	0.0417623	16.2659	5.62734e-05	0.838074	0.000293705	0.00388276	1	0.0102929
CHST12	0.159894	4.13064	6.15048	10.2811	0.0421135	0.0131377	0.00585443	0.65302	0.523464	0.120266
TOB1	0.159555	11.6581	0.706808	12.3649	0.000639243	0.400506	0.00206537	0.0302265	1	0.0515059
HENMT1	0.159245	19.2463	1.93674	21.183	1.14895e-05	0.164023	2.51288e-05	0.000967089	1	0.00118729
SIK3	0.159222	14.4641	0.472039	14.9361	0.000142858	0.492051	0.000571036	0.00856458	1	0.0180006
ATF3	0.159006	14.1117	3.83762	17.9493	0.000172271	0.0501146	0.000126578	0.0100709	1	0.00493245
MCOLN2	0.158987	57.4949	0.569331	58.0643	3.38851e-14	0.450525	2.46323e-13	9.40558e-12	1	3.01734e-11
DNAAF2	0.158448	13.921	2.33256	16.2535	0.000190661	0.126693	0.000295525	0.0109694	1	0.010343
TBL1XR1	0.158329	8.5272	8.86537	17.3926	0.00349878	0.00290632	0.000167206	0.117148	0.187857	0.00635649
IMPAD1	0.157481	13.1318	6.30758	19.4394	0.000290324	0.0120223	6.00883e-05	0.015756	0.497158	0.00257678
ARCN1	0.156964	11.2687	0.189001	11.4577	0.000788236	0.66375	0.00325076	0.0361436	1	0.0739855
MRPS12	0.156831	9.45667	0.445665	9.90234	0.00210382	0.504401	0.00707513	0.0796038	1	0.138258
TM9SF1	0.156552	13.6839	0.379283	14.0632	0.000216298	0.537987	0.000883514	0.0122128	1	0.0261486
NIFK	0.156526	8.27746	0.58679	8.86425	0.00401403	0.443663	0.0118892	0.130088	1	0.201394
FKBP4	0.15652	5.51457	7.43517	12.9497	0.0188587	0.00639613	0.0015417	0.3846	0.333297	0.0407104
BAZ1B	0.156506	7.78486	0.696608	8.48147	0.00526857	0.403926	0.014397	0.16065	1	0.228948
TMEM9B	0.156461	6.58394	1.90656	8.49049	0.0102903	0.167346	0.0143322	0.259212	1	0.228581
SMARCC2	0.156144	4.96509	4.02387	8.98897	0.0258639	0.0448605	0.0111705	0.479584	0.978307	0.192171
SCNM1	0.155938	9.26863	0.0919787	9.3606	0.00233113	0.761677	0.00927621	0.0863181	1	0.167879
VPS37B	0.155875	12.034	0.345063	12.3791	0.000522376	0.556921	0.00205074	0.0255648	1	0.051286
GMPPB	0.15582	24.722	2.88014	27.6022	6.62225e-07	0.089678	1.01452e-06	7.4393e-05	1	6.11464e-05
AHNAK	0.155498	8.97402	1.00228	9.9763	0.00273846	0.316759	0.00681827	0.0975277	1	0.13453
TBCD	0.155405	4.56861	9.34611	13.9147	0.0325629	0.00223459	0.000951602	0.558144	0.157183	0.027914
PIP4K2A	0.155178	7.8657	0.359678	8.22538	0.00503812	0.548685	0.0163637	0.155515	1	0.249549
MTFP1	0.155028	15.4825	0.0908573	15.5734	8.32718e-05	0.76309	0.000415226	0.00530704	1	0.0137331
PREX1	0.154538	8.76878	3.93496	12.7037	0.00306431	0.0472924	0.00174349	0.106626	1	0.0450059
SYTL2	0.154388	18.6997	0.696106	19.3958	1.53007e-05	0.404095	6.14124e-05	0.0012559	1	0.0026293
MRPL57	0.154321	1.40781	7.45809	8.86589	0.235421	0.00631521	0.0118794	1	0.33073	0.201357
UTP14A	0.154057	18.9464	0.694318	19.6407	1.34443e-05	0.4047	5.43342e-05	0.00111868	1	0.00235677
NHP2	0.154031	2.10125	6.42924	8.5305	0.147178	0.0112257	0.0140484	1	0.477594	0.225276
YBX3	0.153856	18.0561	0.017345	18.0734	2.14492e-05	0.895221	0.000118961	0.00168817	1	0.00464246
NFATC1	0.153126	13.8398	2.12897	15.9688	0.000199076	0.144537	0.000340744	0.0113461	1	0.0116482
LDLRAD4	0.153102	13.7877	1.79644	15.5842	0.000204671	0.180143	0.000412995	0.0116104	1	0.0136885
TMEM165	0.152785	6.6486	3.70971	10.3583	0.00992339	0.0540967	0.00563277	0.252332	1	0.116649
EGR3	0.152077	96.4244	0.375726	96.8001	9.27196e-23	0.539899	9.55277e-22	5.35154e-20	1	2.25676e-19
CORO7	0.152032	10.2726	1.8439	12.1165	0.00135017	0.174494	0.00233844	0.0568888	1	0.0571837
TMEM126A	0.151612	14.7167	0.111529	14.8283	0.000124932	0.738411	0.000602673	0.00771269	1	0.0188044
TFB2M	0.151446	26.5833	0.159119	26.7424	2.52414e-07	0.689969	1.55939e-06	3.10077e-05	1	8.95007e-05
COPG1	0.151421	8.63849	0.901487	9.53998	0.00329134	0.342383	0.00848048	0.113012	1	0.157986
LSM1	0.151175	10.0759	0.00248618	10.0784	0.00150218	0.960233	0.00647886	0.0612359	1	0.129768
SLAMF6	0.150521	23.3535	0.60035	23.9539	1.34797e-06	0.438445	6.28759e-06	0.000144161	1	0.000331401
ECHDC1	0.150417	9.61489	0.0206613	9.63555	0.00193006	0.885705	0.00808475	0.0742617	1	0.15182
BIRC6	0.149943	8.20503	0.249915	8.45494	0.00417744	0.617135	0.0145892	0.133833	1	0.231009
AFTPH	0.149647	12.9037	0.109461	13.0132	0.000327926	0.740759	0.00149355	0.0172812	1	0.0398065
SNIP1	0.149596	17.1948	1.25777	18.4526	3.37361e-05	0.262073	9.84187e-05	0.00247821	1	0.00398784
MRTO4	0.149584	16.5093	1.80559	18.3149	4.84112e-05	0.179039	0.00010543	0.00340489	1	0.00420118
WDR46	0.149573	12.1804	0.532927	12.7133	0.000482954	0.465379	0.00173518	0.0239253	1	0.0448352
ERFL	0.149557	89.771	2.97085	92.7418	2.67386e-21	0.0847771	7.26715e-21	1.3544e-18	1	1.61581e-18
TRIB2	0.148418	22.7337	3.38048	26.1141	1.86079e-06	0.065973	2.13494e-06	0.000191677	1	0.000120702
PYHIN1	0.147956	10.3368	1.2559	11.5927	0.00130407	0.262429	0.00303869	0.0552971	1	0.0701578
ASXL2	0.147428	9.84917	1.01205	10.8612	0.00169908	0.314413	0.00438042	0.0670087	1	0.0946135
TIMM50	0.147289	10.3474	2.05316	12.4006	0.00129655	0.15189	0.00202884	0.0552003	1	0.0508824
GSE1	0.147242	50.6698	0.74731	51.4171	1.09288e-12	0.387329	6.83778e-12	2.64929e-10	1	7.53837e-10
ATP6V0B	0.147147	1.69001	7.91863	9.60864	0.1936	0.00489284	0.00819429	1	0.276416	0.153659
DKC1	0.14714	13.216	0.00829914	13.2243	0.000277576	0.927413	0.00134397	0.0151778	1	0.0366977
B2M	0.146693	1.30092e-32	13.269	13.269	1	0.000269831	0.00131424	1	0.0291124	0.0360346
DCTPP1	0.146402	6.48982	5.92893	12.4188	0.0108494	0.0148942	0.00201049	0.265303	0.560554	0.050566
ZNF593	0.145721	8.44684	3.54151	11.9883	0.00365678	0.059851	0.00249323	0.12121	1	0.0603959
GLCCI1	0.145461	8.10712	3.85367	11.9608	0.00440918	0.0496374	0.00252784	0.139205	1	0.0607654
EBNA1BP2	0.14543	12.163	0.0161787	12.1792	0.000487472	0.898786	0.00226635	0.0241163	1	0.0556782
SYNE1	0.145028	3.3969	9.35584	12.7527	0.0653189	0.00222276	0.00170129	0.837879	0.156735	0.044175
SAR1B	0.144782	8.01611	1.80104	9.81715	0.0046363	0.179587	0.007383	0.144833	1	0.141658
SREK1	0.144638	10.6408	0.131621	10.7724	0.00110621	0.716758	0.00457933	0.0488155	1	0.0983479
CTPS1	0.144631	22.0074	0.590384	22.5978	2.71604e-06	0.442271	1.23868e-05	0.000267644	1	0.000619549
PRSS23	0.144611	69.5321	4.68167	74.2138	7.51816e-17	0.0304861	7.66811e-17	2.68015e-14	0.816919	1.36168e-14
SEL1L	0.144275	15.8224	0.000128455	15.8226	6.95724e-05	0.990957	0.000366583	0.00459962	1	0.0124033
RIOK1	0.144157	15.481	0.000116123	15.4811	8.33376e-05	0.991402	0.000434823	0.00530704	1	0.0143212
AASDHPPT	0.143872	8.43618	0.349445	8.78563	0.00367827	0.554427	0.0123659	0.12148	1	0.20695
LINC00963	0.143691	16.7954	5.03527	21.8307	4.16337e-05	0.0248362	1.81771e-05	0.00298009	0.743633	0.000881571
G6PD	0.143658	14.905	0.0285092	14.9335	0.000113062	0.865917	0.000571777	0.00703967	1	0.0180006
SMS	0.143319	7.21901	2.60804	9.82705	0.00721355	0.106323	0.00734656	0.200534	1	0.141164
TIMM23	0.143243	12.5596	0.644295	13.2039	0.000394174	0.42216	0.00135772	0.0201306	1	0.0368867
VPS36	0.142886	4.72839	4.38761	9.11601	0.0296686	0.036201	0.010483	0.524929	0.885706	0.18248
UBLCP1	0.142564	3.52316	4.89896	8.42212	0.060517	0.0268729	0.0148306	0.801737	0.771997	0.233435
PTGER2	0.142098	8.3739	0.325819	8.69972	0.00380648	0.568132	0.0129086	0.124826	1	0.214355
SRP68	0.141993	9.21237	0.151648	9.36401	0.00240386	0.696965	0.00926041	0.088292	1	0.167708
PAK1IP1	0.141939	17.5675	0.510839	18.0783	2.77287e-05	0.474776	0.00011867	0.00208752	1	0.00463793
SPRY1	0.141838	70.939	0.00101263	70.94	3.68446e-17	0.974614	3.94073e-16	1.35328e-14	1	6.47626e-14
RARA	0.141382	4.73744	5.11369	9.85114	0.0295129	0.0237377	0.0072586	0.523232	0.725765	0.140803
FOSB	0.140257	39.182	0.126564	39.3086	3.86078e-10	0.722021	2.91238e-09	6.91556e-08	1	2.51088e-07
HSPA13	0.140213	15.8417	0.202049	16.0437	6.88685e-05	0.653072	0.000328207	0.00456138	1	0.0112742
SLC35B1	0.139731	12.0229	4.72316	16.746	0.000525518	0.0297589	0.000231018	0.025684	0.809528	0.00838478
ADAMTS6	0.139694	21.6388	5.83609	27.4749	3.29121e-06	0.0157007	1.08118e-06	0.00031744	0.568216	6.48683e-05
NFIL3	0.139402	46.4825	0.01433	46.4968	9.24399e-12	0.904715	8.0046e-11	1.97723e-09	1	7.90275e-09
PTPRJ	0.139051	9.41684	6.46981	15.8866	0.00215002	0.0109722	0.000355024	0.0807635	0.474234	0.0120585
HUWE1	0.138622	3.87411	5.51226	9.38637	0.0490364	0.0188836	0.00915748	0.711899	0.6306	0.166071
PITPNA	0.138141	7.97963	4.8635	12.8431	0.00473066	0.0274307	0.00162611	0.147148	0.77916	0.0425151
MYO1F	0.138131	17.8994	1.15533	19.0547	2.32894e-05	0.282436	7.28311e-05	0.00180951	1	0.00307343
B3GNT2	0.138105	6.01621	3.69805	9.71426	0.0141751	0.054476	0.00777275	0.316281	1	0.14732
ACLY	0.138058	12.5924	0.23891	12.8313	0.000387319	0.624995	0.00163575	0.0198642	1	0.0427249
GABPB1	0.137828	7.72902	5.16971	12.8987	0.00543404	0.0229841	0.00158153	0.163841	0.713874	0.0415961
GTPBP4	0.137782	7.92668	0.799168	8.72585	0.00487112	0.371342	0.0127411	0.151	1	0.212023
GPR174	0.137779	6.44959	2.24644	8.69604	0.0110978	0.133922	0.0129324	0.269384	1	0.214398
NCKAP1L	0.137707	4.4842	5.34743	9.83163	0.0342095	0.0207528	0.00732973	0.568582	0.663235	0.14101
TMC6	0.137647	8.33953	2.8317	11.1712	0.00387916	0.0924202	0.00375143	0.126815	1	0.0832012
PAICS	0.137575	7.35465	12.6685	20.0231	0.00668896	0.000371872	4.4878e-05	0.190217	0.0384782	0.00198235
CERS2	0.137328	8.55281	0.00311708	8.55593	0.00344989	0.955477	0.0138709	0.116357	1	0.223923
SYT11	0.136806	10.3568	6.48577	16.8426	0.00128996	0.0108742	0.000220128	0.0550535	0.472129	0.00803854
AL627171.2	0.1368	9.47559	0.00309467	9.47869	0.00208224	0.955637	0.00874438	0.0791163	1	0.160816
DBF4	0.136781	13.0236	0.432037	13.4557	0.000307586	0.510991	0.00119713	0.0164962	1	0.0334222
CARS2	0.13671	7.65293	5.98924	13.6422	0.00566803	0.0143934	0.00109054	0.16963	0.550767	0.0310597
TSN	0.136654	9.32434	0.00595282	9.33029	0.0022613	0.938501	0.00941788	0.0841611	1	0.16939
RLF	0.13657	13.1697	0.0281711	13.1979	0.000284509	0.866707	0.0013618	0.0155102	1	0.0369558
COG3	0.136569	9.44475	0.426557	9.87131	0.00211755	0.513683	0.00718577	0.0797909	1	0.139778
STAT5A	0.13637	3.91217	6.39057	10.3027	0.0479377	0.0114728	0.00579147	0.700702	0.483071	0.119436
ING1	0.136273	8.82581	4.20285	13.0287	0.00297	0.040356	0.00148205	0.104142	0.927283	0.0395696
ZC3H18	0.135974	8.20285	1.52797	9.73083	0.00418245	0.216417	0.00770864	0.133875	1	0.14642
VTI1A	0.135398	13.5051	0.153184	13.6583	0.00023792	0.695511	0.0010818	0.0132485	1	0.030934
RO60	0.135351	2.81759	5.99159	8.80918	0.0932363	0.0143742	0.0122211	1	0.550767	0.204916
POLR1B	0.134954	30.0262	0.0118965	30.0381	4.2624e-08	0.913146	3.00125e-07	5.87081e-06	1	1.94157e-05
ARHGAP25	0.134513	4.52366	9.69743	14.2211	0.0334293	0.00184526	0.000816451	0.559373	0.139728	0.0244372
PTPRE	0.134385	18.747	0.0098765	18.7568	1.49261e-05	0.920836	8.45286e-05	0.00122792	1	0.00347829
TMEM33	0.13425	8.83902	0.850883	9.6899	0.00294858	0.356303	0.00786801	0.103491	1	0.148594
OTULIN	0.133711	13.4558	0.313077	13.7689	0.000244251	0.575798	0.00102359	0.0135802	1	0.0296641
HCP5	0.133515	14.1384	0.0711721	14.2095	0.000169845	0.789638	0.000821182	0.00996112	1	0.024551
GAR1	0.13282	11.3885	0.00142041	11.3899	0.000738996	0.969936	0.00336285	0.0344064	1	0.0761794
HOOK3	0.13259	9.83038	0.0109265	9.84131	0.00171653	0.916749	0.00729437	0.0674044	1	0.14101
AL035530.2	0.132336	22.3715	0.905392	23.2769	2.24683e-06	0.34134	8.82036e-06	0.000226943	1	0.000453161
SPTY2D1	0.13222	14.691	1.24133e-05	14.691	0.000126651	0.997189	0.000645491	0.00780554	1	0.0200223
CLEC2B	0.132078	0.0801743	9.60049	9.68066	0.777061	0.00194526	0.00790444	1	0.144256	0.148963
UTP4	0.131713	10.3591	1.24502	11.6042	0.00128835	0.264506	0.00302127	0.0550535	1	0.0699385
NDUFV3	0.131534	6.75865	1.73379	8.49244	0.00932943	0.187927	0.0143182	0.242139	1	0.228496
LINC02084	0.131468	61.0711	0.0789444	61.1501	5.50495e-15	0.778733	5.26538e-14	1.68211e-12	1	6.93118e-12
NUMB	0.131199	8.96782	1.54503	10.5129	0.00274776	0.21387	0.0052139	0.0977483	1	0.109575
RANBP1	0.131108	1.36508	7.48032	8.8454	0.242659	0.00623771	0.0120018	1	0.330286	0.202782
TUT7	0.130907	11.7753	0.0934599	11.8687	0.000600228	0.759824	0.0026469	0.0287556	1	0.0625866
SIT1	0.130252	5.71626	10.4617	16.178	0.0168085	0.00121876	0.000306904	0.358941	0.100799	0.0106614
MXD4	0.130238	1.53644	17.0496	18.5861	0.215148	3.64154e-05	9.20629e-05	1	0.00500041	0.00374753
ERN1	0.130049	10.2091	0.430757	10.6399	0.0013975	0.511618	0.00489312	0.0581417	1	0.104073
IL2	0.13002	63.743	0.292388	64.0354	1.41754e-15	0.588694	1.24419e-14	4.6022e-13	1	1.74179e-12
SLC15A4	0.12956	25.7436	1.61232	27.3559	3.89926e-07	0.204166	1.14748e-06	4.57371e-05	1	6.85355e-05
HNRNPLL	0.129518	6.4569	3.22537	9.68227	0.0110522	0.0725053	0.00789808	0.268637	1	0.148963
PPP4R3B	0.129316	1.44971	7.55456	9.00427	0.228574	0.00598585	0.0110853	1	0.319903	0.191328
RNASEH1	0.129038	9.86161	0.377907	10.2395	0.00168764	0.538726	0.00597747	0.0666295	1	0.122035
FTSJ3	0.128974	10.4005	1.63737	12.0379	0.0012598	0.200686	0.00243223	0.0542116	1	0.059095
VTI1B	0.128934	7.66592	0.937316	8.60323	0.00562737	0.332969	0.0135466	0.16883	1	0.220031
TMEM64	0.12862	16.4338	1.26528	17.6991	5.03791e-05	0.260654	0.000143448	0.00352082	1	0.0055087
GPR18	0.128515	18.6783	3.06543	21.7438	1.54732e-05	0.0799738	1.89847e-05	0.00126578	1	0.000916636
SNTB2	0.12794	21.7699	0.0964524	21.8663	3.07387e-06	0.756129	1.7856e-05	0.000300022	1	0.000868478
PBRM1	0.127773	8.4573	0.737414	9.19472	0.0036358	0.39049	0.0100784	0.120735	1	0.177422
TRIM5	0.127678	9.15906	0.195592	9.35465	0.0024749	0.658303	0.00930388	0.0900824	1	0.16815
AL121787.1	0.127534	29.5329	0.260079	29.793	5.49758e-08	0.610066	3.39265e-07	7.32245e-06	1	2.16826e-05
SNUPN	0.127493	13.9703	1.04385	15.0141	0.000185723	0.306927	0.00054919	0.0107195	1	0.0173401
PITRM1	0.126972	13.647	0.0589979	13.706	0.000220589	0.808087	0.00105626	0.0124358	1	0.0304441
CDK2AP1	0.126879	10.6543	0.0571748	10.7114	0.00109817	0.811018	0.00472105	0.0485786	1	0.100982
NFATC3	0.126814	4.15773	4.49497	8.6527	0.0414448	0.0339947	0.0132157	0.647066	0.852314	0.217188
UHRF1BP1L	0.126451	7.24456	5.38783	12.6324	0.00711161	0.0202776	0.0018068	0.198239	0.65314	0.0463687
MYBBP1A	0.126127	18.4934	0.0175932	18.511	1.70495e-05	0.894479	9.55856e-05	0.00138383	1	0.00387898
G3BP1	0.125649	0.155147	13.1366	13.2918	0.693665	0.000289579	0.00129936	1	0.0308945	0.0357006
LCORL	0.125541	21.3934	0.0914389	21.4848	3.74058e-06	0.762356	2.16087e-05	0.000357864	1	0.00103441
POM121	0.125338	8.29646	0.00829118	8.30475	0.00397225	0.927448	0.015727	0.129079	1	0.243774
SLC35E4	0.125058	65.0785	0.935631	66.0141	7.19733e-16	0.333404	4.6261e-15	2.401e-13	1	6.68863e-13
PPFIA1	0.124936	9.88936	1.39427	11.2836	0.00166237	0.237685	0.00354643	0.0659904	1	0.0793866
NIBAN1	0.124746	10.4975	0.397374	10.8949	0.00119537	0.528449	0.00430735	0.0519928	1	0.0932637
SLAIN2	0.124477	6.66419	1.71135	8.37554	0.00983694	0.190811	0.0151801	0.251187	1	0.237549
YRDC	0.12427	10.7346	0.766807	11.5015	0.00105148	0.381207	0.00318047	0.0467888	1	0.0727959
TNFRSF1A	0.124244	7.54515	2.60672	10.1519	0.00601717	0.106411	0.00624522	0.176778	1	0.126043
EFCAB14	0.124035	2.12647	6.21897	8.34544	0.144774	0.0126388	0.0154103	1	0.512319	0.239916
NOC4L	0.124015	12.5365	0.655402	13.1919	0.00039908	0.418188	0.00136589	0.0203525	1	0.0370288
CHSY1	0.124001	30.1029	0.234173	30.3371	4.09718e-08	0.628447	2.58457e-07	5.68632e-06	1	1.70536e-05
ACSL5	0.123964	5.82262	3.66197	9.48459	0.0158214	0.0556677	0.0087186	0.343871	1	0.160756
NDFIP2	0.123876	8.31121	4.06578	12.377	0.00394011	0.0437606	0.00205291	0.128378	0.965495	0.0512918
NEU1	0.12383	11.7988	0.0234165	11.8222	0.000592705	0.878379	0.00270925	0.0285079	1	0.0636061
ZNF511	0.123777	6.11074	2.41717	8.52791	0.0134363	0.120012	0.0140666	0.304279	1	0.225432
MPZL3	0.123433	16.5597	1.21797	17.7776	4.71433e-05	0.269759	0.000137923	0.00332214	1	0.00533525
MAP4K5	0.123264	12.1391	0.0573875	12.1965	0.000493748	0.810674	0.00224678	0.0243936	1	0.0553514
MTA2	0.123013	8.63378	0.064528	8.6983	0.00329987	0.799477	0.0129178	0.113198	1	0.214355
C1D	0.122987	9.8623	3.27164	13.1339	0.001687	0.0704871	0.00140605	0.0666295	1	0.0377692
ARHGEF12	0.122349	32.3177	0.762301	33.08	1.30914e-08	0.382609	6.5579e-08	2.01707e-06	1	4.76691e-06
GTDC1	0.122122	21.3887	0.0251857	21.4139	3.74969e-06	0.873905	2.23886e-05	0.000357864	1	0.00106735
PFDN6	0.122083	10.5656	0.78213	11.3477	0.00115214	0.37649	0.00343464	0.0506581	1	0.0774785
CSNK2A1	0.121998	11.6976	0.021246	11.7189	0.000625798	0.884111	0.00285285	0.0297455	1	0.066564
WDR43	0.121632	6.83841	1.72816	8.56657	0.00892182	0.188646	0.0137973	0.23356	1	0.223041
CUL1	0.121513	9.12778	0.39798	9.52576	0.00251757	0.528134	0.00854097	0.0915438	1	0.158475
KCNK5	0.121084	102.746	2.24921	104.995	3.81068e-24	0.133683	1.58732e-23	2.47436e-21	1	4.11753e-21
SEMA4D	0.120775	9.21876	1.26413	10.4829	0.00239547	0.260871	0.0052926	0.0882515	1	0.110876
SRCAP	0.12073	8.12164	0.464581	8.58622	0.004374	0.495491	0.0136624	0.138595	1	0.221639
SETD2	0.120407	1.0226	10.6253	11.6479	0.311903	0.00111553	0.00295595	1	0.0941602	0.0686066
IFRD2	0.120252	6.81918	3.46906	10.2882	0.00901838	0.062527	0.0058336	0.235749	1	0.119946
RBM12	0.120158	13.4011	1.01005	14.4111	0.000251479	0.31489	0.00074244	0.0139607	1	0.0225932
SERPINE2	0.119986	10.8867	6.41158	17.2983	0.000968583	0.0113378	0.000175279	0.0435886	0.4801	0.00661584
PPIF	0.119892	14.6498	3.06784e-06	14.6498	0.00012945	0.998602	0.000658931	0.0079377	1	0.0203676
BOP1	0.119243	18.5761	0.657697	19.2338	1.63253e-05	0.417374	6.65934e-05	0.00132801	1	0.00282824
DIAPH1	0.119232	9.62875	2.21931	11.8481	0.00191555	0.136294	0.0026744	0.0737852	1	0.0628996
HMGXB3	0.118869	15.3664	0.0125395	15.3789	8.8549e-05	0.910839	0.000457621	0.00560944	1	0.0149854
COMMD5	0.118785	8.78198	0.879011	9.66099	0.00304221	0.348473	0.00798258	0.105959	1	0.150221
PMPCA	0.118778	12.9647	0.679774	13.6445	0.000317418	0.409665	0.00108928	0.0168989	1	0.0310574
GNL3	0.118366	9.03881	0.368846	9.40765	0.00264308	0.543634	0.00906053	0.0950619	1	0.164765
VCPKMT	0.118073	14.4498	0.651757	15.1015	0.000143947	0.419485	0.000525706	0.00860886	1	0.0167991
MAML1	0.116964	11.3522	0.435823	11.788	0.000753596	0.509145	0.00275593	0.0349881	1	0.0646202
ACSL4	0.116801	13.918	0.363544	14.2816	0.000190959	0.546545	0.000792131	0.0109694	1	0.0238171
APOBEC3D	0.116377	30.5969	0.026659	30.6235	3.17604e-08	0.870301	2.23967e-07	4.54674e-06	1	1.50653e-05
EDARADD	0.116135	35.374	3.32922	38.7032	2.72097e-09	0.0680593	3.94191e-09	4.62337e-07	1	3.34292e-07
CTSD	0.115891	0.39222	17.1278	17.52	0.531135	3.49474e-05	0.000156885	1	0.0048219	0.00600726
DNAJB12	0.115798	10.1848	0.000969982	10.1858	0.00141602	0.975154	0.00614023	0.0587777	1	0.124494
TXLNA	0.11539	13.9248	0.00650683	13.9313	0.000190268	0.935708	0.000943731	0.0109644	1	0.0277139
SLC29A1	0.115039	41.9634	1.51896	43.4823	9.29998e-11	0.217777	3.61355e-10	1.78924e-08	1	3.34304e-08
IL18RAP	0.115022	57.4165	3.33475	60.7512	3.52645e-14	0.0678306	6.42753e-14	9.71431e-12	1	8.33657e-12
MBD3	0.114926	13.5715	0.0294372	13.601	0.000229643	0.863773	0.00111324	0.0128466	1	0.0316383
NIPA2	0.114865	9.59373	1.6517	11.2454	0.00195243	0.198728	0.00361481	0.0749035	1	0.0806443
ROCK1	0.11482	1.04176	7.43611	8.47787	0.307412	0.0063928	0.0144229	1	0.333297	0.228948
SLC25A4	0.114806	13.8701	0.0141831	13.8843	0.000195887	0.905202	0.000966184	0.0111994	1	0.0282119
SLC39A7	0.11478	10.3769	0.070394	10.4473	0.00127599	0.790764	0.00538755	0.0547142	1	0.112332
THBS1	0.114433	76.3857	2.78892	79.1747	2.3333e-18	0.0949179	6.4186e-18	9.42706e-16	1	1.2218e-15
TAF1B	0.114129	8.31402	4.41363	12.7276	0.00393402	0.0356529	0.00172277	0.128295	0.877533	0.0446451
CAMK2D	0.114114	13.8914	0.0538447	13.9452	0.000193686	0.816503	0.000937205	0.011091	1	0.0275834
MRPL17	0.11407	5.55214	2.78465	8.33679	0.0184581	0.0951712	0.0154771	0.378553	1	0.24018
NBL1	0.113849	11.3952	1.79116	13.1863	0.000736352	0.180785	0.0013697	0.0343272	1	0.037094
ERCC3	0.1137	6.18402	2.78962	8.97364	0.0128909	0.0948766	0.0112564	0.297711	1	0.193272
YTHDF3	0.113675	8.79773	0.192961	8.99069	0.00301606	0.660464	0.0111609	0.105351	1	0.192131
SKIV2L	0.1128	9.33287	0.411433	9.7443	0.0022508	0.521243	0.00765689	0.0838561	1	0.146099
AC020916.1	0.112701	6.22671	7.22835	13.4551	0.0125837	0.00717611	0.00119749	0.295016	0.361946	0.0334222
GTF2F2	0.112377	12.7478	0.821112	13.5689	0.000356438	0.364855	0.00113125	0.0185419	1	0.0319784
MLH1	0.112233	7.15162	4.18437	11.336	0.00748963	0.0407983	0.00345478	0.205228	0.931131	0.0777958
NCOA2	0.112018	8.75387	3.71001	12.4639	0.00308945	0.0540869	0.00196563	0.10735	1	0.0496656
TDP1	0.11172	12.3566	0.51546	12.8721	0.000439426	0.472785	0.00160274	0.0220696	1	0.0420704
UTP11	0.111201	9.84138	0.627921	10.4693	0.0017063	0.428119	0.00532869	0.0671533	1	0.111368
RNFT1	0.110675	4.01586	4.4155	8.43136	0.0450743	0.0356138	0.0147623	0.681881	0.877323	0.232913
MIOS	0.110642	9.9589	0.407792	10.3667	0.00160074	0.523093	0.00560921	0.0641742	1	0.116403
TFRC	0.110378	17.2552	0.0571593	17.3123	3.26807e-05	0.811043	0.000174051	0.00241532	1	0.00658828
S100PBP	0.110044	1.92128	13.1823	15.1035	0.165715	0.000282613	0.00052518	1	0.0303772	0.0167991
PRMT5	0.109919	15.2611	0.32129	15.5824	9.36255e-05	0.570833	0.000413361	0.00591043	1	0.0136885
EXOSC9	0.109409	3.18108	5.83616	9.01724	0.0744954	0.0157	0.0110136	0.897954	0.568216	0.190432
FOXP4	0.108953	21.0034	0.593572	21.597	4.5847e-06	0.441041	2.04305e-05	0.000430773	1	0.00098107
PHF6	0.108728	8.16727	1.17148	9.33875	0.0042653	0.279097	0.00937812	0.13581	1	0.168845
PMM2	0.108324	19.3401	2.53466	21.8747	1.09387e-05	0.111371	1.77814e-05	0.000925009	1	0.00086644
CREB3L2	0.108183	35.401	2.13431	37.5353	2.6835e-09	0.144035	7.06827e-09	4.5811e-07	1	5.84435e-07
ATP6V1B2	0.107571	1.60533	11.9798	13.5851	0.20515	0.000537807	0.00112209	1	0.0519681	0.0318421
ITGA5	0.107482	9.91083	1.07893	10.9898	0.00164309	0.298937	0.00410774	0.0653676	1	0.0898238
SPAG1	0.107479	55.6984	1.14432	56.8428	8.44852e-14	0.284742	4.53682e-13	2.25886e-11	1	5.43166e-11
FAM207A	0.107118	8.44964	0.378225	8.82786	0.00365116	0.538554	0.0121075	0.121135	1	0.203398
UTP3	0.107107	8.93247	0.144277	9.07675	0.00280145	0.704066	0.0106908	0.0993817	1	0.18573
MIS12	0.107051	6.75178	1.73301	8.48479	0.00936542	0.188027	0.0143731	0.242726	1	0.228948
IQCG	0.106368	14.8828	2.82168	17.7045	0.000114399	0.0929989	0.000143059	0.00709862	1	0.00550173
TTC33	0.106287	12.6233	0.539724	13.1631	0.000380961	0.462547	0.00138573	0.0196211	1	0.0373751
RAMAC	0.106091	10.2879	3.02691	13.3149	0.00133903	0.0818937	0.00128445	0.0564845	1	0.0353644
MAP1LC3A	0.10601	20.5403	1.35735	21.8976	5.83903e-06	0.243997	1.75791e-05	0.000524244	1	0.000858163
ADAM8	0.105996	8.48847	0.765645	9.25411	0.00357405	0.381568	0.00978353	0.119339	1	0.173617
S1PR5	0.105643	21.9352	0.36829	22.3035	2.82015e-06	0.543938	1.43503e-05	0.000276405	1	0.000709709
CRIM1	0.105632	60.8001	0.157703	60.9578	6.31758e-15	0.691281	5.7968e-14	1.91433e-12	1	7.59295e-12
CALU	0.105575	8.72405	0.753275	9.47732	0.0031404	0.385441	0.00875036	0.108341	1	0.160816
OTUD4	0.105411	2.30886	5.92104	8.2299	0.128639	0.0149611	0.0163268	1	0.560554	0.249273
RRBP1	0.104868	9.44874	3.409	12.8577	0.00211294	0.0648419	0.00161428	0.0797078	1	0.0422474
DDX28	0.104864	19.8987	0.13528	20.034	8.16544e-06	0.713019	4.46344e-05	0.000711345	1	0.00197488
MGAT5	0.104852	10.0714	4.31199	14.3834	0.0015059	0.0378447	0.00075282	0.0612501	0.89984	0.0227644
PAFAH1B2	0.104286	8.0651	2.65961	10.7247	0.00451261	0.102926	0.00468986	0.141821	1	0.100396
KLRG1	0.103979	15.9199	0.879905	16.7998	6.60813e-05	0.348228	0.000224892	0.00441405	1	0.00818491
DPH2	0.103744	13.1802	0.294183	13.4744	0.000282926	0.587553	0.00118599	0.0154471	1	0.0332416
SNF8	0.103694	7.73256	3.53893	11.2715	0.00542339	0.0599442	0.00356803	0.163792	1	0.0797352
TOMM34	0.103654	17.5908	1.36421	18.9551	2.73904e-05	0.24281	7.65531e-05	0.00206632	1	0.00321511
ATP6V0E1	0.10357	6.55834	3.23547	9.79381	0.0104394	0.0720596	0.00746968	0.259212	1	0.142907
RBBP8	0.103502	26.5754	0.675852	27.2512	2.53455e-07	0.411019	1.20913e-06	3.10307e-05	1	7.15712e-05
MRPS17	0.103241	10.3795	0.601677	10.9812	0.00127419	0.437939	0.00412531	0.0547013	1	0.0900645
GRAMD1B	0.10307	39.2634	0.467338	39.7308	3.70313e-10	0.494214	2.35816e-09	6.66599e-08	1	2.04572e-07
LINC00892	0.102953	21.1429	18.1215	39.2644	4.26286e-06	2.07244e-05	2.97744e-09	0.000404716	0.00305009	2.5578e-07
FBXO28	0.102587	12.7092	0.2068	12.916	0.000363855	0.649287	0.00156791	0.0188219	1	0.0413199
NDUFAF2	0.102586	3.21218	5.73972	8.95191	0.0730919	0.0165854	0.0113794	0.89011	0.584564	0.194878
NUP153	0.102508	9.42087	0.00474393	9.42561	0.0021453	0.945088	0.00897955	0.0806695	1	0.163784
RRP12	0.102423	24.3633	0.369971	24.7333	7.97741e-07	0.54302	4.25832e-06	8.87078e-05	1	0.000229006
ZFP91	0.102407	11.8324	3.20667	15.0391	0.000582075	0.0733387	0.000542374	0.0280709	1	0.0171864
PEA15	0.101581	9.79214	0.0683419	9.86048	0.00175259	0.793766	0.00722476	0.0684509	1	0.140249
ZNF335	0.101047	9.25196	1.26848	10.5204	0.00235244	0.260052	0.00519416	0.0869491	1	0.109247
NADK	0.100929	14.3836	0.656406	15.04	0.000149098	0.417831	0.00054214	0.00884876	1	0.0171864
GLMN	0.100848	8.33836	1.82078	10.1591	0.00388167	0.17722	0.00622258	0.126815	1	0.125778
SLC25A33	0.100444	7.53109	4.67009	12.2012	0.00606432	0.0306923	0.00224155	0.177545	0.820328	0.0552741
LTV1	0.100369	10.3647	0.824814	11.1896	0.00128444	0.363776	0.00371721	0.0550117	1	0.0825115
GTF3C1	0.0998941	8.42495	0.0244791	8.44943	0.00370107	0.875672	0.0146295	0.121901	1	0.231508
TSTA3	0.0997965	7.35255	1.07137	8.42392	0.00669676	0.300636	0.0148173	0.190217	1	0.233435
TIGIT	0.099773	15.9654	3.02036	18.9858	6.45099e-05	0.082225	7.53855e-05	0.00433122	1	0.00317615
TAF2	0.0996362	7.18841	1.28865	8.47706	0.00733758	0.256298	0.0144288	0.202742	1	0.228948
EIF4G3	0.0996362	8.21658	0.0189248	8.2355	0.00415094	0.890582	0.0162811	0.133336	1	0.249066
SNX9	0.0994868	7.16083	2.84938	10.0102	0.00745126	0.091409	0.00670362	0.204794	1	0.132763
HMGCS1	0.0994815	8.01624	0.402695	8.41893	0.00463597	0.525701	0.0148543	0.144833	1	0.233529
PI4K2A	0.0993196	14.6164	1.17443	15.7908	0.000131764	0.278492	0.000372449	0.00806598	1	0.0125857
MTMR2	0.0991815	18.2187	0.00560926	18.2243	1.96933e-05	0.940298	0.000110315	0.00156351	1	0.00434998
GGA2	0.0987656	2.44424	8.5487	10.9929	0.117957	0.00345769	0.00410123	1	0.21265	0.0897555
ETS2	0.0986407	6.48667	8.15923	14.6459	0.0108686	0.00428425	0.000660209	0.265594	0.250926	0.0203833
POLR3H	0.0983609	12.8827	0.018466	12.9012	0.000331626	0.891909	0.00157957	0.0174509	1	0.0415859
EXOSC3	0.0981091	8.86781	1.47137	10.3392	0.00290243	0.225129	0.00568688	0.102068	1	0.117554
CCDC86	0.0976454	21.7676	1.44533	23.2129	3.07761e-06	0.229279	9.10723e-06	0.000300022	1	0.00046519
MCCC2	0.097616	7.60218	0.648411	8.25059	0.00582978	0.420681	0.0161587	0.172906	1	0.247995
ARF1	0.0974374	0.153001	10.4198	10.5729	0.695684	0.00124668	0.00505982	1	0.102224	0.106889
ADAP1	0.0974165	41.6288	2.3554	43.9842	1.10357e-10	0.12485	2.81162e-10	2.10094e-08	1	2.63804e-08
ACTR5	0.0968958	12.7352	0.0303691	12.7656	0.000358831	0.861655	0.00169038	0.0186131	1	0.0439781
SLC27A2	0.0968328	93.0048	0.842446	93.8473	5.21665e-22	0.358698	4.18138e-21	2.87406e-19	1	9.45599e-19
CSKMT	0.0965287	12.0798	1.48035	13.5602	0.000509703	0.22372	0.00113617	0.0250244	1	0.0320491
ICOS	0.0964167	0.771351	9.58643	10.3578	0.379799	0.00196021	0.00563426	1	0.14499	0.116649
HOOK2	0.0964124	7.3181	1.01944	8.33754	0.00682635	0.312651	0.0154713	0.192418	1	0.24018
NOP14-AS1	0.0962438	10.6864	0.292541	10.9789	0.00107927	0.588597	0.00413006	0.047859	1	0.0900884
TRGC2	0.096116	24.0823	0.0474731	24.1297	9.2306e-07	0.82752	5.75827e-06	0.000102007	1	0.000305327
ZSWIM6	0.0960921	8.1946	1.99763	10.1922	0.00420153	0.157546	0.0061205	0.13425	1	0.124284
LIMK1	0.0958424	12.3323	0.144879	12.4772	0.000445177	0.703478	0.00195256	0.0223276	1	0.0494381
FAM107B	0.0953045	0.0820629	9.41139	9.49345	0.774521	0.00215642	0.00868008	1	0.152808	0.16027
CX3CR1	0.0950247	21.3429	4.05622	25.3992	3.84033e-06	0.044009	3.05242e-06	0.000365556	0.965606	0.000166181
GNA12	0.0947713	7.099	2.40811	9.50711	0.00771269	0.120708	0.00862098	0.208978	1	0.159497
TRMT61A	0.0944566	19.0872	0.670022	19.7573	1.24877e-05	0.413044	5.12582e-05	0.00104385	1	0.00223802
DVL3	0.0942646	10.2239	0.261982	10.4859	0.00138632	0.608762	0.00528467	0.0579385	1	0.110798
AC022706.1	0.0941264	4.6846	8.87603	13.5606	0.0304342	0.0028894	0.00113592	0.533324	0.187857	0.0320491
GZMK	0.0938516	15.4276	5.19572	20.6233	8.57269e-05	0.0226426	3.32432e-05	0.00544965	0.704793	0.00151914
PHLDB2	0.0931116	28.4027	1.04895	29.4517	9.85259e-08	0.305748	4.0239e-07	1.27042e-05	1	2.5532e-05
NACC1	0.092986	16.1054	0.0252431	16.1306	5.99128e-05	0.873763	0.000314249	0.00407206	1	0.0108547
FOPNL	0.0929229	7.81253	0.52694	8.33947	0.00518853	0.467896	0.0154564	0.15893	1	0.240141
TMEM214	0.0928895	9.44856	0.116766	9.56533	0.00211315	0.732569	0.00837367	0.0797078	1	0.156468
GOLGA5	0.091772	9.24898	0.0716529	9.32064	0.00235626	0.788945	0.00946345	0.0869831	1	0.169842
ABL2	0.0916578	19.4484	0.123049	19.5714	1.03355e-05	0.725751	5.6249e-05	0.000880136	1	0.00242393
GNG4	0.0915885	61.0878	1.72023	62.808	5.45859e-15	0.189664	2.29834e-14	1.68208e-12	1	3.11855e-12
KIFC3	0.0911217	23.9036	2.65986	26.5635	1.0128e-06	0.10291	1.70534e-06	0.000111262	1	9.74546e-05
CADM1	0.0910322	25.0122	0.0779446	25.0902	5.69684e-07	0.780102	3.5624e-06	6.5141e-05	1	0.000192755
LINC00944	0.0909903	14.4064	1.78978	16.1962	0.000147302	0.180954	0.000304122	0.00876627	1	0.0105878
MPP6	0.0908079	15.668	2.67183	18.3399	7.54898e-05	0.102138	0.000104124	0.00491928	1	0.00417427
PPRC1	0.090556	7.85595	0.757262	8.61321	0.00506537	0.384187	0.0134792	0.156095	1	0.219071
AC011611.3	0.0905308	25.6879	0.0132293	25.7011	4.01337e-07	0.90843	2.62466e-06	4.67738e-05	1	0.000145612
GEM	0.0904775	16.0542	0.917467	16.9717	6.15543e-05	0.338141	0.000206369	0.00416694	1	0.00761552
TMEM185B	0.0898533	5.14042	3.93237	9.07279	0.023375	0.0473651	0.010712	0.444888	1	0.185976
NME7	0.0896795	8.60218	0.0137593	8.61594	0.0033576	0.906622	0.0134608	0.114102	1	0.21904
MCTP2	0.0884442	10.4506	1.47404	11.9246	0.0012261	0.224709	0.00257394	0.0530755	1	0.0613073
EIF2AK3	0.0883725	13.3759	0.084079	13.46	0.000254872	0.771844	0.00119452	0.014106	1	0.0334099
NETO2	0.0883449	25.1355	0.244346	25.3798	5.34401e-07	0.621085	3.08204e-06	6.12994e-05	1	0.000167449
GPD2	0.0882579	20.1843	0.686226	20.8705	7.03279e-06	0.407451	2.93781e-05	0.000619192	1	0.00136132
TMEM39A	0.0881063	13.3654	2.33104	15.6965	0.000256303	0.126817	0.000390438	0.0141637	1	0.0131099
HLA-DQB1	0.087783	15.8657	0.576159	16.4418	6.8001e-05	0.447822	0.000268969	0.00452039	1	0.00955254
FBXO34	0.0876698	10.9734	6.76937	17.7427	0.00092431	0.00927358	0.000140351	0.0419598	0.424107	0.00541334
GRAMD4	0.0876008	35.3638	1.95243	37.3163	2.73519e-09	0.162325	7.88635e-09	4.62591e-07	1	6.50046e-07
IER5L	0.0874449	20.7072	0.0360706	20.7432	5.35154e-06	0.84937	3.13086e-05	0.000487701	1	0.0014392
PDXK	0.0872448	9.33689	2.05685	11.3937	0.00224587	0.151523	0.00335645	0.0837582	1	0.0760998
HSPBP1	0.0872218	8.86934	0.316592	9.18593	0.00290001	0.573663	0.0101228	0.102068	1	0.177966
KIF3B	0.0871704	14.429	0.107822	14.5368	0.000145543	0.742638	0.000697217	0.00869006	1	0.0213762
INPP1	0.086785	10.739	1.60636	12.3453	0.00104902	0.205005	0.00208566	0.0467455	1	0.051865
CHST7	0.0866453	19.1564	0.0812903	19.2377	1.20432e-05	0.775556	6.64637e-05	0.00101135	1	0.00282824
MANF	0.0862903	5.72824	2.69421	8.42245	0.0166942	0.100714	0.0148282	0.3575	1	0.233435
TIMM8A	0.0861808	17.6844	0.639396	18.3238	2.60752e-05	0.423929	0.000104962	0.0019919	1	0.00419485
FMR1	0.0861582	1.85065	11.0243	12.875	0.173708	0.000899249	0.00160044	1	0.0779684	0.0420517
ADARB1	0.0860417	7.30336	1.17311	8.47647	0.00688259	0.278764	0.0144331	0.193105	1	0.228948
WDR3	0.0859771	8.12096	1.94121	10.0622	0.00437564	0.163537	0.00653174	0.138595	1	0.130433
AC243829.1	0.0857167	33.3199	0.00930439	33.3292	7.81799e-09	0.923156	5.78979e-08	1.22008e-06	1	4.25613e-06
PSMD5	0.0853424	7.85591	0.45174	8.30765	0.0050655	0.50151	0.0157043	0.156095	1	0.243563
NUP188	0.0844965	8.57175	0.00364498	8.5754	0.00341418	0.951858	0.0137365	0.115593	1	0.222568
CXXC5	0.0841822	29.9459	0.355271	30.3012	4.44261e-08	0.551145	2.63133e-07	6.05027e-06	1	1.7276e-05
RRS1	0.0841412	9.16445	0.0737491	9.2382	0.00246762	0.785954	0.00986167	0.0899073	1	0.174652
ACBD3	0.083931	7.44047	1.49274	8.93321	0.00637733	0.221791	0.0114862	0.184188	1	0.196074
TIMM22	0.08356	8.3486	2.31071	10.6593	0.00385985	0.128486	0.00484576	0.126329	1	0.103232
GTF2H2	0.0835459	7.7993	1.67759	9.47689	0.00522665	0.195245	0.00875224	0.159573	1	0.160816
RDH10	0.0833845	26.5606	3.40871	29.9693	2.55404e-07	0.0648533	3.10638e-07	3.11644e-05	1	1.99495e-05
APOBEC3F	0.0833769	7.59982	4.28959	11.8894	0.00583741	0.0383465	0.00261968	0.172991	0.905021	0.062165
MOSPD1	0.0833568	8.21829	0.349622	8.56792	0.00414702	0.554327	0.013788	0.133328	1	0.223041
CCNYL1	0.0833493	6.50437	5.39238	11.8967	0.010761	0.0202249	0.00261008	0.263731	0.65314	0.0620111
EHD4	0.0833189	7.44222	1.87861	9.32083	0.00637112	0.170492	0.00946251	0.184155	1	0.169842
AGPAT5	0.0826613	12.1067	0.273907	12.3806	0.00050242	0.600723	0.00204924	0.0247212	1	0.051286
TMEM181	0.0825937	18.3764	0.834348	19.2107	1.81293e-05	0.361018	6.7367e-05	0.00145845	1	0.00285651
BICD1	0.0822487	7.57879	3.7554	11.3342	0.00590589	0.0526371	0.00345789	0.174594	1	0.0777995
PTPN12	0.0819437	4.61688	5.88694	10.5038	0.0316587	0.0152536	0.00523749	0.546407	0.561792	0.109896
MTRF1L	0.0816729	14.5018	0.615748	15.1175	0.000140029	0.432632	0.000521526	0.00844204	1	0.0167464
NUDT15	0.0815069	12.4414	1.22251	13.6639	0.000419923	0.268868	0.00107875	0.0212664	1	0.030896
LEMD3	0.0812313	8.98158	3.13118	12.1128	0.00272714	0.0768083	0.00234287	0.09722	1	0.0572391
MAMLD1	0.0811801	50.0636	0.39652	50.4602	1.4884e-12	0.528892	1.10336e-11	3.46931e-10	1	1.19158e-09
MCAT	0.0808782	15.1491	0.030882	15.18	9.93468e-05	0.860504	0.000505491	0.00624991	1	0.0163706
KPNA6	0.0808485	10.0048	3.15204	13.1568	0.00156134	0.0758321	0.00139006	0.0630118	1	0.0374537
C1orf112	0.0804128	3.80556	15.8598	19.6654	0.0510826	6.82114e-05	5.36679e-05	0.731285	0.00858596	0.00233553
THOP1	0.079934	8.82162	0.0368839	8.85851	0.00297682	0.847702	0.0119234	0.10418	1	0.201714
BCL2L11	0.0798486	8.86517	0.0518008	8.91697	0.00290663	0.819959	0.0115799	0.102117	1	0.197164
PHACTR2	0.0794059	8.46251	5.66859	14.1311	0.0036254	0.0172713	0.000854024	0.120735	0.597913	0.025418
BAG4	0.0791977	9.59336	2.26135	11.8547	0.00195282	0.132638	0.00266552	0.0749035	1	0.0627465
CCDC130	0.0790924	6.93454	2.53577	9.47031	0.00845466	0.111293	0.00878107	0.224464	1	0.161234
EMC1	0.0790303	7.53291	0.745019	8.27793	0.00605821	0.388058	0.0159394	0.177537	1	0.245912
FBXO11	0.0789492	14.6002	2.87227	17.4725	0.000132899	0.0901174	0.000160656	0.00808106	1	0.00612505
DLEU2	0.0789226	10.4007	0.00488304	10.4056	0.00125967	0.94429	0.00550118	0.0542116	1	0.114412
TCF7L2	0.0786143	13.5302	1.1016	14.6318	0.000234752	0.293916	0.000664875	0.0130929	1	0.0205034
SLC16A1	0.0785242	14.6856	0.630544	15.3162	0.00012701	0.427156	0.000472207	0.00781446	1	0.0154058
AC022075.1	0.0785134	10.4006	5.55915	15.9598	0.00125974	0.0183843	0.000342281	0.0542116	0.622184	0.0116852
ZNF142	0.0779417	11.0631	0.598162	11.6612	0.000880643	0.43928	0.00293627	0.0401277	1	0.0682696
ACSL1	0.0772719	16.0726	0.237403	16.31	6.09601e-05	0.626088	0.000287297	0.00413551	1	0.0100951
PPME1	0.0769123	9.91083	1.14251	11.0533	0.00164309	0.285123	0.00397922	0.0653676	1	0.0875925
EDEM2	0.0769065	1.97766	8.45741	10.4351	0.159637	0.00363559	0.00542067	1	0.220587	0.112934
SLC39A14	0.0763753	25.3542	1.96354	27.3178	4.7711e-07	0.161135	1.16957e-06	5.5427e-05	1	6.93847e-05
FOSL1	0.0760198	34.2812	2.23317	36.5143	4.76974e-09	0.135076	1.17763e-08	7.67421e-07	1	9.47083e-07
MAST3	0.075756	8.45736	0.063682	8.52104	0.00363569	0.800768	0.0141149	0.120735	1	0.22607
MIAT	0.0748084	11.7116	0.388798	12.1004	0.000621104	0.532932	0.00235735	0.0295953	1	0.0574867
GPATCH4	0.0745616	9.45124	3.17157	12.6228	0.00211007	0.0749303	0.00181548	0.0797078	1	0.0465013
SLC25A17	0.0744406	8.46115	0.456307	8.91745	0.00362813	0.499355	0.0115771	0.120735	1	0.197164
RAB4A	0.0743843	5.99041	3.21607	9.20648	0.0143838	0.0729187	0.0100193	0.319744	1	0.176778
UCK2	0.0742548	23.4751	0.739426	24.2145	1.2654e-06	0.389845	5.51922e-06	0.000136941	1	0.000293829
MLYCD	0.0741724	6.94552	2.79292	9.73845	0.00840292	0.0946813	0.00767932	0.223517	1	0.146283
HOXB6	0.0738816	72.3863	0.363224	72.7495	1.76938e-17	0.546721	1.59456e-16	6.70188e-15	1	2.75754e-14
EEF2KMT	0.0736935	8.13231	0.279494	8.41181	0.00434832	0.597033	0.0149073	0.13797	1	0.234223
EIF3C	0.0735464	11.8509	0.00914105	11.86	0.000576337	0.923831	0.00265844	0.0279052	1	0.0626913
ZMIZ1	0.0734934	11.3441	0.199166	11.5433	0.000756882	0.655395	0.00311467	0.0349881	1	0.0715374
MUL1	0.0734038	8.80235	1.41833	10.2207	0.00300842	0.233679	0.00603403	0.105185	1	0.123
FRS2	0.0730818	8.70583	0.542264	9.2481	0.00317194	0.461496	0.00981299	0.109118	1	0.173942
EXOG	0.0726998	7.75183	0.667365	8.4192	0.0053658	0.413972	0.0148523	0.162573	1	0.233529
WDR35	0.0722922	9.80413	0.0280077	9.83214	0.0017412	0.867091	0.00732787	0.0680791	1	0.14101
LAIR1	0.072084	7.52127	1.21843	8.73969	0.00609748	0.26967	0.0126532	0.178223	1	0.211091
COPRS	0.0720169	11.2376	3.28029	14.5179	0.000801546	0.0701164	0.000703831	0.0367076	1	0.021554
PINX1	0.0719924	8.74062	4.61879	13.3594	0.00311199	0.0316235	0.00125615	0.10777	0.831282	0.0348025
VPS13B	0.0719586	1.77323	6.8544	8.62763	0.182982	0.00884234	0.0133824	1	0.411958	0.218301
MFSD2A	0.0714907	30.4468	0.00152571	30.4483	3.4315e-08	0.968842	2.44473e-07	4.83628e-06	1	1.62935e-05
PIK3CA	0.0713902	1.0056	9.88678	10.8924	0.315959	0.0016647	0.0043127	1	0.128905	0.0933031
SLCO4A1	0.0709563	15.7898	7.88716	23.677	7.07829e-05	0.0049787	7.22125e-06	0.00465426	0.27907	0.000377603
MTMR9	0.0707685	9.79	0.0595223	9.84953	0.00175463	0.807253	0.00726444	0.0684569	1	0.140813
CEBPD	0.0707318	7.5836	0.779458	8.36305	0.00589018	0.377307	0.0152752	0.174413	1	0.238586
PBXIP1	0.0706698	0.0654671	14.072	14.1374	0.798055	0.000175945	0.000851318	1	0.0202789	0.025366
PUS7	0.0706056	15.7844	0.322822	16.1073	7.09836e-05	0.569917	0.000317944	0.00465903	1	0.010968
TNRC6C	0.07055	2.05731	8.23655	10.2939	0.151478	0.0041055	0.00581724	1	0.243184	0.119874
EDRF1-AS1	0.0700487	16.7651	0.152692	16.9178	4.23043e-05	0.695976	0.000212006	0.00300443	1	0.00778013
LAIR2	0.0698077	30.5125	0.107731	30.6202	3.31722e-08	0.742742	2.24337e-07	4.71175e-06	1	1.50653e-05
NEMP1	0.0696957	8.19622	1.09879	9.29501	0.00419778	0.294533	0.00958551	0.134248	1	0.171167
PPM1M	0.0696492	7.96372	1.98927	9.95299	0.00477242	0.158417	0.00689818	0.14832	1	0.1354
SLC30A7	0.0692464	5.68585	2.74165	8.4275	0.0171023	0.0977635	0.0147908	0.358941	1	0.233224
GCLC	0.0692054	10.352	1.77528	12.1273	0.00129334	0.18273	0.00232591	0.0551328	1	0.0569825
C1orf52	0.0690705	4.64711	3.62093	8.26804	0.0311059	0.0570569	0.0160184	0.540666	1	0.246413
FAM13B	0.0686975	0.0462563	13.7638	13.8101	0.829711	0.000207287	0.00100271	1	0.0233292	0.0291546
ENO1	0.0682448	2.27746	11.8196	14.0971	0.131267	0.000586091	0.000868667	1	0.0556961	0.0257669
FHL3	0.0680833	3.54891	8.0385	11.5874	0.0595844	0.00457934	0.00304667	0.794794	0.263372	0.0702805
PDCD1	0.0679608	28.9145	0.247343	29.1618	7.56444e-08	0.618952	4.65142e-07	9.9299e-06	1	2.92654e-05
ANKRD37	0.0672982	14.0487	1.37202	15.4207	0.000178141	0.241466	0.000448171	0.0103807	1	0.0146941
BATF3	0.0672479	14.3826	3.4833	17.8659	0.000149175	0.0619911	0.000131969	0.00884876	1	0.00511988
EFHC1	0.0671258	7.34179	1.78949	9.13128	0.00673697	0.180988	0.0104032	0.19049	1	0.181449
CRADD	0.0669466	4.56314	8.42969	12.9928	0.0326671	0.00369144	0.00150884	0.558722	0.223503	0.0401231
WAKMAR2	0.0668641	8.6074	0.0509447	8.65835	0.00334799	0.821428	0.0131784	0.113882	1	0.216981
TRIB1	0.0668266	46.736	0.0568944	46.7929	8.12221e-12	0.811474	6.90314e-11	1.76166e-09	1	6.91857e-09
SHF	0.0666697	8.61999	3.3336	11.9536	0.00332494	0.0678779	0.00253694	0.113824	1	0.060912
NELFA	0.0666233	7.8042	6.89065	14.6948	0.0052125	0.00866479	0.000644251	0.159275	0.407657	0.0200073
GUF1	0.0664946	10.0725	1.85557	11.9281	0.00150499	0.173137	0.00256954	0.0612501	1	0.0613073
NDUFAF5	0.0663696	5.07265	4.96585	10.0385	0.0243062	0.0258526	0.00660948	0.45889	0.757858	0.13139
NPM3	0.066361	8.88446	0.0120886	8.89655	0.00287607	0.912451	0.0116987	0.101534	1	0.198803
LRRC8B	0.0661226	14.3559	0.0351036	14.391	0.000151303	0.851379	0.000749941	0.00894579	1	0.0227554
SDC4	0.0661164	23.629	0.912253	24.5412	1.16815e-06	0.339517	4.68749e-06	0.000127175	1	0.000251066
SH2B3	0.0660055	11.3432	0.778179	12.1213	0.000757264	0.377699	0.00233284	0.0349881	1	0.0570995
MECP2	0.0657005	0.136411	8.81289	8.9493	0.711876	0.00299109	0.0113942	1	0.192396	0.195006
HAVCR2	0.0656263	34.2083	2.83518	37.0435	4.95175e-09	0.0922204	9.03883e-09	7.86269e-07	1	7.33615e-07
DPYSL2	0.0651195	9.22309	2.15394	11.377	0.00238982	0.142204	0.00338462	0.0881327	1	0.0765416
NSF	0.0650334	7.25346	2.57721	9.83067	0.00707644	0.108412	0.00733324	0.197781	1	0.14101
PIEZO1	0.064928	11.9532	0.0284577	11.9816	0.000545548	0.866037	0.00250164	0.0265914	1	0.0604209
ZEB2-AS1	0.0647851	56.9865	0.00162813	56.9881	4.38814e-14	0.967814	4.21876e-13	1.19971e-11	1	5.12038e-11
ERRFI1	0.0642677	25.2832	0.121487	25.4047	4.94997e-07	0.727427	3.04396e-06	5.71399e-05	1	0.000166106
MRPL15	0.0641581	5.75032	2.51801	8.26833	0.0164857	0.112552	0.016016	0.354496	1	0.246413
DPP8	0.0636068	0.620463	9.45344	10.0739	0.430875	0.00210753	0.0064935	1	0.150458	0.129865
PIK3AP1	0.0628434	22.8247	0.00388248	22.8286	1.7747e-06	0.950316	1.10366e-05	0.000183851	1	0.000555168
LIPE-AS1	0.062794	5.59035	5.9011	11.4915	0.0180597	0.0151314	0.00319642	0.372271	0.561056	0.0730976
PSAT1	0.0626349	6.73263	1.50124	8.23387	0.0094665	0.22048	0.0162944	0.244301	1	0.249066
FUT10	0.0623964	12.2524	2.06189	14.3143	0.000464665	0.151022	0.000779283	0.0230822	1	0.0235109
POLR1A	0.0621457	8.22899	0.341004	8.57	0.00412264	0.55925	0.0137737	0.132693	1	0.223034
SLC31A2	0.0620994	6.95104	1.68608	8.63711	0.00837706	0.194119	0.0133191	0.223155	1	0.217671
LPGAT1	0.0617904	0.408759	8.06913	8.47789	0.5226	0.00450257	0.0144228	1	0.259998	0.228948
NAF1	0.0609335	8.70677	2.74759	11.4544	0.0031703	0.0974011	0.00325624	0.109118	1	0.0740179
TBC1D2B	0.0608128	0.413815	10.7473	11.1611	0.52004	0.00104434	0.00377053	1	0.0886728	0.0835548
NOL6	0.0605385	12.8685	0.494546	13.3631	0.000334153	0.481906	0.00125384	0.0175585	1	0.0347751
CENPN	0.0604601	22.5101	3.44326	25.9534	2.09041e-06	0.0635103	2.31366e-06	0.000212918	1	0.000129775
KLRC2	0.0603811	8.21331	0.0120807	8.22539	0.00415843	0.912479	0.0163636	0.133459	1	0.249549
SYNGR1	0.0601526	15.0982	0.523087	15.6213	0.000102062	0.469528	0.000405402	0.00640963	1	0.0134756
PLCXD2	0.0601091	16.1836	0.608399	16.792	5.7491e-05	0.435391	0.000225773	0.00395177	1	0.00820569
IL3	0.059343	29.8989	5.88543	35.7843	4.55171e-08	0.0152667	1.69641e-08	6.17572e-06	0.561792	1.33588e-06
CD200	0.0586866	9.31203	2.0255	11.3375	0.00227654	0.154678	0.00345212	0.0845552	1	0.0777958
MIR22HG	0.0586119	9.75348	0.18856	9.94204	0.00178983	0.664118	0.00693606	0.0693838	1	0.135942
PEX19	0.0585258	0.62373	7.60734	8.23107	0.429665	0.00581312	0.0163172	1	0.313592	0.249271
TYW1B	0.0581165	12.4414	2.62889	15.0703	0.000419923	0.104935	0.000533986	0.0212664	1	0.0169613
ITPRIPL2	0.0579543	50.6469	0.627544	51.2744	1.10572e-12	0.428258	7.34342e-12	2.66265e-10	1	8.02891e-10
DDX19A	0.0573749	5.68383	3.30912	8.99296	0.0171219	0.0688962	0.0111482	0.359027	1	0.192131
ZNF827	0.0573202	8.23776	0.0139176	8.25168	0.00410277	0.906089	0.0161499	0.132491	1	0.247995
STX3	0.0571596	8.56613	0.70194	9.26807	0.00342475	0.402133	0.00971549	0.115843	1	0.172757
TNPO2	0.0568709	8.37362	0.0016916	8.37531	0.00380706	0.967193	0.0151818	0.124826	1	0.237549
KIAA0513	0.0565822	10.5482	0.362807	10.911	0.00116302	0.546951	0.00427276	0.0510131	1	0.0926273
WDR5	0.056552	6.03396	2.68354	8.7175	0.0140332	0.10139	0.0127944	0.314404	1	0.212776
ASCL2	0.056474	16.2713	3.63293	19.9043	5.48876e-05	0.056647	4.76256e-05	0.00379738	1	0.00209672
ZNF256	0.0563801	9.645	0.0339877	9.67899	0.00189868	0.853733	0.00791107	0.0732906	1	0.148981
CPNE7	0.0559898	9.16706	0.162001	9.32906	0.00246411	0.687321	0.00942369	0.0898695	1	0.16939
TTC30A	0.0559421	4.41614	6.69188	11.108	0.0356004	0.00968529	0.00387189	0.582367	0.437729	0.085586
AC015912.3	0.0555965	19.5865	0.0265815	19.6131	9.61447e-06	0.870488	5.50893e-05	0.000824531	1	0.00237782
POLR3A	0.0555192	7.90985	2.30893	10.2188	0.00491664	0.128633	0.00603977	0.152152	1	0.123023
NAT10	0.0551754	7.15168	2.35423	9.50591	0.00748936	0.124944	0.00862616	0.205228	1	0.159497
TAF13	0.0551455	9.33995	0.0912816	9.43124	0.00224211	0.762554	0.00895433	0.083704	1	0.163621
CLECL1	0.0549527	16.2808	0.0494833	16.3303	5.46152e-05	0.823965	0.000284399	0.00378992	1	0.0100199
RORA	0.0548833	0.0412381	8.79599	8.83723	0.839079	0.00301893	0.0120509	1	0.192963	0.202963
TTC5	0.0544949	6.25187	2.41308	8.66495	0.0124062	0.120326	0.013135	0.291606	1	0.216805
CCDC88A	0.0544859	4.54847	4.58743	9.1359	0.0329482	0.0322073	0.0103792	0.558873	0.83596	0.18115
HBB	0.0544412	9.77617	0.114534	9.8907	0.00176788	0.73504	0.00711642	0.0688774	1	0.138859
METTL1	0.0543952	18.1061	0.681626	18.7878	2.08927e-05	0.409027	8.32316e-05	0.00164794	1	0.00344098
SLFN13	0.0542757	3.92122	4.53954	8.46076	0.0476803	0.0331205	0.0145469	0.699375	0.840429	0.230477
ZNF562	0.0541312	10.1112	2.32452	12.4357	0.00147374	0.127349	0.00199355	0.0602793	1	0.0502355
NCALD	0.0539947	20.5058	0.076747	20.5826	5.94501e-06	0.781755	3.39275e-05	0.000532444	1	0.00154507
SNX8	0.0538605	14.4991	0.169909	14.669	0.000140229	0.680193	0.000652636	0.00844204	1	0.0202203
FRAT2	0.0537344	7.58087	0.65352	8.23439	0.00589909	0.418857	0.0162901	0.174534	1	0.249066
ENC1	0.053642	10.7431	2.57906	13.3222	0.00104667	0.108286	0.00127974	0.046698	1	0.0352715
AC006449.6	0.0530008	9.45994	1.8159	11.2758	0.00210008	0.177802	0.00356027	0.0795449	1	0.079629
ZNF16	0.0527094	15.964	2.36624	18.3302	6.45598e-05	0.123985	0.000104628	0.00433122	1	0.00418812
HCCS	0.0525871	6.15059	2.99638	9.14696	0.0131369	0.083451	0.010322	0.298738	1	0.180755
HLA-DRA	0.0520085	15.4241	0.945398	16.3695	8.58875e-05	0.330894	0.000278879	0.00545034	1	0.00985163
NCR3LG1	0.0516034	41.0128	0.000268007	41.0131	1.51233e-10	0.986938	1.24199e-09	2.83461e-08	1	1.1102e-07
PSMD6-AS2	0.0515334	22.1716	0.467239	22.6389	2.49333e-06	0.49426	1.21349e-05	0.000247712	1	0.000608101
PSMB3	0.051332	0.530878	9.51096	10.0418	0.466238	0.00204248	0.00659846	1	0.148023	0.13139
ZBED2	0.0503911	23.0101	3.82914	26.8393	1.61149e-06	0.0503687	1.48567e-06	0.000168382	1	8.62048e-05
REV1	0.0498612	5.15577	3.79192	8.94769	0.0231693	0.0515005	0.0114034	0.442945	1	0.195026
C1QBP	0.0497328	0.77534	13.8409	14.6162	0.37857	0.00019896	0.000670081	1	0.022569	0.0206159
EEF1AKMT4	0.0494562	14.5231	0.638207	15.1613	0.000138449	0.424361	0.000510219	0.00839046	1	0.0165035
GOSR2	0.0490743	5.37229	4.93789	10.3102	0.0204591	0.0262741	0.00576995	0.40835	0.762801	0.119108
ATP2A3	0.0489922	0.0670733	9.72761	9.79469	0.795647	0.0018152	0.00746639	1	0.138181	0.142907
FCRL3	0.0482196	16.4602	0.84823	17.3084	4.96828e-05	0.357054	0.000174392	0.00348758	1	0.00659178
TIAM2	0.0481383	11.6087	2.80126	14.4099	0.000656452	0.0941902	0.000742889	0.0309196	1	0.0225932
NT5E	0.0478288	8.11451	1.42641	9.54092	0.00439124	0.232351	0.00847648	0.138968	1	0.157986
MAP6D1	0.0476518	10.8237	14.6545	25.4781	0.0010021	0.000129129	2.93422e-06	0.0449856	0.015188	0.000160738
ITGAV	0.0476463	9.96698	1.89727	11.8642	0.00159373	0.168385	0.00265284	0.0640935	1	0.0626548
AL163051.1	0.0474482	16.7806	3.58039	20.361	4.19595e-05	0.0584653	3.79019e-05	0.00299163	1	0.0016967
PPARD	0.0470315	6.8087	2.3874	9.19611	0.00907145	0.122317	0.0100714	0.236722	1	0.177416
ITGA1	0.0469978	8.92373	3.53858	12.4623	0.00281489	0.0599567	0.00196718	0.0997613	1	0.0496656
MPHOSPH6	0.0464497	5.14139	3.51159	8.65297	0.023362	0.0609411	0.0132139	0.444888	1	0.217188
ZBTB39	0.0461609	3.1912	6.68166	9.87286	0.0740355	0.00974101	0.00718019	0.895569	0.438841	0.139778
PRDM15	0.0457281	7.30585	0.981621	8.28747	0.00687305	0.321799	0.0158635	0.192987	1	0.245314
GPATCH1	0.0455256	0.905291	7.53266	8.43795	0.341367	0.00605905	0.0147137	1	0.323213	0.232563
PHLDB1	0.0454654	31.4956	0.225611	31.7213	1.99888e-08	0.634798	1.29365e-07	2.99108e-06	1	8.93698e-06
SPHK1	0.044766	10.6574	0.273263	10.9307	0.00109632	0.601151	0.00423095	0.0485558	1	0.0919102
KANK3	0.0447402	17.2068	0.154037	17.3609	3.35229e-05	0.694707	0.000169878	0.00246753	1	0.00644877
NMB	0.0445192	1.03307	25.7358	26.7689	0.309438	3.91496e-07	1.53891e-06	1	7.85703e-05	8.87238e-05
MTPAP	0.0443375	12.3841	0.0793997	12.4635	0.000433005	0.778113	0.00196601	0.0218074	1	0.0496656
DYRK3	0.0441916	20.7525	0.118215	20.8707	5.22637e-06	0.730978	2.93755e-05	0.000477491	1	0.00136132
PLPPR2	0.0440788	4.71214	5.76518	10.4773	0.0299503	0.0163468	0.00530737	0.526877	0.58278	0.11101
ZBTB32	0.0440343	29.8526	0.134834	29.9875	4.66164e-08	0.713472	3.07825e-07	6.30135e-06	1	1.98653e-05
CRLS1	0.0435398	0.135374	8.5234	8.65877	0.712924	0.00350609	0.0131756	1	0.214088	0.216981
AC007384.1	0.0432088	8.45929	0.381334	8.84062	0.00363184	0.53689	0.0120305	0.120735	1	0.202916
ADRB2	0.0428877	8.47443	0.788704	9.26313	0.00360174	0.374492	0.00973949	0.120153	1	0.173067
IFT46	0.0428418	9.51191	1.16241	10.6743	0.00204143	0.280966	0.00480952	0.0778913	1	0.102542
KLRC3	0.0427547	12.8014	4.10206	16.9035	0.00034636	0.0428311	0.000213531	0.0180953	0.95584	0.00782524
PFAS	0.0427277	11.2693	3.91466	15.1839	0.000788011	0.0478667	0.000504491	0.0361436	1	0.0163583
KIR3DL1	0.042606	9.83923	0.756145	10.5954	0.00170829	0.384538	0.00500315	0.0671533	1	0.105987
B3GNT5	0.0425635	28.6965	0.927134	29.6236	8.46586e-08	0.335609	3.69249e-07	1.10732e-05	1	2.34855e-05
AC008608.2	0.0423582	8.99677	0.0194939	9.01627	0.00270457	0.88896	0.011019	0.0966996	1	0.190432
AL365272.1	0.0422979	8.73235	0.121775	8.85413	0.00312613	0.727117	0.0119495	0.108054	1	0.202027
AK1	0.0420997	7.14062	1.85049	8.99111	0.00753569	0.173726	0.0111585	0.20587	1	0.192131
ADGRG1	0.0420779	10.2219	3.35371	13.5756	0.00138784	0.0670538	0.00112745	0.0579385	1	0.031905
DAPK1	0.0418624	14.6043	1.7693	16.3736	0.000132615	0.183469	0.000278309	0.00807728	1	0.00984463
KBTBD8	0.0418429	13.9929	0.0270633	14.02	0.000183499	0.86933	0.000902811	0.010608	1	0.0266601
AL137003.1	0.0415783	2.78403	6.94705	9.73108	0.0952083	0.00839576	0.00770767	1	0.402263	0.14642
TTC16	0.0412345	17.0446	0.0325053	17.0771	3.6512e-05	0.856923	0.000195773	0.00266596	1	0.00728277
RIOX2	0.0409833	5.24798	5.04283	10.2908	0.0219723	0.024728	0.0058261	0.427477	0.741556	0.119946
GPAT2	0.0409422	8.99401	1.35052	10.3445	0.00270866	0.245188	0.00567172	0.0967508	1	0.117332
PAGR1	0.0407411	0.00234728	8.54732	8.54966	0.961359	0.00346032	0.0139144	1	0.21265	0.224065
PANK3	0.0407075	0.151881	9.26909	9.42097	0.696744	0.00233053	0.0090004	1	0.160779	0.163784
SENP3	0.0403593	5.60634	3.34778	8.95412	0.0178956	0.0672957	0.0113668	0.370148	1	0.194789
ARHGAP21	0.0402844	8.95071	1.96812	10.9188	0.00277361	0.160647	0.00425603	0.0984903	1	0.0923793
AL139393.3	0.0402588	8.36703	1.45245	9.81949	0.00382089	0.228135	0.00737438	0.125167	1	0.141596
CHN2	0.0401548	17.0446	0.0304337	17.075	3.6512e-05	0.86151	0.000195976	0.00266596	1	0.00728277
CCL2	0.0399607	8.60849	0.179986	8.78848	0.003346	0.671385	0.0123483	0.113882	1	0.206787
BORA	0.0391576	1.35179	11.2981	12.6499	0.244966	0.000775869	0.00179107	1	0.0695833	0.0460098
MIR3142HG	0.0383093	5.71043	2.82918	8.53961	0.0168644	0.0925654	0.0139845	0.358941	1	0.224797
TWSG1	0.0382861	0.658827	7.98519	8.64401	0.416974	0.00471616	0.0132732	1	0.269168	0.217373
SPINT1	0.0382307	11.8328	0.249492	12.0823	0.000581957	0.617433	0.0023788	0.0280709	1	0.0579508
SLC39A9	0.0378654	0.112176	15.1892	15.3014	0.73768	9.72559e-05	0.000475706	1	0.0119792	0.0154818
FGFRL1	0.0377195	7.74887	4.11411	11.863	0.0053746	0.042527	0.00265452	0.162573	0.952757	0.0626548
KIR2DL1	0.0377132	3.31264	30.7041	34.0167	0.0687491	3.00533e-08	4.10549e-08	0.863508	7.0122e-06	3.06856e-06
CARMIL3	0.0376581	20.991	0.094775	21.0858	4.61439e-06	0.758192	2.63801e-05	0.000432444	1	0.00123757
AP000704.1	0.0366752	17.8768	0.500825	18.3777	2.35671e-05	0.479138	0.000102174	0.00182329	1	0.00410853
SPHK2	0.0366265	0.286177	11.1714	11.4576	0.592681	0.000830684	0.00325103	1	0.0734899	0.0739855
SLC2A8	0.0365	11.4143	0.180693	11.595	0.000728817	0.670778	0.00303517	0.0340196	1	0.0701377
SMOX	0.036332	20.384	0.161262	20.5453	6.33574e-06	0.687997	3.45664e-05	0.000560536	1	0.00156608
FKBP15	0.0363087	0.206098	8.65514	8.86123	0.649843	0.0032614	0.0119071	1	0.204812	0.201568
NCLN	0.0362936	5.50664	8.57849	14.0851	0.0189444	0.00340157	0.000873882	0.385267	0.210742	0.0258925
TMSB15B-AS1	0.0356096	14.6043	1.48422	16.0885	0.000132615	0.223115	0.000320946	0.00807728	1	0.0110428
ATAD3B	0.0351967	4.58154	4.24884	8.83038	0.0323182	0.0392772	0.0120923	0.555366	0.912726	0.203398
SLC35G2	0.0351327	14.4861	0.0205919	14.5066	0.000141201	0.885896	0.000707818	0.00848652	1	0.021651
GPN2	0.0349394	5.45634	4.74697	10.2033	0.0194974	0.0293499	0.00608665	0.39365	0.802969	0.123882
SYNGR3	0.0346266	8.96631	0.972274	9.93859	0.00275003	0.324114	0.00694805	0.0977483	1	0.136076
TMEM217	0.0340293	7.01656	2.74129	9.75785	0.00807593	0.0977856	0.00760518	0.216727	1	0.145394
TASP1	0.0334553	3.54089	5.64863	9.18952	0.0598734	0.017469	0.0101047	0.796049	0.601132	0.177766
EFNA3	0.0333958	1.60683	19.1767	20.7836	0.204938	1.19157e-05	3.06837e-05	1	0.00181899	0.00141439
RNF111	0.0329326	3.51799	6.05955	9.57754	0.0607061	0.0138313	0.00832269	0.801737	0.538716	0.155625
BOLA2B	0.0328726	3.68524	6.14553	9.83077	0.0548959	0.0131745	0.00733289	0.756126	0.523677	0.14101
SRXN1	0.032867	7.54351	4.38326	11.9268	0.00602266	0.0362936	0.0025712	0.176778	0.885706	0.0613073
ST6GALNAC2	0.0328067	11.7166	0.472892	12.1895	0.000619457	0.49166	0.00225471	0.02956	1	0.0554436
HSPD1	0.0327119	0.698066	8.61018	9.30825	0.403434	0.00334289	0.00952226	1	0.209015	0.170351
SPTSSA	0.0326191	0.0614483	9.08351	9.14496	0.804221	0.00257925	0.0103323	1	0.17376	0.180755
IL17RC	0.0323895	10.2138	0.389991	10.6038	0.00139393	0.532304	0.00498212	0.0580596	1	0.105711
CALCB	0.0320949	7.56549	1.52814	9.09363	0.00594965	0.216392	0.0106009	0.175744	1	0.18429
SETBP1	0.031833	16.0512	0.634273	16.6855	6.16527e-05	0.425792	0.00023812	0.00416694	1	0.00857619
Z97192.3	0.0313934	11.1068	0.563548	11.6704	0.000860107	0.452834	0.00292288	0.0392412	1	0.068018
DNAH10OS	0.0311469	10.7327	4.91453	15.6473	0.00105256	0.0266318	0.000400164	0.0467888	0.768918	0.0133585
PALLD	0.0311388	9.38154	0.0963861	9.47793	0.00219181	0.75621	0.0087477	0.0821635	1	0.160816
SPIRE1	0.0311177	8.43973	1.06814	9.50787	0.00367111	0.301366	0.00861773	0.121464	1	0.159497
FKBP14	0.0309886	7.85119	1.53555	9.38675	0.00507871	0.215281	0.00915575	0.156369	1	0.166071
FASTKD1	0.030645	4.42067	4.92696	9.34763	0.0355061	0.0264408	0.00933658	0.582089	0.765715	0.168511
GPT2	0.0301121	16.7806	1.35563	18.1363	4.19595e-05	0.244296	0.000115282	0.00299163	1	0.00452558
NOL12	0.0297782	3.60053	9.98329	13.5838	0.057761	0.00157967	0.00112282	0.780094	0.123529	0.0318421
CD109	0.0297269	5.7079	4.82298	10.5309	0.0168887	0.0280828	0.00516713	0.358941	0.784435	0.108765
LINC02595	0.0296216	12.7091	0.345785	13.0548	0.00036389	0.556509	0.00146278	0.0188219	1	0.0391341
BRAF	0.0295961	3.65629	8.68291	12.3392	0.0558578	0.00321208	0.00209207	0.764805	0.202601	0.0519757
BRI3BP	0.029551	4.2851	4.05845	8.34354	0.0384479	0.0439509	0.0154249	0.614795	0.965606	0.239934
ZFP82	0.0291241	0.123465	10.3844	10.5078	0.725307	0.00127086	0.00522696	1	0.103614	0.109762
LINC01358	0.0291008	5.28289	3.39638	8.67927	0.021536	0.0653395	0.0130413	0.425131	1	0.215701
MMP23B	0.0289756	9.55319	0.00721263	9.5604	0.00199603	0.932319	0.00839433	0.0763995	1	0.156633
AC009118.2	0.0288899	11.3271	0.00287846	11.3299	0.000763854	0.957213	0.00346524	0.0352031	1	0.0778987
TLCD3A	0.0285075	10.3055	1.42183	11.7273	0.00132635	0.233103	0.00284083	0.0561452	1	0.066342
F5	0.028375	6.74729	2.06336	8.81065	0.00938901	0.150878	0.0122122	0.242992	1	0.204896
IL21	0.0283369	3.96427	24.4968	28.4611	0.0464757	7.44334e-07	6.60325e-07	0.687854	0.000142411	4.1013e-05
FCRL6	0.0279939	7.01656	1.3923	8.40885	0.00807593	0.238018	0.0149293	0.216727	1	0.234431
TTN-AS1	0.0277897	0.10851	10.5893	10.6978	0.741846	0.00113743	0.0047533	1	0.0953916	0.101589
FOXO3B	0.0277773	8.89365	1.07185	9.9655	0.00286164	0.300527	0.00685517	0.101307	1	0.134856
AL596214.1	0.0274385	3.85892	7.52547	11.3844	0.0494821	0.00608328	0.00337218	0.715414	0.323393	0.0763256
AP5M1	0.0274148	0.174623	13.5819	13.7566	0.676035	0.000228372	0.00102991	1	0.0250154	0.0298145
DEPDC7	0.0273709	8.58548	0.0775068	8.66299	0.00338854	0.780705	0.0131479	0.114939	1	0.216875
BAIAP2	0.0273635	5.8317	6.45541	12.2871	0.0157399	0.0110615	0.00214728	0.342592	0.476658	0.0530484
EPAS1	0.0273181	17.7588	0.00286253	17.7616	2.5076e-05	0.957331	0.000139031	0.00192366	1	0.00537026
C16orf46	0.0273121	8.71199	1.30391	10.0159	0.00316123	0.253501	0.00668459	0.108956	1	0.132485
AC017002.1	0.0263931	14.0101	1.13093	15.141	0.000181834	0.287576	0.000515432	0.0105284	1	0.0166113
AC092119.3	0.0263338	11.554	0.466213	12.0202	0.000676033	0.494734	0.00245381	0.0317596	1	0.05951
KIAA1671	0.0263197	7.47723	1.72833	9.20556	0.00624842	0.188624	0.0100239	0.181764	1	0.176778
AC125611.3	0.0262864	13.7889	1.68664	15.4756	0.000204537	0.194044	0.000436034	0.0116104	1	0.0143317
LINC01465	0.026256	0.648033	15.0894	15.7374	0.420817	0.00010254	0.000382533	1	0.012576	0.0128771
TMEM201	0.0261973	8.26881	3.69142	11.9602	0.0040332	0.0546931	0.00252854	0.130476	1	0.0607654
PYCR1	0.0258293	7.2438	1.85862	9.10242	0.00711461	0.172784	0.0105544	0.198239	1	0.183602
CES1	0.0256398	10.1229	0.0342403	10.1572	0.00146436	0.853197	0.00622871	0.0599628	1	0.125806
ATP9A	0.0255382	10.1229	0.0559252	10.1789	0.00146436	0.813056	0.00616154	0.0599628	1	0.12483
ABCC4	0.0254212	6.11037	3.48989	9.60026	0.0134391	0.0617448	0.00822867	0.304279	1	0.154085
AL662884.3	0.0252367	1.82846	8.10684	9.9353	0.176309	0.00440985	0.00695947	1	0.257232	0.136199
MATR3	0.0251971	9.83923	1.1933	11.0325	0.00170829	0.274666	0.00402084	0.0671533	1	0.0883617
ADA	0.0251309	0.00311212	10.0172	10.0203	0.955512	0.00155089	0.00667001	1	0.121942	0.132295
DFFA	0.0250506	2.67329	5.9992	8.67249	0.102045	0.0143124	0.0130856	1	0.550483	0.216259
TGFBR3L	0.0250354	9.38154	0.782635	10.1642	0.00219181	0.376336	0.00620693	0.0821635	1	0.125654
CHP1	0.025026	0.00615017	9.83922	9.84537	0.937492	0.0017083	0.00727958	1	0.131439	0.141003
IFITM10	0.0247062	9.11981	0.766716	9.88652	0.00252856	0.381235	0.0071313	0.0915712	1	0.138945
C11orf96	0.0246926	19.2575	1.097	20.3545	1.14224e-05	0.294925	3.80265e-05	0.000963666	1	0.0016967
SCN8A	0.023713	13.0762	0.596721	13.6729	0.00029907	0.439832	0.00107389	0.0161347	1	0.030885
ENTPD1-AS1	0.0235392	0.00315027	8.53912	8.54227	0.95524	0.00347594	0.013966	1	0.213154	0.224635
CCNT2	0.0234367	0.0735709	9.54888	9.62245	0.786207	0.00200071	0.00813787	1	0.146103	0.152709
PM20D1	0.023345	9.11981	1.16819	10.288	0.00252856	0.279774	0.00583432	0.0915712	1	0.119946
AC007040.1	0.0232382	17.6329	0.808651	18.4416	2.67907e-05	0.368519	9.89596e-05	0.00202529	1	0.00399751
NUP88	0.0232141	2.66881	5.96988	8.63869	0.102333	0.0145523	0.0133086	1	0.554139	0.217635
CLUH	0.0231759	4.92099	6.03241	10.9534	0.0265324	0.0140456	0.00418313	0.48998	0.54332	0.0909461
RRM2B	0.0224716	0.0150144	8.71684	8.73186	0.902477	0.00315283	0.0127028	1	0.199742	0.211653
SLC6A8	0.0220514	10.4185	0.729824	11.1483	0.00124762	0.39294	0.00379474	0.0538789	1	0.0840209
AC026341.1	0.0218087	0.657985	7.77683	8.43482	0.417272	0.00529205	0.0147368	1	0.29207	0.232669
SPR	0.0217844	8.5395	0.344109	8.88361	0.0034752	0.557467	0.0117746	0.116681	1	0.199837
AC006064.2	0.0217464	10.9017	0.218217	11.1199	0.000960771	0.640402	0.00384897	0.0432906	1	0.0851505
EVC2	0.0216622	2.42158	18.0226	20.4442	0.119674	2.18298e-05	3.63584e-05	1	0.00318018	0.00163606
AC020928.1	0.021409	8.5395	0.109561	8.64907	0.0034752	0.740644	0.0132397	0.116681	1	0.217344
GNRH1	0.0213409	8.82183	0.0687929	8.89063	0.00297648	0.793102	0.0117334	0.10418	1	0.199265
TNIP3	0.0212621	8.8921	1.19533	10.0874	0.00286407	0.274258	0.00644975	0.101307	1	0.129283
BRIX1	0.0211557	2.24711	6.98339	9.2305	0.133864	0.00822697	0.00989971	1	0.396151	0.175091
LINC02132	0.0209204	16.1521	0.00077654	16.1529	5.84532e-05	0.977769	0.000310773	0.00398029	1	0.0107628
CSMD1	0.0208396	11.7913	0.189426	11.9807	0.000595091	0.663394	0.00250279	0.0285471	1	0.0604209
HSPA6	0.0207967	8.5395	0.729628	9.26913	0.0034752	0.393004	0.00971032	0.116681	1	0.172757
KNDC1	0.0207825	17.6329	0.224321	17.8573	2.67907e-05	0.635767	0.000132539	0.00202529	1	0.00513448
SNAPC4	0.0204146	5.87858	10.254	16.1325	0.0153262	0.00136391	0.000313951	0.335514	0.109952	0.0108547
PRRX2	0.0203589	16.9249	0.0729805	16.9979	3.88887e-05	0.787046	0.000203687	0.00280014	1	0.00753755
RAB38	0.0202508	18.0364	0.861212	18.8977	2.16716e-05	0.3534	7.87817e-05	0.00169832	1	0.00328783
FNDC9	0.0201295	16.9249	0.000761812	16.9256	3.88887e-05	0.97798	0.000211176	0.00280014	1	0.00776044
GARNL3	0.0201132	8.27156	0.0851663	8.35672	0.0040271	0.770415	0.0153236	0.130395	1	0.238779
BSPRY	0.0199554	8.5395	0.290799	8.8303	0.0034752	0.589709	0.0120927	0.116681	1	0.203398
AC106739.1	0.0195137	20.384	3.84623	24.2302	6.33574e-06	0.0498578	5.47611e-06	0.000560536	1	0.000292122
STRIP2	0.0193793	9.11981	0.000802157	9.12061	0.00252856	0.977405	0.0104589	0.0915712	1	0.18218
OGG1	0.0193461	3.28498	5.99486	9.27985	0.0699164	0.0143476	0.00965844	0.869625	0.550483	0.172205
MYLPF	0.0192938	9.67213	2.40854	12.0807	0.00187085	0.120675	0.00238076	0.072293	1	0.0579508
CACNA2D2	0.0192755	6.9035	1.78272	8.68622	0.00860273	0.181816	0.0129961	0.22717	1	0.215318
DKK2	0.0191212	16.9249	0.316282	17.2412	3.88887e-05	0.573851	0.000180356	0.00280014	1	0.00677847
BCAT1	0.0188119	22.3023	0.963796	23.2661	2.32923e-06	0.326232	8.86797e-06	0.000233321	1	0.000454724
AJUBA	0.0187748	1.53869	11.665	13.2037	0.214813	0.000636868	0.00135786	1	0.0599261	0.0368867
FICD	0.0187433	4.35155	4.33068	8.68224	0.0369752	0.0374313	0.013022	0.597624	0.898194	0.215612
CEACAM19	0.0185669	5.68536	6.33565	12.021	0.017107	0.0118335	0.00245284	0.358941	0.491474	0.05951
AC005332.1	0.0184619	6.57802	2.01088	8.5889	0.0103246	0.156174	0.013644	0.259212	1	0.221477
AC090198.1	0.0184513	2.81566	12.4161	15.2318	0.0933483	0.00042565	0.000492568	1	0.0431651	0.016003
AP000424.1	0.0183364	17.6329	1.20476	18.8377	2.67907e-05	0.272371	8.11789e-05	0.00202529	1	0.00336136
GPX3	0.0182588	4.52918	4.11076	8.63995	0.0333215	0.0426111	0.0133002	0.558873	0.953537	0.217632
AC026979.1	0.0182516	5.25047	4.71053	9.96101	0.0219408	0.0299784	0.00687061	0.427477	0.811016	0.135059
AL139317.3	0.0182451	12.2854	0.0107163	12.2961	0.000456512	0.917551	0.00213761	0.0227393	1	0.052859
NACC2	0.0180675	0.0411698	8.34889	8.39006	0.839211	0.00385922	0.0150703	1	0.231223	0.236223
AL356356.1	0.0179757	5.25047	4.34286	9.59334	0.0219408	0.0371644	0.00825721	0.427477	0.896443	0.15451
TSSK6	0.0178955	2.2006	11.2133	13.4139	0.137957	0.00081214	0.0012224	1	0.0722896	0.0340458
AC016999.1	0.0178492	16.1521	0.282587	16.4347	5.84532e-05	0.595011	0.000269929	0.00398029	1	0.00957379
TNFSF11	0.0178227	12.8173	0.042038	12.8593	0.000343428	0.837547	0.00161298	0.017968	1	0.0422474
HOXB-AS3	0.0177608	17.6329	0.91341	18.5464	2.67907e-05	0.339211	9.39096e-05	0.00202529	1	0.00381683
BEND3	0.0176669	8.43764	1.74866	10.1863	0.00367532	0.186046	0.00613865	0.12148	1	0.124494
AC090617.10	0.0176601	10.4998	0.0349613	10.5348	0.00119386	0.851677	0.00515703	0.0519892	1	0.108638
PIP5KL1	0.0175416	2.81566	9.71059	12.5263	0.0933483	0.00183209	0.00190528	1	0.139099	0.0484264
EXO1	0.0175142	9.11981	0.0313088	9.15112	0.00252856	0.859553	0.0103005	0.0915712	1	0.180731
AF305872.2	0.0175099	10.3433	0.474526	10.8178	0.00129947	0.490912	0.00447657	0.0552003	1	0.0962971
SKA1	0.0174069	2.81566	5.52921	8.34487	0.0933483	0.0187016	0.0154147	1	0.627935	0.239916
FOXP4-AS1	0.017362	3.50914	5.452	8.96114	0.061031	0.0195459	0.0113269	0.801737	0.641818	0.194357
CDC45	0.017329	3.13297	6.2882	9.42117	0.0767238	0.0121544	0.0089995	0.914099	0.499742	0.163784
MET	0.0173246	16.1521	2.12752	18.2796	5.84532e-05	0.144674	0.000107307	0.00398029	1	0.00424399
LINC01547	0.0172932	10.0961	4.17633	14.2724	0.00148584	0.0409924	0.000795764	0.0607059	0.932205	0.0238991
AC025259.3	0.0172121	9.76864	0.101515	9.87015	0.00177514	0.750019	0.00718991	0.0688875	1	0.139778
ERO1B	0.0170432	2.09493	7.2135	9.30844	0.147788	0.00723572	0.00952136	1	0.36352	0.170351
ATP1B2	0.0169229	2.54367	6.98827	9.53194	0.110737	0.00820454	0.00851462	1	0.39585	0.158208
MTMR3	0.0167816	0.612056	27.8963	28.5084	0.434015	1.27993e-07	6.4489e-07	1	2.8256e-05	4.01486e-05
AC243829.4	0.0166368	14.0101	1.63573	15.6458	0.000181834	0.200913	0.000400458	0.0105284	1	0.0133585
AC005523.1	0.0165847	2.15987	8.80951	10.9694	0.141657	0.00299665	0.00414984	1	0.192396	0.0904453
CCRL2	0.0163605	0.114261	16.5457	16.66	0.735344	4.74915e-05	0.000241176	1	0.00628642	0.00863503
AC009118.3	0.0162878	1.0548	9.02062	10.0754	0.304404	0.00266951	0.00648859	1	0.177755	0.129865
MST1R	0.0160119	5.25047	3.51819	8.76866	0.0219408	0.0606986	0.0124712	0.427477	1	0.208187
AC018926.2	0.0159498	10.9017	1.02678	11.9285	0.000960771	0.310917	0.00256903	0.0432906	1	0.0613073
DTHD1	0.0158468	6.17361	6.20071	12.3743	0.012967	0.0127699	0.00205566	0.297711	0.514002	0.0513119
AC099850.1	0.0157334	0.213782	13.171	13.3848	0.643819	0.000284315	0.00124032	1	0.0304461	0.0345084
CBWD6	0.0157323	1.14585	8.91328	10.0591	0.28442	0.00283105	0.00654167	1	0.185534	0.130533
AC004803.1	0.0156788	1.0548	8.23983	9.29463	0.304404	0.00409809	0.00958729	1	0.243184	0.171167
TIMM9	0.015587	2.23863	9.54037	11.779	0.1346	0.00201001	0.00276836	1	0.146289	0.064808
RIC8B	0.0155803	0.167467	16.8896	17.0571	0.682373	3.96172e-05	0.000197741	1	0.0053885	0.00733804
ZFP92	0.0153976	10.4998	1.00774	11.5076	0.00119386	0.315444	0.00317076	0.0519892	1	0.0726414
AC008622.2	0.0152088	11.7913	0.172285	11.9636	0.000595091	0.678089	0.00252433	0.0285471	1	0.0607654
CIART	0.0151585	7.77439	0.738465	8.51285	0.00529921	0.390153	0.0141729	0.161247	1	0.226756
AC092053.3	0.0147951	10.3433	0.480651	10.8239	0.00129947	0.488128	0.00446288	0.0552003	1	0.0962374
AL009179.1	0.0146522	0.436193	12.5084	12.9446	0.508966	0.000405119	0.00154564	1	0.0412287	0.0407739
UGT8	0.0146441	4.52918	4.61425	9.14343	0.0333215	0.0317074	0.0103402	0.558873	0.831282	0.180755
GJC1	0.0145922	18.0364	0.133944	18.1704	2.16716e-05	0.714377	0.000113331	0.00169832	1	0.00445562
AC009088.2	0.0144477	0.476165	11.88	12.3562	0.490165	0.00056739	0.00207437	1	0.0542784	0.0516329
PDGFD	0.0143878	7.24383	4.16144	11.4053	0.00711451	0.0413542	0.00333716	0.198239	0.938202	0.0757272
CDCA8	0.014325	0.202885	9.008	9.21089	0.652402	0.002688	0.00999727	1	0.178572	0.176591
NIPAL1	0.0139556	10.4998	1.14338	11.6432	0.00119386	0.284939	0.00296285	0.0519892	1	0.0686462
PEX11G	0.0139325	0.565519	9.53723	10.1028	0.452045	0.00201345	0.00640052	1	0.146289	0.128589
AC007032.1	0.0138092	7.32261	1.24365	8.56626	0.00680926	0.264768	0.0137994	0.192235	1	0.223041
FBXO36	0.0136275	0.182291	11.4017	11.584	0.669411	0.000733758	0.00305184	1	0.0663287	0.0703386
FLVCR1	0.013598	4.28233	5.5493	9.83163	0.0385106	0.018488	0.00732974	0.615526	0.624956	0.14101
HINT2	0.0133896	0.36887	10.2032	10.572	0.543621	0.001402	0.00506188	1	0.112391	0.106889
PDCD2L	0.0129861	2.32864	7.76309	10.0917	0.127013	0.00533246	0.0064359	1	0.293173	0.129103
GCNT2	0.0127568	0.202885	9.95729	10.1602	0.652402	0.00160214	0.00621936	1	0.124945	0.125778
THEM5	0.0126654	4.86677	5.27058	10.1374	0.0273787	0.0216888	0.00629075	0.496367	0.683364	0.126768
CYP27B1	0.0126111	11.3312	0.593228	11.9244	0.000762175	0.441174	0.00257426	0.0351703	1	0.0613073
ASNS	0.0123758	3.46589	4.82598	8.29187	0.0626467	0.0280339	0.0158286	0.81618	0.784435	0.245021
ANKRD13B	0.0119915	8.17314	1.17489	9.34804	0.00425152	0.278398	0.00933468	0.13549	1	0.168511
SIPA1L2	0.0119903	7.77439	0.584001	8.35839	0.00529921	0.444748	0.0153108	0.161247	1	0.238779
PDGFA	0.0119484	9.76864	2.71651	12.4851	0.00177514	0.099315	0.00194484	0.0688875	1	0.0493371
SMIM18	0.0116908	10.1229	3.5571	13.68	0.00146436	0.0592914	0.00107009	0.0599628	1	0.030809
DCXR-DT	0.0115452	9.63311	4.23628	13.8694	0.00191101	0.0395688	0.000973423	0.0736885	0.915056	0.0283654
CXADR	0.0115387	0.0655526	15.4651	15.5306	0.797926	8.40433e-05	0.000424193	1	0.0103964	0.0140121
AC109460.1	0.0109441	5.86019	2.49812	8.35831	0.0154871	0.113982	0.0153114	0.338224	1	0.238779
AC080112.4	0.0109227	0.0606219	9.08618	9.1468	0.805516	0.00257549	0.0103228	1	0.17376	0.180755
AL139099.1	0.0108093	0.0431913	9.68078	9.72397	0.835365	0.00186206	0.00773512	1	0.140352	0.146817
ADORA2B	0.0103523	9.76864	5.07977	14.8484	0.00177514	0.0242065	0.000596635	0.0688875	0.734714	0.018638
CSE1L	0.00997149	0.310082	7.98471	8.29479	0.57763	0.00471741	0.0158055	1	0.269168	0.244847
AC135507.1	0.009569	0.0118428	9.67958	9.69142	0.913342	0.00186328	0.00786204	1	0.140352	0.148594
AL136980.1	0.00951091	10.1229	5.60271	15.7256	0.00146436	0.0179327	0.000384787	0.0599628	0.61027	0.0129366
ZNF529	0.00933051	0.297834	12.8743	13.1721	0.585243	0.000333124	0.00137945	1	0.0351482	0.0372437
AC010894.4	0.00808038	6.54996e-05	9.21071	9.21077	0.993543	0.00240604	0.00999783	1	0.163241	0.176591
AL360270.3	0.00769397	3.81209	10.3723	14.1844	0.0508839	0.0012792	0.000831569	0.729302	0.103999	0.0248055
RECK	0.00765455	0.297993	11.2099	11.5079	0.585143	0.000813602	0.00317017	1	0.0722896	0.0726414
GPR141	0.00726527	2.63862	6.38692	9.02553	0.104294	0.0114965	0.0109681	1	0.483071	0.1898
SCN1B	0.00671959	2.8175	5.88164	8.69914	0.0932415	0.0152995	0.0129123	1	0.561792	0.214355
IBA57	0.00660738	0.0138642	8.22723	8.24109	0.906269	0.00412665	0.0162356	1	0.243184	0.248887
TBL1XR1-AS1	0.0060182	5.25047	3.663	8.91347	0.0219408	0.0556334	0.0116002	0.427477	1	0.197256
FGGY	0.00566746	0.0274574	8.97727	9.00473	0.868391	0.00273359	0.0110828	1	0.180763	0.191328
LINC00663	0.00487014	0.0554832	9.00173	9.05722	0.813783	0.00269723	0.0107957	1	0.178771	0.187184
MTERF2	0.00481851	0.179111	9.76414	9.94326	0.672138	0.00177948	0.00693185	1	0.136185	0.135942
AC092687.3	0.00398907	4.52918	4.33823	8.86741	0.0333215	0.0372657	0.0118704	0.558873	0.896469	0.201333
SCOC	0.00390869	0.537272	7.74541	8.28269	0.463566	0.00538491	0.0159015	1	0.295262	0.24566
CHM	0.00365333	0.422201	9.56756	9.98976	0.515841	0.00198046	0.00677253	1	0.145736	0.133927
IL21R-AS1	0.00361091	3.72523	4.5658	8.29102	0.0535964	0.0326165	0.0158353	0.746764	0.83778	0.245021
BMP8A	0.00236173	2.00581	8.10136	10.1072	0.156698	0.0044232	0.00638639	1	0.257278	0.128402
ATAD2	0.00131147	0.406638	8.3753	8.78194	0.523681	0.00380354	0.0123887	1	0.228364	0.207201
AC025171.2	0.0010296	0.610843	18.1499	18.7607	0.43447	2.04182e-05	8.43646e-05	1	0.00302053	0.00347695
ZNF614	-0.000122623	1.04509	9.05519	10.1003	0.30664	0.0026195	0.00640843	1	0.175647	0.12865
TRMT1L	-0.00159233	0.762161	11.1679	11.9301	0.382653	0.000832232	0.00256692	1	0.0734899	0.0613073
KCTD6	-0.00217319	0.631848	7.7657	8.39755	0.426678	0.00532477	0.015014	1	0.293173	0.23562
ATXN3	-0.00224972	0.942467	12.8563	13.7987	0.331644	0.000336351	0.00100842	1	0.0353588	0.0292565
ARHGAP30	-0.00341528	1.00409	8.53122	9.53531	0.316324	0.00349106	0.00850031	1	0.213624	0.158164
PARP4	-0.00416224	0.992871	11.4201	12.4129	0.319042	0.000726547	0.00201633	1	0.0659847	0.0506169
CSTF2	-0.00434477	0.912969	12.3702	13.2832	0.339328	0.000436245	0.00130497	1	0.0437019	0.0358176
COA6-AS1	-0.00435373	0.711783	8.73527	9.44706	0.398852	0.00312112	0.00888378	1	0.198212	0.162668
SLC48A1	-0.00508867	0.62084	7.85311	8.47395	0.430735	0.00507333	0.0144512	1	0.28224	0.229098
INPP5K	-0.00643047	0.888136	9.26023	10.1484	0.345983	0.00234183	0.00625618	1	0.160997	0.126168
DDX58	-0.00757637	2.30703	16.2965	18.6036	0.12879	5.41629e-05	9.12612e-05	1	0.0070019	0.00373212
VWA5A	-0.0105046	1.03233	8.11057	9.14291	0.309611	0.00440078	0.0103429	1	0.257226	0.180755
SLC22A5	-0.0107574	1.09153	8.58998	9.68151	0.296133	0.00338017	0.00790109	1	0.209973	0.148963
CYB561D2_ENSG00000271858	-0.0135515	1.5475	15.9563	17.5038	0.213504	6.48227e-05	0.000158163	1	0.00819536	0.00604744
SP140L	-0.0146021	1.36556	9.85303	11.2186	0.242576	0.00169552	0.00366365	1	0.130806	0.0814598
SCML4	-0.015103	1.67349	13.9261	15.5996	0.195791	0.000190138	0.000409814	1	0.0217401	0.0136051
GYS1	-0.0167188	1.47281	7.4737	8.94651	0.224903	0.00626069	0.0114101	1	0.330286	0.195026
PLOD3	-0.0176125	1.749	11.6314	13.3804	0.186003	0.000648462	0.00124301	1	0.0605872	0.0345386
ZC4H2	-0.0183062	1.55437	7.21694	8.77131	0.212491	0.00722189	0.0124547	1	0.36352	0.208043
RBM48	-0.0203694	0.223424	9.22866	9.45209	0.636443	0.00238256	0.00886146	1	0.162031	0.162372
CCDC71	-0.0211583	2.23321	18.8813	21.1145	0.135073	1.3911e-05	2.60041e-05	1	0.00211233	0.0012221
ZNF836	-0.0226639	0.0180328	12.6642	12.6822	0.893176	0.000372728	0.00176235	1	0.0384782	0.045415
ZNF652	-0.0230177	1.60829	6.92232	8.5306	0.204733	0.00851266	0.0140476	1	0.405149	0.225276
CD40LG	-0.0230661	2.07268	8.4776	10.5503	0.149958	0.00359545	0.00511724	1	0.219078	0.107972
SUFU	-0.0237789	1.94762	7.88748	9.8351	0.162843	0.00497781	0.00731702	1	0.27907	0.14101
PAN2	-0.0237824	2.25278	16.6608	18.9136	0.133375	4.46955e-05	7.81579e-05	1	0.00599401	0.00327299
IL15	-0.0246043	0.562166	7.80693	8.36909	0.453389	0.00520464	0.0152291	1	0.287799	0.238008
FAM102A	-0.0253372	2.53674	14.6952	17.232	0.111224	0.000126367	0.000181187	1	0.0149243	0.00679042
TMEM116	-0.027664	2.27707	9.58116	11.8582	0.1313	0.00196584	0.00266083	1	0.145032	0.0626919
CCDC88B	-0.0300743	0.00183779	8.39407	8.39591	0.965806	0.00376447	0.0150263	1	0.226492	0.235673
MIF	-0.0306421	5.95702	4.52424	10.4813	0.0146588	0.0334179	0.00529692	0.324026	0.846485	0.110879
RGP1	-0.0316981	2.45627	8.29745	10.7537	0.117057	0.00397007	0.00462231	1	0.236875	0.0991099
ANKRD13D	-0.0351874	2.41201	8.59661	11.0086	0.120408	0.0033679	0.00406921	1	0.209973	0.0892763
ZNF33A	-0.0364138	2.44104	7.09099	9.53203	0.118198	0.00774725	0.00851424	1	0.382927	0.158208
LTBP3	-0.0369443	2.74403	8.47287	11.2169	0.0976184	0.00360482	0.00366675	1	0.219184	0.0814598
CTSO	-0.0370444	2.79591	5.7113	8.50722	0.094505	0.016856	0.0142129	1	0.587789	0.227088
WDR89	-0.0378054	0.0964978	9.24171	9.33821	0.756074	0.00236564	0.00938066	1	0.161646	0.168845
AL135905.2	-0.0406761	0.0248788	9.72957	9.75445	0.87467	0.00181327	0.00761812	1	0.138181	0.145536
NFU1	-0.0407535	3.14833	12.225	15.3733	0.0760048	0.000471533	0.000458906	0.910905	0.0465035	0.0150089
HIRIP3	-0.0431673	0.619341	8.5474	9.16675	0.431292	0.00346015	0.0102204	1	0.21265	0.179562
NIPSNAP1	-0.0439763	2.96307	7.46132	10.4244	0.0851863	0.00630387	0.00544971	0.972801	0.33073	0.113449
MAVS	-0.0467208	3.84124	11.4653	15.3066	0.0500066	0.000709064	0.000474482	0.720991	0.0650141	0.015461
VPS8	-0.0468861	3.44021	5.90377	9.34398	0.0636276	0.0151085	0.00935362	0.823909	0.560929	0.168703
ZNF260	-0.0475905	1.57442	7.84687	9.42129	0.209566	0.00509087	0.00899896	1	0.282598	0.163784
CCDC61	-0.0483183	1.72087	6.71378	8.43465	0.189581	0.00956708	0.014738	1	0.434439	0.232669
SLC12A7	-0.05166	1.76098	7.93858	9.69957	0.184502	0.00483917	0.00783007	1	0.275009	0.148301
LCK	-0.0576801	4.12495	7.09812	11.2231	0.0422552	0.0077165	0.00365546	0.654101	0.38248	0.0814139
POLD3	-0.0580843	2.8943	5.92279	8.81709	0.0888933	0.0149463	0.0121729	0.999177	0.560554	0.204367
ZC3H6	-0.0629729	3.71105	4.96785	8.67891	0.0540532	0.0258227	0.0130437	0.750184	0.757858	0.215701
DCAKD	-0.0634335	3.79647	4.81699	8.61346	0.0513608	0.0281805	0.0134776	0.734401	0.784435	0.219071
NAGK	-0.0635319	4.00936	4.47548	8.48485	0.0452483	0.0343845	0.0143727	0.681916	0.854478	0.228948
PHF1	-0.0639736	3.41925	4.96625	8.38549	0.0644403	0.0258467	0.0151047	0.828564	0.757858	0.236623
EXOC7	-0.0678136	4.37135	5.90723	10.2786	0.0365481	0.0150788	0.00586185	0.593022	0.560554	0.120325
GIMAP6	-0.0682745	5.30127	13.5745	18.8758	0.0213098	0.000229278	7.96483e-05	0.422502	0.0250192	0.00331355
SNX15	-0.0708787	2.60514	7.04742	9.65256	0.106518	0.00793795	0.00801629	1	0.386776	0.150748
TFDP1	-0.0732845	1.53334	8.20905	9.74239	0.215612	0.00416821	0.00766421	1	0.244629	0.1461
RNPEP	-0.0780852	5.18346	4.07362	9.25708	0.0228029	0.0435579	0.00976902	0.438013	0.96339	0.173475
NMRK1	-0.0786443	4.57702	4.35039	8.92741	0.0324035	0.0370005	0.0115196	0.556326	0.894074	0.196517
SNX20	-0.0804721	5.62187	3.98365	9.60552	0.0177377	0.0459438	0.00820705	0.368349	0.987406	0.153789
DIPK1A	-0.0850896	4.68995	6.40278	11.0927	0.0303395	0.0113942	0.00390161	0.532178	0.481593	0.0861541
FAM160B2	-0.0911831	5.21631	4.6199	9.83621	0.022376	0.0316032	0.00731298	0.432324	0.831282	0.14101
PLCL1	-0.0915456	5.09189	3.5306	8.62248	0.024038	0.0602461	0.0134169	0.454929	1	0.218595
TMEM140	-0.0965158	6.10003	2.39715	8.49718	0.0135179	0.121557	0.0142844	0.305874	1	0.228093
LIX1L	-0.0970716	5.83607	5.47961	11.3157	0.0157008	0.0192395	0.00349004	0.342274	0.637593	0.0782568
DHX58	-0.0974	6.98488	5.43702	12.4219	0.0082201	0.0197143	0.00200733	0.219617	0.644479	0.0505347
ANKRD13A	-0.0977133	4.06167	6.1763	10.238	0.0438672	0.0129473	0.0059821	0.670492	0.518957	0.122036
XAF1	-0.0980303	5.26419	4.9353	10.1995	0.0217686	0.0263136	0.00609832	0.427477	0.762801	0.123929
IFI44	-0.0982058	5.17208	3.81107	8.98315	0.0229528	0.0509149	0.011203	0.439731	1	0.192545
FAM98C	-0.0983041	6.12642	2.49733	8.62376	0.0133176	0.114039	0.0134083	0.302282	1	0.21859
ALPK1	-0.0990324	6.27875	1.95743	8.23618	0.0122194	0.161789	0.0162756	0.289229	1	0.249066
SCML1	-0.103495	5.91777	5.72563	11.6434	0.0149889	0.016719	0.00296257	0.329533	0.58586	0.0686462
CYSLTR1	-0.104383	5.54713	3.87606	9.42319	0.018511	0.0489795	0.00899044	0.379423	1	0.163784
MAP4K2	-0.106523	7.82127	4.30719	12.1285	0.00516348	0.0379516	0.00232454	0.158442	0.900705	0.0569825
STMN3	-0.107286	7.16448	1.53321	8.69769	0.00743612	0.215632	0.0129218	0.204533	1	0.214355
FAM89B	-0.109384	7.30602	4.01255	11.3186	0.00687241	0.0451628	0.00348501	0.192987	0.9812	0.0782568
SEPHS2	-0.110906	2.11151	6.44971	8.56121	0.146195	0.0110971	0.0138343	1	0.477474	0.223468
RDH14	-0.111545	4.42184	3.86047	8.28231	0.0354817	0.0494364	0.0159044	0.581951	1	0.24566
TSHZ2	-0.112494	5.41634	3.20235	8.61869	0.0199492	0.0735325	0.0134424	0.400546	1	0.218875
TRABD2A	-0.11316	6.28274	6.37783	12.6606	0.0121919	0.0115555	0.00178153	0.28881	0.484133	0.045809
SGTB	-0.114162	5.57028	4.07332	9.6436	0.0182679	0.0435655	0.00805229	0.375443	0.96339	0.151318
KRCC1	-0.118077	7.26201	1.87476	9.13677	0.00704286	0.170931	0.0103747	0.196994	1	0.18115
CMTM8	-0.118136	6.01193	4.57769	10.5896	0.0142095	0.0323909	0.00501757	0.316511	0.83778	0.106208
RIPK2	-0.12109	7.55962	1.95001	9.50963	0.00596907	0.162586	0.00861015	0.176128	1	0.159497
FAM241A	-0.121465	4.55241	5.33468	9.8871	0.0328724	0.0209051	0.00712925	0.558873	0.667359	0.138945
LEF1-AS1	-0.121539	7.35137	4.7947	12.1461	0.00670116	0.0285475	0.00230417	0.190217	0.790052	0.0565548
HELB	-0.12216	5.68158	2.56438	8.24596	0.0171439	0.109296	0.0161962	0.359094	1	0.248426
LRRN3	-0.122742	5.61156	3.05025	8.66181	0.0178423	0.0807249	0.0131556	0.369888	1	0.216875
LMF2	-0.12347	8.10232	2.89144	10.9938	0.00442087	0.0890513	0.00409955	0.1393	1	0.0897555
CD28	-0.126759	6.97296	1.67061	8.64357	0.00827506	0.196177	0.0132762	0.220761	1	0.217373
TMIGD2	-0.127612	7.31862	6.43293	13.7515	0.00682438	0.0112024	0.0010325	0.192418	0.477594	0.0298241
TAZ	-0.127728	8.72569	0.338995	9.06469	0.00313757	0.56041	0.0107554	0.108341	1	0.186609
LINC01550	-0.128096	8.65449	0.748326	9.40282	0.00326256	0.387007	0.00908246	0.11213	1	0.16505
ZNF277	-0.128224	6.32764	2.15341	8.48105	0.011887	0.142254	0.0144	0.284327	1	0.228948
ARL2	-0.128316	7.80463	1.47281	9.27743	0.00521126	0.224903	0.0096701	0.159275	1	0.172297
BIN1	-0.131102	7.99651	2.6523	10.6488	0.00468677	0.1034	0.00487126	0.146283	1	0.103692
UBA3	-0.131127	7.74754	0.899775	8.64732	0.00537856	0.342842	0.0132513	0.162573	1	0.217344
NDUFA7	-0.134974	2.53914	6.11589	8.65503	0.111055	0.0133972	0.0132003	1	0.528868	0.217188
TC2N	-0.135062	9.94184	10.8928	20.8346	0.00161564	0.000965397	2.99102e-05	0.0644597	0.083201	0.00138356
TMEM173	-0.135366	8.38016	0.0619066	8.44206	0.00379339	0.803507	0.0146835	0.124603	1	0.232224
SATB1-AS1	-0.135479	8.41905	0.228869	8.64792	0.0037131	0.632363	0.0132473	0.122186	1	0.217344
SLC40A1	-0.135496	8.11257	2.47527	10.5878	0.00439594	0.11565	0.00502205	0.138996	1	0.106218
APOL2	-0.135807	9.19861	0.00603809	9.20465	0.00242199	0.938063	0.0100285	0.0886892	1	0.176778
GCH1	-0.136276	9.51959	0.377347	9.89694	0.0020329	0.539027	0.00709426	0.077729	1	0.138529
YPEL3	-0.13657	7.19808	2.66328	9.86136	0.00729818	0.102689	0.00722159	0.202115	1	0.140249
BEX2	-0.137203	4.07635	7.43108	11.5074	0.0434876	0.00641067	0.00317098	0.666511	0.333297	0.0726414
IFIT1	-0.137688	8.22856	6.05915	14.2877	0.00412362	0.0138344	0.000789701	0.132693	0.538716	0.023771
SPART	-0.140246	9.3139	0.713719	10.0276	0.00227422	0.398212	0.00664554	0.0845552	1	0.131909
SYNJ2BP	-0.141371	8.78891	3.62484	12.4137	0.00303067	0.0569232	0.00201553	0.105658	1	0.0506169
TCAF2	-0.142112	8.30471	0.424745	8.72946	0.00395423	0.514579	0.0127181	0.128723	1	0.211774
ODF2L	-0.144029	6.70105	1.83224	8.5333	0.00963559	0.175863	0.0140287	0.247697	1	0.225276
C12orf65	-0.144605	8.61488	0.0200039	8.63488	0.00333428	0.887526	0.0133339	0.113824	1	0.21778
THOC3	-0.145107	3.13783	9.61567	12.7535	0.0764953	0.00192924	0.00170064	0.914099	0.143846	0.044175
TACC3	-0.145883	9.18533	0.153448	9.33878	0.00243962	0.695262	0.00937799	0.0891554	1	0.168845
FHIT	-0.146324	9.06962	0.239779	9.3094	0.00259891	0.624366	0.00951677	0.0936587	1	0.170351
CTSL	-0.147726	7.62952	1.69013	9.31965	0.00574204	0.193584	0.00946811	0.171001	1	0.169842
PCSK1N	-0.147858	4.66962	4.31286	8.98248	0.0307008	0.0378253	0.0112068	0.535673	0.89984	0.192545
CD4	-0.148074	9.00531	2.08035	11.0857	0.00269196	0.149206	0.00391542	0.0964384	1	0.0862599
GCA	-0.148574	9.47289	1.34809	10.821	0.00208531	0.245613	0.00446947	0.0791504	1	0.0962971
SQOR	-0.148969	8.23125	0.0430011	8.27425	0.00411752	0.835723	0.0159687	0.132693	1	0.245969
FAAH2	-0.149932	8.03895	4.70212	12.7411	0.00457821	0.0301254	0.00171125	0.143513	0.812468	0.0443901
H1FX	-0.151318	6.241	2.03952	8.28053	0.0124826	0.153258	0.0159187	0.293022	1	0.245736
APP	-0.152549	9.94281	0.0404674	9.98328	0.00161479	0.84057	0.00679452	0.0644597	1	0.134262
EBPL	-0.155646	9.30626	2.88359	12.1898	0.00228372	0.0894863	0.00225428	0.0846491	1	0.0554436
ACTN1	-0.155908	9.02304	1.24821	10.2712	0.00266598	0.263894	0.00588338	0.0956964	1	0.120673
STN1	-0.158244	9.96528	0.00439918	9.96968	0.0015952	0.947118	0.00684088	0.0640935	1	0.134775
FLOT1	-0.159097	8.3836	1.04162	9.42522	0.00378621	0.307445	0.00898131	0.124479	1	0.163784
IL6ST	-0.159198	7.69579	0.569166	8.26495	0.00553498	0.450591	0.0160431	0.166471	1	0.246506
OXNAD1	-0.159447	9.86623	1.48624	11.3525	0.0016834	0.222801	0.00342644	0.0666295	1	0.0774211
CFAP36	-0.162996	5.54395	9.03308	14.577	0.0185447	0.00265137	0.000683341	0.379899	0.17737	0.020978
MKNK2	-0.163616	5.68806	2.8245	8.51256	0.0170807	0.0928359	0.0141749	0.358941	1	0.226756
NDUFA12	-0.163927	1.72996	6.61073	8.34068	0.188417	0.0101366	0.015447	1	0.450326	0.240136
FIS1	-0.165206	3.9303	4.62313	8.55343	0.0474235	0.0315436	0.0138882	0.696986	0.831282	0.224065
IFNGR2	-0.165941	10.0549	1.64706	11.702	0.00151944	0.199359	0.00287708	0.0615254	1	0.0670702
FBLN7	-0.167277	10.0644	2.55859	12.623	0.00151162	0.109696	0.00181531	0.0614139	1	0.0465013
BEX4	-0.168082	10.1639	0.833305	10.9972	0.0014322	0.361319	0.00409257	0.0593141	1	0.0897144
SPOCK2	-0.168494	9.98186	3.95527	13.9371	0.0015809	0.0467247	0.000941002	0.0636598	0.995511	0.0276644
HK1	-0.170044	10.264	1.7036	11.9676	0.00135654	0.191818	0.00251929	0.057091	1	0.0607084
RASGRP2	-0.170267	9.42981	2.83193	12.2617	0.00213486	0.0924072	0.00217468	0.08036	1	0.0536753
UGP2	-0.170269	6.48115	3.20901	9.69016	0.0109025	0.0732337	0.00786699	0.266242	1	0.148594
ITGB7	-0.172239	8.79306	2.25476	11.0478	0.00302378	0.133204	0.00399021	0.105519	1	0.0877613
MTIF3	-0.173961	9.02993	0.499968	9.5299	0.00265594	0.479514	0.00852332	0.0954303	1	0.158259
S1PR4	-0.175817	10.0468	1.42668	11.4735	0.00152612	0.232306	0.00322525	0.0617273	1	0.0736297
ATM	-0.176178	9.96204	2.02437	11.9864	0.00159801	0.154793	0.00249565	0.0641356	1	0.0603959
MICOS13	-0.177214	3.9227	6.1487	10.0714	0.0476382	0.0131509	0.00650164	0.69904	0.523464	0.12993
MGAT4A	-0.177437	11.8249	2.75185	14.5768	0.000584437	0.0971423	0.000683438	0.0281474	1	0.020978
MFNG	-0.178052	8.17981	5.32512	13.5049	0.00423591	0.0210202	0.001168	0.135111	0.668094	0.0328068
ETHE1	-0.178899	8.04106	2.26874	10.3098	0.00457288	0.132007	0.00577106	0.143513	1	0.119108
UBQLN2	-0.181101	5.62596	3.4152	9.04116	0.0176963	0.0645988	0.0108827	0.36791	1	0.18857
PARP10	-0.181717	9.20107	0.0899009	9.29097	0.00241874	0.764303	0.00960487	0.0886594	1	0.171366
MRPS33	-0.182151	11.6692	1.51495	13.1842	0.000635422	0.218386	0.00137117	0.0300849	1	0.0370959
PHIP	-0.182866	9.20453	0.995513	10.2	0.00241417	0.318399	0.00609661	0.0885811	1	0.123929
CDKN2D	-0.18343	9.82811	0.211695	10.0398	0.00171865	0.645442	0.00660516	0.0674058	1	0.13139
KDSR	-0.185385	8.03893	1.31923	9.35816	0.00457826	0.25073	0.00928755	0.143513	1	0.167969
LINS1	-0.185469	9.88412	7.0713	16.9554	0.00166711	0.00783283	0.000208054	0.0661064	0.384264	0.00766701
HEBP2	-0.185897	8.73481	0.392891	9.1277	0.00312192	0.530783	0.0104219	0.108011	1	0.181655
CGGBP1	-0.186287	9.46084	5.50299e-05	9.4609	0.00209904	0.994081	0.0088225	0.0795449	1	0.16177
CFDP1	-0.186315	12.5925	0.00312176	12.5956	0.000387298	0.955443	0.00184033	0.0198642	1	0.0470467
SERPINB1	-0.186779	5.066	4.24288	9.30888	0.0243997	0.0394152	0.00951925	0.459801	0.913713	0.170351
OST4	-0.187733	9.48672	1.73189e-05	9.48673	0.00206965	0.99668	0.00870927	0.0788027	1	0.160696
BEX3	-0.187779	11.923	0.579746	12.5027	0.000554465	0.446412	0.00192785	0.0269538	1	0.0489529
BCL3	-0.188941	9.67813	0.0368926	9.71502	0.00186474	0.847684	0.00776979	0.0721338	1	0.14732
LETMD1	-0.19038	11.9419	0.0257147	11.9676	0.000548865	0.872599	0.00251926	0.0267173	1	0.0607084
LYSMD2	-0.190774	9.37469	0.0040811	9.37877	0.00220002	0.949063	0.00919232	0.0823862	1	0.166589
CREBRF	-0.191719	10.5401	0.485036	11.0251	0.00116813	0.48615	0.00403575	0.0511752	1	0.0886157
THEM4	-0.192318	7.81387	2.95621	10.7701	0.00518468	0.0855485	0.00458467	0.15893	1	0.0983826
TMEM219	-0.192476	9.21377	0.0605112	9.27428	0.00240202	0.80569	0.00968535	0.088292	1	0.172453
VAMP8	-0.193583	5.49793	2.98507	8.483	0.019039	0.0840356	0.014386	0.386198	1	0.228948
HMGB2	-0.194032	9.5823	0.256814	9.83911	0.00196462	0.612317	0.00730237	0.0752767	1	0.14101
HSPB1	-0.196407	7.78411	2.99641	10.7805	0.00527077	0.083449	0.00456077	0.16065	1	0.0980288
BST2	-0.19645	8.28163	0.266937	8.54857	0.00400481	0.605394	0.013922	0.129905	1	0.224065
GRINA	-0.197633	12.5671	0.672648	13.2397	0.000392601	0.41213	0.00133361	0.0200784	1	0.0364902
SAMD9L	-0.198164	9.34756	0.0432436	9.39081	0.00223282	0.835267	0.00913718	0.0834428	1	0.16593
PLAC8	-0.198599	12.9341	0.614757	13.5488	0.000322656	0.433002	0.00114264	0.0171051	1	0.0321972
TRAFD1	-0.199436	10.6141	0.962242	11.5763	0.00112229	0.326623	0.00306359	0.0494052	1	0.0705479
EMB	-0.200736	10.3357	0.27669	10.6124	0.00130479	0.598879	0.00496069	0.0552971	1	0.105341
EIF3L	-0.200994	0.403952	14.737	15.141	0.525055	0.000123594	0.000515436	1	0.0146571	0.0166113
TMEM35B	-0.201425	11.8712	0.007908	11.8791	0.000570088	0.92914	0.00263321	0.0276763	1	0.0623872
LGALS3BP	-0.20182	11.7527	2.19763	13.9503	0.000607547	0.138223	0.000934809	0.0290297	1	0.0275436
TNFRSF25	-0.202763	10.7659	3.14094	13.9069	0.00103386	0.07635	0.000955356	0.0462403	1	0.0279931
DCK	-0.206147	11.8622	0.0661643	11.9284	0.000572848	0.797006	0.00256914	0.0277732	1	0.0613073
MKRN1	-0.206413	6.53473	6.67835	13.2131	0.0105788	0.00975912	0.0013515	0.260262	0.438841	0.0368274
RNF213	-0.207271	12.3199	2.76421	15.0841	0.000448153	0.0963943	0.000530305	0.0224459	1	0.0168849
DYNLT3	-0.208143	9.86551	1.45132	11.3168	0.00168406	0.228316	0.00348804	0.0666295	1	0.0782568
TMEM243	-0.208931	7.45656	5.35983	12.8164	0.00632057	0.0206058	0.001648	0.182985	0.660744	0.0430023
AC008875.3	-0.209626	12.8568	0.316173	13.173	0.000336253	0.573916	0.00137887	0.0176433	1	0.0372437
NDUFS7	-0.209664	8.61196	4.10745	12.7194	0.00333963	0.0426947	0.00172988	0.113824	0.953537	0.0447784
FAS	-0.211819	11.511	2.14276	13.6538	0.000691859	0.143244	0.00108424	0.032336	1	0.0309471
H2AFZ	-0.212069	9.7748	0.254657	10.0295	0.0017692	0.613815	0.00663942	0.0688774	1	0.131886
NELL2	-0.212176	9.17389	7.37282	16.5467	0.00245492	0.00662171	0.000255228	0.0896244	0.339958	0.00908893
ANXA11	-0.212328	9.07126	0.176427	9.24769	0.00259658	0.674462	0.00981501	0.0936587	1	0.173942
TRAPPC1	-0.213494	7.51536	1.64133	9.15669	0.0061175	0.200143	0.0102719	0.178427	1	0.180347
NBDY	-0.214764	14.4626	0.44099	14.9036	0.000142971	0.506645	0.000580401	0.00856458	1	0.0182385
MVP	-0.218379	10.615	0.603072	11.218	0.00112176	0.437408	0.00366467	0.0494052	1	0.0814598
TRADD	-0.218383	12.2774	0.0198941	12.2973	0.000458467	0.887833	0.00213633	0.0228054	1	0.052859
GLRX	-0.218754	14.5166	0.368792	14.8854	0.000138929	0.543663	0.000585699	0.00840553	1	0.0183832
CASP1	-0.218837	8.4337	7.74336	16.1771	0.0036833	0.00539104	0.00030704	0.121535	0.295262	0.0106614
SESN3	-0.219961	11.682	1.584	13.2659	0.000631093	0.208186	0.00131624	0.0299189	1	0.0360523
TNFSF13B	-0.220446	12.2974	0.160693	12.4581	0.000453585	0.688519	0.00197131	0.0226245	1	0.0497225
TMEM106B	-0.220683	14.1149	1.31172	15.4267	0.000171973	0.252084	0.000446832	0.0100697	1	0.0146684
MORC3	-0.220741	10.7449	2.02587	12.7707	0.00104569	0.15464	0.00168605	0.046698	1	0.0439087
TRIM21	-0.221913	15.5837	0.515004	16.0987	7.89328e-05	0.472981	0.000319311	0.005062	1	0.0110009
EPB41	-0.222137	9.73538	1.15361	10.889	0.00180754	0.282794	0.00432001	0.0699956	1	0.0933849
CHURC1	-0.222499	3.74396	8.86978	12.6137	0.0529987	0.0028993	0.00182373	0.746764	0.187857	0.0466674
LPIN2	-0.223079	9.95633	10.1341	20.0904	0.00160298	0.00145554	4.33937e-05	0.0641932	0.115713	0.0019232
CMPK1	-0.22364	5.29603	4.13841	9.43444	0.0213741	0.0419205	0.00893998	0.423544	0.946558	0.163471
ERAP2	-0.223845	12.3145	0.242816	12.5574	0.000449442	0.62218	0.00187587	0.0224486	1	0.0477247
APOL6	-0.224025	10.5587	0.732242	11.291	0.0011564	0.392157	0.00353341	0.0507838	1	0.0791621
TYMP	-0.228239	5.60334	8.78474	14.3881	0.0179263	0.00303761	0.000751049	0.370361	0.193725	0.0227597
CD55	-0.230109	11.3474	1.79037	13.1378	0.000755536	0.180882	0.00140336	0.0349881	1	0.0377539
ARPC1B	-0.230187	8.29281	0.217889	8.5107	0.00398024	0.640653	0.0141882	0.129223	1	0.22683
NMI	-0.230515	11.7532	2.37073	14.1239	0.0006074	0.123629	0.000857108	0.0290297	1	0.0254811
AQP3	-0.233512	13.6003	1.76431	15.3646	0.00022615	0.184087	0.000460912	0.0126707	1	0.0150559
UXT	-0.234402	1.31622	11.6965	13.0127	0.251272	0.000626185	0.00149393	1	0.0591147	0.0398065
KMT2A	-0.234819	10.9297	0.307396	11.2371	0.000946347	0.579282	0.0036299	0.0428531	1	0.0809129
IL7R	-0.235101	9.11616	0.627687	9.74384	0.00253362	0.428205	0.00765863	0.0915779	1	0.146099
SNHG8	-0.236338	7.63426	0.631457	8.26572	0.00572699	0.426822	0.016037	0.170692	1	0.246506
ADD3	-0.237438	13.6333	0.0321347	13.6654	0.000222208	0.857732	0.00107792	0.0125076	1	0.030896
DGKA	-0.23785	14.8886	0.219602	15.1082	0.000114047	0.639343	0.000523945	0.00708888	1	0.0167834
APRT	-0.240505	7.51988	1.32036	8.84024	0.00610217	0.250527	0.0120328	0.178223	1	0.202916
DTX3L	-0.240753	9.94166	2.62098	12.5626	0.0016158	0.105459	0.00187093	0.0644597	1	0.0476449
ARHGAP45	-0.243269	12.761	2.04312	14.8041	0.000353919	0.152896	0.000609992	0.0184373	1	0.0190103
XRN1	-0.243889	10.9252	0.970925	11.8962	0.00094863	0.32445	0.00261084	0.0429031	1	0.0620111
CMPK2	-0.244205	15.6284	1.03591	16.6643	7.70899e-05	0.308775	0.000240659	0.00499669	1	0.00863503
RAPGEF6	-0.247556	10.6427	4.23319	14.8758	0.00110509	0.0396408	0.000588507	0.0488155	0.915247	0.0184494
FCMR	-0.247921	12.8295	1.05912	13.8887	0.00034119	0.303415	0.000964086	0.0178766	1	0.0281865
TUBA1A	-0.247979	13.9015	0.514372	14.4158	0.000192649	0.473253	0.000740701	0.0110491	1	0.0225786
PSMB10	-0.250147	7.73005	1.75005	9.48011	0.00543092	0.18587	0.00873819	0.163841	1	0.160816
MZT2A	-0.251334	11.6142	1.3554	12.9696	0.000654511	0.244336	0.00152649	0.0308681	1	0.0404702
CUTA	-0.251545	10.4925	1.87043	12.3629	0.00119863	0.171426	0.00206744	0.0520723	1	0.0515088
HIGD2A	-0.251558	3.74986	9.31216	13.062	0.0528119	0.00227638	0.00145753	0.746764	0.158568	0.0390333
LAMP3	-0.251783	14.4258	6.08733	20.5131	0.00014579	0.0136154	3.51259e-05	0.00869053	0.535274	0.001586
MSL3	-0.254531	16.6619	5.98524e-06	16.6619	4.46703e-05	0.998048	0.000240948	0.00316012	1	0.00863503
ATP5F1E	-0.254672	1.33413	12.3776	13.7118	0.248073	0.000434507	0.00105324	1	0.0437019	0.0303901
MITD1	-0.254676	15.5945	0.746852	16.3413	7.84844e-05	0.387475	0.000282833	0.00505106	1	0.00997798
SRSF5	-0.25634	3.83349	6.20667	10.0402	0.0502383	0.012727	0.00660401	0.722613	0.513715	0.13139
ATP5PD	-0.257617	8.74511	2.51168	11.2568	0.00310433	0.113006	0.00359434	0.107607	1	0.0802554
STMN1	-0.257632	8.75072	4.55748	13.3082	0.0030948	0.0327752	0.00128872	0.107379	0.83778	0.0354453
NSA2	-0.259879	6.64712	4.90234	11.5495	0.00993162	0.0268203	0.00310503	0.252364	0.771258	0.071378
ST13	-0.260718	7.99055	3.09744	11.088	0.00470222	0.0784155	0.00391087	0.14664	1	0.0862315
IRF3	-0.261557	16.284	0.914174	17.1982	5.45222e-05	0.339009	0.000184273	0.00378992	1	0.00689631
LAPTM5	-0.262148	35.588	10.9642	46.5522	2.43781e-09	0.000928889	7.78595e-11	4.18131e-07	0.0802957	7.71568e-09
RNASET2	-0.263327	15.0174	0.212931	15.2303	0.000106527	0.64448	0.00049293	0.0066785	1	0.016003
MAX	-0.266781	9.48242	6.67426	16.1567	0.0020745	0.00978151	0.000310186	0.0789049	0.438841	0.0107565
RIPOR2	-0.267224	15.8084	0.391099	16.1995	7.00891e-05	0.531722	0.000303609	0.00462537	1	0.0105839
IKZF1	-0.267352	12.1264	0.878741	13.0051	0.000497136	0.348547	0.0014996	0.0244944	1	0.0399174
CD247	-0.267421	10.1386	1.59037	11.7289	0.00145199	0.207273	0.00283853	0.0599628	1	0.066342
MYC	-0.26745	13.0275	0.176641	13.2041	0.000306955	0.674276	0.00135758	0.0164867	1	0.0368867
PASK	-0.268098	14.9964	0.483132	15.4795	0.000107717	0.487007	0.000435174	0.00674146	1	0.0143212
ABLIM1	-0.268775	10.2449	2.79588	13.0408	0.00137063	0.0945071	0.00147309	0.0574275	1	0.0393703
EIF2S3	-0.270439	9.21427	4.59664	13.8109	0.00240136	0.0320346	0.0010023	0.088292	0.835111	0.0291546
ATP5PO	-0.272317	5.62599	6.6775	12.3035	0.0176961	0.00976376	0.00212977	0.36791	0.438841	0.0527905
IRF2	-0.27315	16.0205	0.194496	16.215	6.2659e-05	0.659201	0.000301266	0.0042271	1	0.01053
SPINT2	-0.275042	17.4184	0.130608	17.549	2.99914e-05	0.717802	0.000154628	0.00223931	1	0.00592942
STAT2	-0.277025	18.1327	8.15189e-07	18.1327	2.06037e-05	0.99928	0.00011549	0.00163223	1	0.00452703
PLP2	-0.277128	7.46752	2.05507	9.52259	0.00628219	0.151701	0.00855453	0.182309	1	0.158615
MYL12B	-0.284585	3.97293	8.89081	12.8637	0.0462373	0.0028661	0.00160944	0.687854	0.186941	0.0422043
MCUB	-0.286729	17.8499	0.0600199	17.9099	2.39034e-05	0.806465	0.000129096	0.00184538	1	0.00501965
PIK3IP1	-0.289809	20.5703	2.75416	23.3244	5.74825e-06	0.0970015	8.61326e-06	0.000519945	1	0.000444246
NPC2	-0.289866	20.8187	0.575254	21.394	5.04871e-06	0.448179	2.2613e-05	0.000467128	1	0.00107611
S1PR1	-0.291435	17.9766	1.25955	19.2361	2.23643e-05	0.261736	6.6517e-05	0.00174884	1	0.00282824
RSAD2	-0.292205	10.1253	5.65907	15.7844	0.00146249	0.0173654	0.000373655	0.0599628	0.599999	0.0125951
TXNIP	-0.294738	19.688	2.25597	21.9439	9.11734e-06	0.1331	1.71765e-05	0.00078747	1	0.000840059
NAP1L4	-0.295651	13.5301	3.6548	17.1849	0.000234767	0.055908	0.000185501	0.0130929	1	0.00693245
ZFAS1	-0.296983	8.20601	2.61929	10.8253	0.0041752	0.105572	0.00445983	0.133833	1	0.0962374
R3HDM4	-0.29866	15.6035	4.18517	19.7887	7.81086e-05	0.0407792	5.0459e-05	0.00504473	0.931131	0.00220677
PCBP1	-0.299045	12.7679	3.27394	16.0418	0.000352625	0.0703884	0.000328523	0.0183962	1	0.0112742
SELENOW	-0.299255	15.5637	1.36762	16.9313	7.97715e-05	0.242222	0.000210577	0.00510502	1	0.00774918
SNHG7	-0.300532	15.2157	0.428089	15.6437	9.59053e-05	0.512928	0.000400871	0.00604386	1	0.0133585
PEBP1	-0.301007	11.631	5.09454	16.7255	0.000648615	0.0240013	0.000233396	0.0306298	0.730993	0.00843982
DNPH1	-0.305643	20.6604	0.0236332	20.6841	5.48372e-06	0.877822	3.22485e-05	0.000498497	1	0.00147623
ALKBH7	-0.306419	21.1229	0.225637	21.3485	4.30756e-06	0.634778	2.31329e-05	0.000407895	1	0.00109494
IFIT3	-0.307241	12.4507	0.0303134	12.481	0.000417838	0.861781	0.00194888	0.0212198	1	0.0493921
PSMB9	-0.309251	3.32746	10.4247	13.7521	0.068132	0.00124343	0.0010322	0.86231	0.102224	0.0298241
CCNI	-0.311132	5.39074	8.91293	14.3037	0.0202438	0.00283159	0.000783426	0.405345	0.185534	0.0236089
FYB1	-0.312359	17.3909	0.0389652	17.4299	3.04281e-05	0.843518	0.000164117	0.00226727	1	0.00624803
PLAAT4	-0.313437	12.9204	0.713509	13.6339	0.000325017	0.398281	0.00109504	0.0171777	1	0.0311544
PDE3B	-0.315398	20.8808	0.47773	21.3585	4.88778e-06	0.489452	2.30177e-05	0.000453392	1	0.00109144
ATP5F1D	-0.33097	17.5309	0.790044	18.3209	2.82675e-05	0.374087	0.000105113	0.00212369	1	0.00419485
CARD16	-0.332344	20.5471	3.61099	24.1581	5.81812e-06	0.057399	5.67719e-06	0.000524244	1	0.000301632
ERP29	-0.332675	13.3033	3.40063	16.7039	0.000264943	0.0651717	0.000235936	0.0145527	1	0.00851656
SOCS3	-0.333774	18.2871	0.0873195	18.3744	1.89988e-05	0.767613	0.000102339	0.00151167	1	0.00410895
C17orf49	-0.334262	16.1719	0.388891	16.5608	5.7845e-05	0.532883	0.000253433	0.003967	1	0.00905484
TNFRSF14	-0.334718	23.4536	0.647014	24.1006	1.27964e-06	0.421182	5.8428e-06	0.000138072	1	0.000309189
SOCS1	-0.339487	10.5326	7.73163	18.2642	0.00117288	0.00542617	0.000108137	0.0513215	0.29662	0.00427045
IL32	-0.340321	7.45655	2.27439	9.73094	0.0063206	0.131527	0.0077082	0.182985	1	0.14642
JAK1	-0.340334	18.3061	0.595166	18.9013	1.88103e-05	0.440428	7.86394e-05	0.00150274	1	0.00328708
TRAT1	-0.341831	21.6537	0.934993	22.5887	3.26579e-06	0.333569	1.24431e-05	0.000315826	1	0.000621191
CYLD	-0.342113	17.0194	1.26135	18.2807	3.7e-05	0.261396	0.000107248	0.00269079	1	0.00424399
CCNG1	-0.349824	21.0965	2.57143	23.6679	4.3672e-06	0.10881	7.25387e-06	0.000412467	1	0.000378561
PARP9	-0.35174	20.6294	0.182972	20.8124	5.57342e-06	0.668832	3.02451e-05	0.000505388	1	0.00139661
TRAF3IP3	-0.35982	22.8136	0.955438	23.7691	1.78494e-06	0.328339	6.89619e-06	0.000184386	1	0.000361319
GBP5	-0.360781	7.63524	4.34993	11.9852	0.00572386	0.0370104	0.00249719	0.170692	0.894074	0.0603959
EPSTI1	-0.361284	20.7978	2.14725	22.945	5.10419e-06	0.142825	1.04123e-05	0.000469869	1	0.000525763
EIF3F	-0.363609	7.13308	14.8549	21.988	0.00756745	0.000116106	1.68024e-05	0.206582	0.0140005	0.000823285
GNAI2	-0.363716	18.9035	2.22169	21.1252	1.37499e-05	0.136084	2.58654e-05	0.0011363	1	0.00121774
TMEM123	-0.36526	18.6762	1.68052	20.3567	1.54907e-05	0.194855	3.79841e-05	0.00126578	1	0.0016967
ETS1	-0.36573	19.6757	0.732245	20.408	9.17588e-06	0.392156	3.70222e-05	0.000790648	1	0.00166311
ADTRP	-0.371813	19.5687	6.53925	26.1079	9.70465e-06	0.010552	2.14157e-06	0.000828358	0.463046	0.000120818
SMDT1	-0.37413	15.561	5.90879	21.4698	7.98844e-05	0.0150655	2.17715e-05	0.00510502	0.560554	0.00103981
ZFP36	-0.375659	20.8102	0.114752	20.9249	5.07126e-06	0.734797	2.85896e-05	0.000468023	1	0.00133649
ACTG1	-0.376127	31.4569	0.018569	31.4755	2.03913e-08	0.891609	1.46278e-07	3.03658e-06	1	1.0001e-05
TSC22D3	-0.379571	13.0529	0.829544	13.8824	0.000302815	0.362405	0.000967088	0.0162884	1	0.0282119
PSIP1	-0.380133	24.8434	1.30045	26.1438	6.21819e-07	0.254131	2.10347e-06	7.02817e-05	1	0.000119177
EMP3	-0.382254	7.92476	6.94402	14.8688	0.00487629	0.00840998	0.000590589	0.151032	0.402263	0.0184709
GPSM3	-0.385066	25.1672	0.132724	25.2999	5.25698e-07	0.715624	3.20775e-06	6.04919e-05	1	0.000173922
ANKRD12	-0.388442	21.741	0.776084	22.5171	3.12045e-06	0.378342	1.28965e-05	0.000302891	1	0.000642613
S100A11	-0.391592	4.464	8.86567	13.3297	0.0346164	0.00290584	0.00127497	0.572204	0.187857	0.0352134
SARAF	-0.393256	0.582913	27.5356	28.1185	0.445173	1.5423e-07	7.83692e-07	1	3.27871e-05	4.8335e-05
CDC42SE2	-0.39492	27.3539	0.0717446	27.4256	1.69424e-07	0.788813	1.10816e-06	2.16161e-05	1	6.63364e-05
MYL12A	-0.395042	4.84916	12.0334	16.8826	0.0276596	0.000522544	0.000215769	0.499835	0.0510084	0.0078963
HAPLN3	-0.39788	25.9818	4.55678	30.5385	3.44659e-07	0.0327886	2.3369e-07	4.08907e-05	0.83778	1.56537e-05
UBA52	-0.399764	0.568003	49.9084	50.4765	0.451054	1.61089e-12	1.0944e-11	1	5.65756e-10	1.18676e-09
SAT1	-0.405471	10.9936	4.88464	15.8782	0.000914269	0.0270966	0.000356519	0.0415558	0.774548	0.0120938
RAC2	-0.406538	17.8805	3.4865	21.367	2.35213e-05	0.0618712	2.29194e-05	0.00182329	1	0.00108874
CORO1A	-0.407617	20.0409	0.867802	20.9087	7.5805e-06	0.351564	2.88232e-05	0.000664198	1	0.00134365
EIF3H	-0.408863	14.0138	11.5259	25.5397	0.000181471	0.000686325	2.84521e-06	0.0105284	0.0633339	0.000156185
PRKCQ-AS1	-0.409332	19.0384	9.60848	28.6469	1.28112e-05	0.0019368	6.01728e-07	0.00106844	0.144001	3.75498e-05
PCBP2	-0.410279	8.26659	18.0327	26.2993	0.00403812	2.17145e-05	1.94619e-06	0.130519	0.00317951	0.00011074
MAT2B	-0.410928	18.924	11.3987	30.3227	1.36031e-05	0.000734957	2.60322e-07	0.00112673	0.0663287	1.7134e-05
ATP5MC2	-0.412685	6.42407	21.1318	27.5559	0.0112584	4.28748e-06	1.03828e-06	0.272555	0.000703122	6.24358e-05
PNRC1	-0.412744	8.15139	14.9315	23.0829	0.00430282	0.000111486	9.71887e-06	0.136765	0.0135574	0.000493573
GIMAP1	-0.414306	26.828	1.35151	28.1795	2.22395e-07	0.245014	7.60155e-07	2.77894e-05	1	4.69928e-05
HINT1	-0.419246	1.73312	33.2385	34.9716	0.188012	8.15208e-09	2.54689e-08	1	2.05225e-06	1.95254e-06
EVL	-0.424683	28.4392	0.318057	28.7573	9.66871e-08	0.572778	5.69428e-07	1.25562e-05	1	3.56182e-05
IFI44L	-0.429447	24.0767	1.32752	25.4042	9.25759e-07	0.249246	3.04476e-06	0.000102007	1	0.000166106
FAU	-0.429869	0.023835	73.2444	73.2682	0.877306	1.1455e-17	1.23029e-16	1	6.99465e-15	2.15578e-14
UBE2L6	-0.435002	12.9245	14.8767	27.8012	0.000324316	0.000114771	9.18439e-07	0.0171656	0.0138979	5.61224e-05
S100A6	-0.438039	4.3485	13.8256	18.1741	0.0370415	0.000200587	0.000113122	0.598118	0.0226639	0.00445402
LY6E	-0.440719	22.4988	0.417272	22.9161	2.10273e-06	0.518302	1.05641e-05	0.000213574	1	0.000532413
FLT3LG	-0.443784	30.5164	2.32279	32.8391	3.31064e-08	0.127491	7.39725e-08	4.71175e-06	1	5.33308e-06
PRMT2	-0.455227	31.4425	0.915828	32.3583	2.05434e-08	0.338573	9.40756e-08	3.03658e-06	1	6.69125e-06
TCF7	-0.459032	26.4636	3.18581	29.6494	2.68551e-07	0.0742804	3.64513e-07	3.25502e-05	1	2.32401e-05
RCAN3	-0.459907	28.4072	0.752487	29.1597	9.83009e-08	0.38569	4.65653e-07	1.27042e-05	1	2.92654e-05
OCIAD2	-0.461339	27.3154	4.51119	31.8266	1.72828e-07	0.0336738	1.22727e-07	2.19733e-05	0.848255	8.50061e-06
UBALD2	-0.463406	25.8963	7.15128	33.0475	3.60267e-07	0.00749104	6.66527e-08	4.23949e-05	0.373238	4.83168e-06
MZT2B	-0.464496	20.9421	11.5705	32.5126	4.73373e-06	0.000670075	8.70928e-08	0.000440225	0.0622346	6.21129e-06
SNHG6	-0.469595	29.7321	3.66077	33.3929	4.96055e-08	0.0557079	5.60817e-08	6.65592e-06	1	4.14488e-06
MAL	-0.471352	30.4365	5.46205	35.8985	3.44976e-08	0.0194339	1.60225e-08	4.84324e-06	0.639324	1.27309e-06
CD37	-0.477519	22.3188	9.65324	31.9721	2.3093e-06	0.00189017	1.14117e-07	0.000231963	0.141635	8.00907e-06
PIM2	-0.479271	26.0224	11.6406	37.6629	3.37488e-07	0.000645294	6.63139e-09	4.02352e-05	0.0605206	5.50031e-07
BTF3	-0.489226	11.2812	38.0022	49.2835	0.000782948	7.06634e-10	1.98715e-11	0.0359918	1.94997e-07	2.10312e-09
PPDPF	-0.491891	18.6035	16.1995	34.803	1.60923e-05	5.70095e-05	2.77091e-08	0.00131199	0.00727162	2.0977e-06
EIF3E	-0.496702	15.7969	21.2651	37.062	7.05173e-05	3.99953e-06	8.95552e-09	0.0046452	0.00066734	7.2909e-07
EEF1D	-0.502277	0.0233178	61.7332	61.7565	0.878633	3.93295e-15	3.88817e-14	1	1.85036e-12	5.22219e-12
ITM2B	-0.510946	19.7961	22.7152	42.5113	8.61599e-06	1.87876e-06	5.87214e-10	0.00074594	0.000328771	5.37616e-08
FTL	-0.526221	0.124892	41.1204	41.2453	0.723788	1.43137e-10	1.10587e-09	1	4.37009e-08	9.95249e-08
EEF2	-0.527917	0.00279894	65.0683	65.0711	0.957808	7.23477e-16	7.41305e-15	1	3.70769e-13	1.06023e-12
TAGLN2	-0.53398	17.0407	13.6248	30.6655	3.6588e-05	0.000223214	2.19319e-07	0.00266616	0.0247337	1.48035e-05
GSTK1	-0.53866	34.2318	5.9395	40.1713	4.8922e-09	0.0148053	1.89193e-09	7.81632e-07	0.560549	1.66308e-07
UQCRB	-0.538698	36.1291	8.57546	44.7046	1.84667e-09	0.00340724	1.96121e-10	3.19755e-07	0.210742	1.87335e-08
PSME1	-0.54467	14.023	30.1986	44.2216	0.000180585	3.89996e-08	2.4969e-10	0.0105063	8.95399e-06	2.35948e-08
LIMD2	-0.545537	33.3266	4.77925	38.1058	7.79101e-09	0.0288046	5.314e-09	1.22008e-06	0.793342	4.47781e-07
C12orf57	-0.549887	15.6001	23.448	39.0481	7.82513e-05	1.28337e-06	3.31758e-09	0.00504499	0.000234596	2.83161e-07
SAMHD1	-0.558272	31.6139	10.4849	42.0988	1.88077e-08	0.00120354	7.21701e-10	2.82597e-06	0.100117	6.56203e-08
COX4I1	-0.560624	2.93443	66.9816	69.916	0.0867093	2.74054e-16	6.5755e-16	0.981302	1.4565e-13	1.02947e-13
ARHGDIB	-0.575534	58.8861	0.901248	59.7873	1.67071e-14	0.342447	1.04076e-13	4.7835e-12	1	1.29894e-11
TPT1	-0.585859	0.00155279	84.5092	84.5108	0.968567	3.82431e-20	4.45372e-19	1	2.74385e-17	9.06469e-17
GIMAP5	-0.600035	41.374	3.72125	45.0953	1.25718e-10	0.053724	1.6132e-10	2.36858e-08	1	1.54651e-08
TMSB4X	-0.606938	13.3909	59.6926	73.0835	0.000252847	1.10891e-14	1.3493e-16	0.0140153	4.97257e-12	2.34877e-14
COX7C	-0.607816	48.4158	19.4706	67.8864	3.4478e-12	1.02161e-05	1.81409e-15	7.93475e-10	0.00158482	2.72722e-13
COMMD6	-0.6106	24.8417	27.8761	52.7178	6.22372e-07	1.29337e-07	3.56844e-12	7.02817e-05	2.83347e-05	4.01776e-10
PFDN5	-0.617287	10.4427	70.4443	80.887	0.00123133	4.73454e-17	2.72654e-18	0.0532387	2.66424e-14	5.30452e-16
CXCR4	-0.626319	38.0814	2.34343	40.4248	6.78552e-10	0.125812	1.66674e-09	1.19196e-07	1	1.47001e-07
TOMM7	-0.637778	14.5018	52.2657	66.7674	0.000140029	4.84777e-13	3.17424e-15	0.00844204	1.83061e-10	4.66595e-13
NACA	-0.640015	2.67467	117.53	120.205	0.101957	2.19737e-27	7.90423e-27	1	2.42547e-24	2.64732e-24
SELL	-0.654125	42.0461	1.82419	43.8703	8.91449e-11	0.176815	2.97631e-10	1.7242e-08	1	2.78269e-08
GIMAP4	-0.65657	47.5678	4.85857	52.4264	5.31336e-12	0.0275091	4.12813e-12	1.17576e-09	0.780121	4.62823e-10
RPSA	-0.658628	21.4499	52.0252	73.4752	3.6319e-06	5.47915e-13	1.10935e-16	0.000348452	2.04216e-10	1.95682e-14
LEF1	-0.663307	47.6963	12.2508	59.9471	4.97633e-12	0.000465064	9.60859e-14	1.11012e-09	0.0460237	1.21643e-11
GAS5	-0.663928	50.5438	6.33922	56.883	1.16534e-12	0.0118097	4.44639e-13	2.76956e-10	0.491197	5.3476e-11
NOP53	-0.683832	45.9339	20.7912	66.7251	1.22308e-11	5.12176e-06	3.24204e-15	2.6008e-09	0.00082117	4.73929e-13
CYTIP	-0.69322	50.4675	9.43704	59.9045	1.21154e-12	0.00212647	9.81507e-14	2.86065e-10	0.151433	1.23665e-11
GBP1	-0.695364	33.7315	12.0725	45.804	6.32694e-09	0.000511707	1.13187e-10	9.95932e-07	0.0501211	1.10103e-08
EEF1A1	-0.704728	0.000406855	166.764	166.764	0.983907	3.76713e-38	6.13196e-37	1	9.82843e-35	3.18128e-34
SNHG29	-0.711659	17.9718	51.8055	69.7773	2.24207e-05	6.12794e-13	7.04787e-16	0.00174949	2.25469e-10	1.09694e-13
EEF1B2	-0.716157	1.50964	80.1113	81.621	0.219194	3.53896e-19	1.88899e-18	1	2.36197e-16	3.70229e-16
LDHB	-0.776839	38.9202	45.4003	84.3205	4.41491e-10	1.6061e-11	4.89822e-19	7.86936e-08	5.23789e-09	9.89329e-17
RACK1	-0.786455	5.02337	140.842	145.865	0.0250075	1.74243e-32	2.11739e-32	0.468481	2.94153e-29	9.03613e-30
GBP4	-0.797604	43.9076	9.90677	53.8143	3.44254e-11	0.00164672	2.06236e-12	7.03246e-09	0.128074	2.36225e-10
FXYD5	-0.802167	12.1327	65.7315	77.8642	0.000495462	5.1673e-16	1.23597e-17	0.024445	2.6963e-13	2.303e-15
KLF2	-0.851389	51.3768	4.715	56.0918	7.62336e-13	0.0299006	6.60416e-13	1.87298e-10	0.811016	7.83585e-11
EEF1G	-0.857132	8.75294	132.458	141.211	0.00309103	1.18779e-30	2.16961e-31	0.10735	1.79413e-27	8.56801e-29
TLE5	-0.915388	75.653	26.7621	102.415	3.38159e-18	2.30107e-07	5.76556e-23	1.33654e-15	4.68693e-05	1.48108e-20
IRF1	-0.916467	44.6203	33.9485	78.5688	2.39202e-11	5.659e-09	8.6897e-18	4.91404e-09	1.46313e-06	1.63064e-15
IFITM1	-0.963643	72.8056	11.4591	84.2647	1.43069e-17	0.000711465	5.03686e-19	5.47609e-15	0.0650266	1.00962e-16
CCR7	-1.10321	81.9494	5.26339	87.2128	1.39615e-19	0.0217785	1.1534e-19	6.21049e-17	0.68533	2.40298e-17
GIMAP7	-1.18981	124.469	15.6282	140.098	6.64937e-29	7.7097e-05	3.78597e-31	7.3268e-26	0.00957839	1.45178e-28
STAT1	-1.2524	68.9083	53.4838	122.392	1.03147e-16	2.6073e-13	2.64774e-27	3.57204e-14	1.02502e-10	8.9816e-25
TMSB10	-1.29066	45.4823	200.107	245.589	1.54023e-11	1.97963e-45	4.68878e-54	3.21873e-09	8.11622e-42	4.59483e-51
PABPC1	-1.5105	9.05821	156.916	165.974	0.00261518	5.3399e-36	9.10304e-37	0.0941516	1.09464e-32	4.63187e-34
LTB	-1.95238	169.38	30.728	200.108	1.0105e-38	2.96854e-08	3.5242e-44	1.46975e-35	6.98313e-06	2.52018e-41
