# Supplementary material for: Transcriptional signature of durable effector T cells elicited by a replication defective HCMV vaccine
Source: NPJ Vaccines. 2024 Apr 1;9:70. doi: 10.1038/s41541-024-00860-w (PMC10984989; doi:10.1038/s41541-024-00860-w)
Supplement: Supplementary file 4 — Supplementary Data file 4 [file 41541_2024_860_MOESM4_ESM.xlsx]

## Sheet: Table-S3_deg_transient-vs-non
gene	log_fc	discrete_wald	continuous_wald	hurdle_wald	discrete_p	continuous_p	hurdle_p	discrete_q	continuous_q	hurdle_q
ANXA1	0.993416	16.3848	6.46054	22.8453	5.16987e-05	0.0110296	1.09447e-05	0.0437179	0.736492	0.0120734
VIM	0.907369	1.95865	21.6424	23.601	0.161658	3.28515e-06	7.50077e-06	1	0.0907096	0.0117353
S100A11	0.86717	8.8392	12.4289	21.2681	0.00294829	0.00042273	2.40814e-05	0.504335	0.448583	0.0176928
S100A6	0.843274	6.40461	16.6982	23.1028	0.0113825	4.38228e-05	9.62258e-06	0.827779	0.331145	0.0117353
CRIP1	0.748477	14.519	1.22333	15.7423	0.000138756	0.268708	0.000381596	0.0855158	1	0.0895327
CYBA	0.724944	8.00482	9.01455	17.0194	0.0046653	0.00267839	0.000201507	0.616871	0.50767	0.0655467
KLF6	0.706879	5.77469	7.28117	13.0559	0.0162586	0.0069681	0.00146203	0.939571	0.681621	0.171812
IL7R	0.673396	5.81661	10.638	16.4546	0.0158755	0.00110785	0.00026725	0.92659	0.448583	0.0785235
FTH1	0.651422	0.116329	15.058	15.1744	0.73305	0.000104255	0.000506907	1	0.331145	0.102153
ANXA2	0.649125	26.9973	0.677474	27.6748	2.03739e-07	0.410458	9.78355e-07	0.00185209	1	0.00446801
CLIC1	0.644834	25.2566	0.155149	25.4117	5.01887e-07	0.693663	3.03332e-06	0.0030416	1	0.00843383
ACTB	0.622574	0.0598887	17.9601	18.02	0.806672	2.25586e-05	0.000122184	1	0.311445	0.0492071
CD69	0.608818	12.2972	1.04164	13.3389	0.000453634	0.30744	0.00126912	0.175417	1	0.162146
MYL12A	0.600816	4.25387	9.71315	13.967	0.0391609	0.00182954	0.00092704	1	0.448583	0.14098
S100A4	0.5979	12.2217	2.94772	15.1694	0.000472378	0.0859985	0.00050817	0.177371	1	0.102153
ACTG1	0.582156	0.656278	12.7808	13.4371	0.417877	0.000350186	0.00120827	1	0.448583	0.159164
TNFAIP3	0.570818	23.122	0.308662	23.4307	1.52041e-06	0.578502	8.16762e-06	0.00552851	1	0.0117353
EZR	0.498931	11.1663	0.237387	11.4037	0.000832981	0.6261	0.00333986	0.238495	1	0.244204
LGALS3	0.489146	33.8936	1.36743	35.261	5.82098e-09	0.242254	2.20376e-08	9.83481e-05	1	0.000279569
FXYD5	0.483103	0.67728	13.9379	14.6152	0.410525	0.000188947	0.00067042	1	0.434767	0.121499
BHLHE40	0.468379	11.9107	0.566756	12.4774	0.00055813	0.451551	0.00195236	0.184498	1	0.192358
CLDND1	0.464901	8.45307	4.06809	12.5212	0.00364428	0.0437007	0.00191014	0.551299	0.844087	0.191159
TNFRSF4	0.451951	33.2476	0.684081	33.9317	8.11408e-09	0.408185	4.28385e-08	9.83481e-05	1	0.000362299
SH3BGRL3	0.440032	0.50697	11.6419	12.1488	0.476454	0.000644841	0.00230099	1	0.448583	0.198932
PLP2	0.439176	11.2652	0.0751747	11.3404	0.00078974	0.783946	0.00344723	0.231585	1	0.247033
TRADD	0.417025	18.3893	0.0223399	18.4116	1.80066e-05	0.881186	0.000100453	0.0204611	1	0.0436094
CDKN1A	0.415862	21.7174	1.27364	22.991	3.15915e-06	0.259086	1.01757e-05	0.00883637	1	0.0117353
STK24	0.407314	19.2671	0.586055	19.8531	1.13649e-05	0.443949	4.88593e-05	0.0137751	1	0.0263757
AHNAK	0.406053	20.685	0.40232	21.0873	5.41384e-06	0.525894	2.63601e-05	0.00984291	1	0.0176928
RSAD2	0.402033	12.6216	0.103369	12.725	0.000381315	0.747823	0.00172508	0.165064	1	0.183909
LCP1	0.401331	12.4505	0.00710088	12.4576	0.000417884	0.932844	0.00197183	0.169444	1	0.192358
TNFSF13B	0.384914	20.9066	0.0824301	20.989	4.82232e-06	0.774031	2.7688e-05	0.00943056	1	0.0180128
YWHAH	0.377349	20.8652	0.490192	21.3554	4.92769e-06	0.483842	2.30535e-05	0.00943056	1	0.0176928
CMTM6	0.374476	9.42752	1.98811	11.4156	0.00213754	0.158539	0.00331993	0.429421	1	0.244204
LGALS1	0.37215	21.0723	0.261838	21.3342	4.42266e-06	0.60886	2.32992e-05	0.00943056	1	0.0176928
GSDMD	0.369982	10.1758	7.36259	17.5384	0.00142297	0.0066595	0.00015545	0.335987	0.668662	0.0563051
TPM4	0.369965	23.3012	0.0236234	23.3248	1.38516e-06	0.877847	8.61165e-06	0.00552851	1	0.0117353
SF3B5	0.365638	12.9502	0.00188481	12.9521	0.000319884	0.965371	0.00153988	0.145395	1	0.174508
ADGRE5	0.360221	15.0781	0.0458679	15.124	0.000103151	0.830416	0.000519833	0.0735446	1	0.102971
KLRB1	0.346561	17.3135	0.142285	17.4558	3.16921e-05	0.70602	0.000162	0.0307011	1	0.0563051
LMNA	0.338116	17.2902	0.678917	17.9691	3.20841e-05	0.40996	0.000125332	0.0307011	1	0.0496862
GPR171	0.337908	25.6593	0.85341	26.5127	4.07322e-07	0.35559	1.74917e-06	0.00296221	1	0.00634
TNFRSF18	0.336331	36.1952	0.453989	36.6491	1.78514e-09	0.500447	1.10088e-08	6.49112e-05	1	0.000279315
TMSB4X	0.32846	0.0059522	11.3324	11.3383	0.938504	0.000761666	0.00345071	1	0.448583	0.247033
SH2D2A	0.297973	15.4823	0.502453	15.9847	8.32821e-05	0.478424	0.000338032	0.0626606	1	0.0832734
FOS	0.29271	1.87538	14.9926	16.868	0.17086	0.000107935	0.000217356	1	0.331145	0.0689343
ACTN4	0.28016	19.5444	5.97361	25.518	9.82873e-06	0.0145216	2.87628e-06	0.012764	0.74838	0.00843383
NEAT1	0.272613	10.7553	1.85252	12.6078	0.0010398	0.17349	0.00182912	0.271907	1	0.185634
AQP3	0.27209	14.5807	0.870118	15.4508	0.000134286	0.350923	0.000441477	0.0846308	1	0.0957363
SRPK2	0.262076	22.1287	5.39217	27.5209	2.54965e-06	0.0202273	1.0566e-06	0.0084282	0.777706	0.00446801
TNF	0.246983	20.006	1.159	21.165	7.71977e-06	0.281672	2.53552e-05	0.0115283	1	0.0176928
PHACTR2	0.244713	12.3123	0.558963	12.8712	0.00044999	0.454678	0.00160342	0.175417	1	0.176861
SLC1A5	0.244099	24.9167	0.31199	25.2286	5.98632e-07	0.576461	3.32407e-06	0.00310963	1	0.00843383
RAP1A	0.240068	9.79869	1.73874	11.5374	0.00174637	0.187299	0.00312378	0.382539	1	0.238007
RRAGA	0.238687	13.5297	1.37269	14.9024	0.000234814	0.24135	0.000580739	0.124056	1	0.108342
UBE2S	0.232127	14.5989	1.1201	15.719	0.000132991	0.289898	0.000386064	0.0846308	1	0.0895327
C16orf54	0.226704	13.2578	0.266136	13.524	0.000271444	0.605936	0.00115693	0.135209	1	0.156137
P2RY8	0.22293	12.7548	1.16621	13.921	0.000355101	0.280182	0.000948631	0.157466	1	0.142418
CDC25B	0.222059	13.0284	2.63536	15.6638	0.000306804	0.104508	0.00039688	0.144952	1	0.0897945
ITGB1	0.221195	12.1086	4.11341	16.222	0.00050189	0.0425444	0.000300212	0.177959	0.839717	0.0820722
FERMT3	0.219786	13.6186	1.63222	15.2508	0.000223953	0.201396	0.00048789	0.121543	1	0.101465
RIPK2	0.219743	20.8747	3.11005	23.9848	4.90318e-06	0.0778104	6.1911e-06	0.00943056	0.975127	0.0117353
GNL2	0.213916	20.0626	2.33662	22.3992	7.49474e-06	0.126363	1.36794e-05	0.0115283	1	0.0135871
ALDH9A1	0.210951	12.2042	0.452618	12.6569	0.000476808	0.501094	0.00178483	0.177371	1	0.184107
YWHAE	0.207055	10.5191	1.73472	12.2539	0.00118144	0.187809	0.00218327	0.300416	1	0.195738
PMF1	0.205706	12.5993	0.37754	12.9768	0.00038589	0.538923	0.00152095	0.165079	1	0.173826
ERN1	0.204176	16.5098	0.650521	17.1603	4.83986e-05	0.419926	0.000187792	0.0429236	1	0.0618788
TNFAIP8	0.201108	9.06141	3.28806	12.3495	0.00261061	0.0697856	0.00208137	0.484322	0.9397	0.192358
FAM50A	0.19394	9.93445	2.39396	12.3284	0.00162214	0.121805	0.00210339	0.363958	1	0.192358
MGAT1	0.192535	13.0263	4.3565	17.3828	0.000307147	0.036868	0.000168025	0.144952	0.824628	0.0571366
MBP	0.189624	12.2781	6.56153	18.8397	0.000458298	0.0104207	8.10997e-05	0.175417	0.736492	0.0395704
MRPS36	0.189073	10.1265	2.93449	13.061	0.00146154	0.0867062	0.00145829	0.340669	1	0.171812
BTF3L4	0.188828	11.6624	4.54286	16.2052	0.00063777	0.0330564	0.000302747	0.200688	0.816268	0.0820722
VEGFB	0.18715	12.6979	8.59317	21.2911	0.000366069	0.00337426	2.3807e-05	0.160373	0.538555	0.0176928
CD58	0.186463	14.5744	5.04254	19.617	0.00013473	0.0247322	5.49828e-05	0.0846308	0.796575	0.029063
HMGN4	0.18622	11.4063	7.3057	18.712	0.000731972	0.00687362	8.6447e-05	0.219061	0.681621	0.0406173
NCOA7	0.184317	10.5052	1.3451	11.8503	0.00119041	0.246136	0.00267145	0.300595	1	0.219718
PPP2R5E	0.183712	10.1783	1.19752	11.3758	0.00142106	0.273817	0.00338671	0.335987	1	0.246211
TPD52	0.181823	19.887	3.99876	23.8858	8.21575e-06	0.0455338	6.50542e-06	0.0115283	0.848644	0.0117353
IL2	0.180182	3.35989	14.2542	17.6141	0.0668023	0.000159702	0.000149673	1	0.400881	0.055997
DYNLT3	0.179841	8.94924	4.11345	13.0627	0.00277585	0.0425435	0.00145704	0.497219	0.839717	0.171812
HSPA1A	0.179163	18.8896	4.46906	23.3586	1.38509e-05	0.0345139	8.46723e-06	0.0162467	0.816268	0.0117353
PPP4R1	0.175932	19.3689	0.20447	19.5733	1.0775e-05	0.651137	5.61962e-05	0.0135104	1	0.0290982
GOLPH3	0.175791	10.0532	4.43386	14.487	0.00152084	0.0352328	0.000714788	0.347805	0.817358	0.125942
SARS	0.175234	8.15467	3.62303	11.7777	0.00429504	0.0569852	0.00277017	0.597881	0.888159	0.225507
SOCS2	0.17523	18.2742	3.14308	21.4172	1.91285e-05	0.0762498	2.23516e-05	0.0210773	0.964792	0.0176928
MED19	0.174282	15.2897	3.4669	18.7566	9.2217e-05	0.0626084	8.45377e-05	0.0670639	0.914195	0.0404697
ING4	0.172866	14.6868	5.73351	20.4203	0.000126933	0.0166442	3.67951e-05	0.0846308	0.759249	0.0222278
CTSH	0.172681	11.3986	4.4753	15.8739	0.000734982	0.0343882	0.000357289	0.219061	0.816268	0.0863346
GSKIP	0.172349	12.5182	1.5475	14.0657	0.000403	0.213505	0.0008824	0.168435	1	0.138241
CCL20	0.172174	9.02123	2.66314	11.6844	0.00266862	0.102698	0.0029025	0.492322	1	0.228394
PRKAG2	0.171316	14.5708	3.85837	18.4291	0.000134992	0.0494983	9.95776e-05	0.0846308	0.863192	0.0436094
GNG2	0.170678	8.61677	3.52845	12.1452	0.00333082	0.060324	0.00230514	0.52768	0.903874	0.198932
PRDM1	0.170362	12.9838	3.45589	16.4397	0.000314195	0.0630269	0.000269255	0.144952	0.917396	0.0785235
MFHAS1	0.169324	13.525	1.82349	15.3485	0.000235407	0.176898	0.000464642	0.124056	1	0.0990663
TMEM214	0.169138	15.9221	0.0935749	16.0157	6.6003e-05	0.759681	0.000332841	0.0545455	1	0.0832734
PTPN7	0.16826	12.4438	1.42582	13.8696	0.000419392	0.232449	0.000973333	0.169444	1	0.143677
PSMD11	0.166002	8.73061	3.72899	12.4596	0.00312911	0.0534756	0.00196984	0.512547	0.876831	0.192358
RNF7	0.165287	8.40873	5.014	13.4227	0.00373424	0.0251431	0.001217	0.553343	0.796575	0.159164
BCL7B	0.164438	8.44774	3.24621	11.6939	0.00365497	0.071589	0.00288863	0.551299	0.946397	0.228394
CC2D1B	0.160398	12.1618	0.210465	12.3722	0.000487792	0.646403	0.00205781	0.177371	1	0.192358
GALM	0.157745	16.4312	1.05096	17.4822	5.04475e-05	0.305286	0.00015988	0.0436755	1	0.0563051
RANBP9	0.157618	10.2403	2.39943	12.6397	0.00137406	0.121379	0.0018002	0.328709	1	0.184918
SPCS3	0.156809	7.75342	3.81592	11.5693	0.0053611	0.0507678	0.00307433	0.667559	0.863192	0.23637
DLGAP4	0.155373	11.1795	1.68323	12.8627	0.000827054	0.194495	0.00161024	0.238495	1	0.176861
ZDHHC18	0.155161	9.894	1.64854	11.5425	0.00165818	0.199158	0.0031158	0.367652	1	0.238007
CD151	0.151998	11.7815	0.618966	12.4004	0.000598233	0.431432	0.00202899	0.190815	1	0.192358
ABCE1	0.15062	8.7617	2.67357	11.4353	0.00307623	0.102027	0.00328748	0.512547	1	0.243888
DNAJB9	0.150132	11.845	2.6731	14.5181	0.000578173	0.102057	0.000703786	0.188875	1	0.12487
FRMD4B	0.148359	20.2624	0.814402	21.0768	6.75135e-06	0.366822	2.64987e-05	0.0111587	1	0.0176928
GTPBP6	0.148318	8.63413	4.71607	13.3502	0.00329922	0.029882	0.00126195	0.526168	0.812452	0.162146
SRP68	0.148121	11.2091	6.1634	17.3724	0.000813993	0.0130421	0.000168897	0.236787	0.74838	0.0571366
CNIH1	0.147961	7.89622	5.20487	13.1011	0.00495381	0.0225237	0.00142933	0.63876	0.784269	0.171812
MAP3K1	0.147563	10.7427	2.1472	12.8899	0.00104689	0.14283	0.00158849	0.271907	1	0.176768
COX16	0.147363	8.04732	5.22205	13.2694	0.00455711	0.0223023	0.001314	0.61146	0.783807	0.163348
DEDD2	0.146104	11.8316	3.81686	15.6485	0.000582328	0.0507394	0.00039992	0.188875	0.863192	0.0897945
SRA1	0.145193	12.1098	9.0647	21.1745	0.000501577	0.00260591	2.52357e-05	0.177959	0.507187	0.0176928
SLC39A8	0.144875	10.8039	2.96426	13.7682	0.00101284	0.0851235	0.00102394	0.268825	1	0.145127
ERVK3-1	0.141475	8.15245	3.54153	11.694	0.0043003	0.0598502	0.00288858	0.597881	0.900591	0.228394
JMJD6	0.141108	15.6159	7.39168	23.0076	7.76002e-05	0.00655263	1.00919e-05	0.0600361	0.667643	0.0117353
MOB3A	0.140041	11.1461	3.63609	14.7822	0.000842073	0.0565396	0.000616713	0.23874	0.886962	0.113497
RTF2	0.139062	7.19757	4.38694	11.5845	0.00730025	0.0362153	0.0030511	0.715504	0.823653	0.235297
SEC23A	0.138685	12.1004	3.60775	15.7081	0.000504111	0.0575109	0.000388168	0.177959	0.888159	0.0895327
GPR137B	0.138277	12.0824	1.64569	13.7281	0.000508987	0.199547	0.00104466	0.177959	1	0.145127
PYROXD1	0.133662	9.66766	2.32876	11.9964	0.0018754	0.127003	0.0024832	0.394181	1	0.209315
B4GALT1	0.133541	15.6981	5.42998	21.1281	7.42978e-05	0.0197939	2.5828e-05	0.0600359	0.777706	0.0176928
RHOF	0.133389	7.9026	6.18962	14.0922	0.00493639	0.0128502	0.000870793	0.63876	0.74838	0.138086
TTC39C-AS1	0.133095	20.3303	0.0173439	20.3476	6.51614e-06	0.895225	3.81567e-05	0.0111587	1	0.0222579
TBK1	0.133072	11.5854	0.603817	12.1893	0.000664701	0.437125	0.00225494	0.20658	1	0.198283
NOL11	0.132709	8.68994	4.25678	12.9467	0.00319972	0.0390939	0.00154403	0.512547	0.831029	0.174508
BCL10	0.131365	9.21281	2.24969	11.4625	0.00240327	0.133641	0.00324302	0.463109	1	0.242059
CCDC107	0.131196	6.99832	4.68255	11.6809	0.00815864	0.0304706	0.00290759	0.742658	0.812452	0.228394
ANXA4	0.129488	13.9598	2.07332	16.0332	0.000186757	0.149895	0.000329946	0.10953	1	0.0832734
ABHD12	0.128147	9.92384	2.65936	12.5832	0.00163152	0.102942	0.0018518	0.363958	1	0.186443
SAMM50	0.126865	7.68665	4.05544	11.7421	0.00556309	0.0440293	0.00281993	0.668499	0.847203	0.227824
DUSP5	0.125253	10.615	2.21132	12.8263	0.00112176	0.137002	0.00163986	0.289286	1	0.179338
LAPTM4A	0.124984	6.56055	5.86453	12.4251	0.0104264	0.015449	0.00200414	0.80665	0.74838	0.192358
ADSL	0.123758	7.1362	5.2889	12.4251	0.00755433	0.0214618	0.00200413	0.726694	0.777706	0.192358
PPP4R2	0.123515	6.83855	6.22199	13.0605	0.00892111	0.0126173	0.00145861	0.757962	0.74838	0.171812
IL4I1	0.121812	16.9077	0.342452	17.2501	3.92426e-05	0.558417	0.000179549	0.0365882	1	0.0599409
BCAP29	0.121082	10.3809	4.58699	14.9679	0.00127327	0.0322155	0.00056204	0.314956	0.816268	0.108031
ELK3	0.120683	10.4241	8.71909	19.1432	0.00124383	0.00314895	6.9681e-05	0.309782	0.529501	0.0346656
ANTXR2	0.119624	14.1075	8.64221	22.7497	0.000172656	0.00328462	1.14807e-05	0.104636	0.532616	0.012137
DHX30	0.119573	7.51313	4.83219	12.3453	0.0061251	0.0279331	0.00208569	0.695841	0.805366	0.192358
TRAPPC9	0.119529	13.3409	1.59233	14.9332	0.000259678	0.206993	0.000571857	0.131145	1	0.108287
AUTS2	0.118165	8.613	3.0299	11.6429	0.00333772	0.0817432	0.00296331	0.52768	0.992129	0.231339
PCNT	0.117996	10.8226	1.13175	11.9544	0.00100266	0.287403	0.00253592	0.268825	1	0.213051
ALG5	0.116396	7.77286	4.44366	12.2165	0.00530369	0.035031	0.00222441	0.66501	0.816268	0.198028
PMVK	0.113185	10.9184	5.21689	16.1353	0.000952113	0.0223685	0.000313513	0.261776	0.783807	0.0832734
FAM118A	0.112078	8.09396	4.31728	12.4112	0.00444131	0.0377271	0.00201806	0.604718	0.828078	0.192358
LINC00476	0.111431	12.9795	2.8625	15.842	0.000314923	0.0906664	0.000363042	0.144952	1	0.0868973
STK16	0.111304	11.6552	3.80019	15.4554	0.000640224	0.0512467	0.000440451	0.200688	0.863192	0.0957363
IFI30	0.110751	8.91659	4.48996	13.4066	0.00282591	0.0340944	0.00122688	0.498815	0.816268	0.159317
EAF1	0.110417	12.011	4.06658	16.0776	0.000528878	0.0437398	0.000322701	0.18093	0.844087	0.0832734
RNF14	0.110081	7.54446	3.7746	11.3191	0.00601947	0.0520365	0.00348415	0.690473	0.865119	0.248314
BOD1L1	0.109665	6.1268	6.53463	12.6614	0.0133148	0.0105794	0.00178076	0.882073	0.736492	0.184107
TES	0.109456	7.78122	7.83085	15.6121	0.00527921	0.00513621	0.00040727	0.664231	0.620774	0.0901101
ZNF121	0.109066	11.9641	3.79502	15.7591	0.000542363	0.0514054	0.000378406	0.18093	0.863385	0.0895327
TMEM173	0.108655	8.24823	6.12428	14.3725	0.00407917	0.0133337	0.000756916	0.586272	0.74838	0.129964
NAP1L1	0.107531	6.41735	6.98294	13.4003	0.0113011	0.00822903	0.00123073	0.824662	0.686465	0.159317
UBE2Q2	0.107503	8.40742	5.13193	13.5394	0.00373692	0.0234896	0.00114807	0.553343	0.793334	0.155769
LINC00944	0.106105	14.61	0.323028	14.9331	0.000132209	0.569793	0.000571909	0.0846308	1	0.108287
TMEM9B	0.104661	6.22475	6.53191	12.7567	0.0125977	0.0105956	0.00169795	0.867699	0.736492	0.182544
ATP1A1	0.104658	8.23352	12.2165	20.45	0.00411236	0.000473693	3.62526e-05	0.588716	0.448583	0.0222278
SRP72	0.104181	5.55608	5.90599	11.4621	0.0184166	0.0150895	0.00324373	0.967577	0.74838	0.242059
TMEM160	0.103914	6.12497	8.02148	14.1465	0.0133285	0.00462257	0.000847492	0.882073	0.599085	0.135236
NUP88	0.102752	11.4423	7.13413	18.5765	0.000717897	0.00756303	9.25067e-05	0.217535	0.681621	0.0426742
AC011611.3	0.102496	13.1784	0.0820883	13.2605	0.000283189	0.774487	0.00131982	0.139153	1	0.163348
P2RX4	0.101977	11.8169	1.94813	13.765	0.000586955	0.162788	0.00102556	0.188875	1	0.145127
DCTD	0.101541	7.17447	4.75785	11.9323	0.00739483	0.0291649	0.00256407	0.71896	0.807685	0.214705
CLINT1	0.100759	6.03039	5.81655	11.8469	0.0140616	0.0158761	0.0026759	0.895462	0.750633	0.219718
PNP	0.100686	7.84835	6.21677	14.0651	0.00508672	0.0126546	0.000882671	0.647947	0.74838	0.138241
CERT1	0.100591	8.26967	4.03689	12.3066	0.00403129	0.0445157	0.00212649	0.581689	0.848644	0.192691
LMNB2	0.0997499	11.9825	4.04019	16.0227	0.000537029	0.0444289	0.000331681	0.18093	0.848644	0.0832734
SF3A3	0.0995428	8.92407	15.4022	24.3263	0.00281437	8.68859e-05	5.2193e-06	0.498815	0.331145	0.0117353
MIB2	0.0992328	8.71177	5.13696	13.8487	0.00316162	0.0234217	0.00098353	0.512547	0.793334	0.144244
EYA3	0.0991646	16.7211	7.24244	23.9636	4.32957e-05	0.00712	6.2571e-06	0.039358	0.681621	0.0117353
EMC1	0.099059	9.83951	1.57301	11.4125	0.00170803	0.209771	0.00332509	0.376408	1	0.244204
RPRD2	0.0982413	7.88001	5.73065	13.6107	0.00499842	0.0166713	0.00110785	0.639973	0.759249	0.152315
ZFAND3	0.0981039	8.09383	7.09694	15.1908	0.00444162	0.00772156	0.000502766	0.604718	0.681621	0.102153
NUP153	0.0977566	8.74179	5.02649	13.7683	0.00311	0.0249624	0.0010239	0.512547	0.796575	0.145127
ESF1	0.0969819	6.1104	5.23889	11.3493	0.0134389	0.0220874	0.0034319	0.886869	0.782358	0.247033
MTIF3	0.0969259	6.37889	7.9602	14.3391	0.0115485	0.00478172	0.000769672	0.833643	0.599085	0.130188
PPP1R12A	0.0956318	6.75862	9.86593	16.6245	0.0093296	0.00168368	0.000245485	0.766633	0.448583	0.0759568
PCBP4	0.0947905	12.4803	4.43276	16.9131	0.000411264	0.0352555	0.000212507	0.169444	0.817358	0.0682498
LETM1	0.0945198	9.73371	3.30441	13.0381	0.00180919	0.0690942	0.00147506	0.384712	0.93797	0.172466
MASTL	0.0933989	18.0475	0.0250951	18.0725	2.15467e-05	0.87413	0.000119013	0.0223851	1	0.0487034
TUBB2A	0.0925828	11.9714	3.32354	15.2949	0.000540238	0.0682948	0.000477255	0.18093	0.934005	0.100074
SYTL3	0.0915757	8.1646	4.53523	12.6998	0.00427159	0.033204	0.00174689	0.597881	0.816268	0.183909
RPF2	0.0914581	8.4426	3.03439	11.477	0.00366532	0.0815171	0.00321961	0.551299	0.992129	0.24168
CHD8	0.0913649	7.69704	7.98096	15.678	0.00553116	0.00472718	0.000394063	0.668499	0.599085	0.0897945
C16orf91	0.0899702	8.40421	3.99295	12.3972	0.00374353	0.0456909	0.00203231	0.553343	0.850146	0.192358
QTRT2	0.0885182	13.8656	6.75171	20.6173	0.000196364	0.00936578	3.33438e-05	0.113336	0.717315	0.02115
AC006369.1	0.0884967	9.5205	3.65155	13.1721	0.00203189	0.0560169	0.00137951	0.415076	0.886903	0.169086
EMP1	0.0872145	18.1693	0.038	18.2073	2.02111e-05	0.845443	0.000111259	0.0216151	1	0.0462764
TSPAN18	0.0869601	13.7382	0.069115	13.8073	0.000210134	0.79263	0.00100409	0.117552	1	0.145127
CRYL1	0.0868502	7.00075	5.15499	12.1557	0.00814756	0.0231796	0.00229305	0.742658	0.790887	0.198932
ZDHHC3	0.0865502	7.17544	7.10693	14.2824	0.00739085	0.00767867	0.000791816	0.71896	0.681621	0.131526
IRF2BP2	0.0863189	6.86663	4.98376	11.8504	0.00878199	0.0255864	0.00267129	0.753139	0.796718	0.219718
AC005842.1	0.0858722	12.2788	5.57053	17.8493	0.000458128	0.0182653	0.000133065	0.175417	0.77474	0.0519403
MB21D2	0.0847737	10.8102	2.50325	13.3135	0.00100941	0.113612	0.00128534	0.268825	1	0.163058
CGRRF1	0.0845349	6.43583	5.16899	11.6048	0.0111841	0.0229936	0.00302026	0.824662	0.790659	0.235062
PARD6A	0.0833886	8.29121	4.92754	13.2187	0.00398375	0.026432	0.00134768	0.579559	0.796718	0.165987
ACD	0.0829288	5.75767	8.69611	14.4538	0.0164168	0.0031889	0.000726777	0.939571	0.529501	0.126357
TMEM101	0.0827265	6.37406	5.502	11.8761	0.01158	0.0189948	0.00263722	0.833643	0.777655	0.219383
ZNF283	0.0822764	13.8056	0.64727	14.4529	0.00020273	0.42109	0.000727104	0.115182	1	0.126357
ZNF420	0.0816683	8.83549	6.45962	15.2951	0.00295428	0.0110353	0.000477208	0.504335	0.736492	0.100074
MED9	0.0811351	9.47924	3.78392	13.2632	0.0020781	0.0517471	0.00131808	0.422145	0.864072	0.163348
TXNDC5	0.0807379	10.4547	3.28243	13.7372	0.00122335	0.070025	0.00103994	0.306782	0.940128	0.145127
CCNL1	0.0806087	6.1021	8.45108	14.5532	0.0135021	0.00364826	0.000691538	0.889428	0.549975	0.123561
ZNF721	0.080545	6.37304	9.66007	16.0331	0.0115867	0.00188317	0.000329955	0.833643	0.448787	0.0832734
NMT1	0.0791729	5.47226	6.54736	12.0196	0.0193206	0.010504	0.00245456	0.97476	0.736492	0.208285
PCBP1-AS1	0.0790695	5.15049	6.5695	11.72	0.0232398	0.0103741	0.00285125	1	0.736492	0.227824
CD226	0.0770937	9.11133	3.06783	12.1792	0.00254031	0.079856	0.00226636	0.481097	0.984368	0.198283
KIF3B	0.0767809	9.39078	2.88212	12.2729	0.00218079	0.0895679	0.00216258	0.433322	1	0.194571
PACSIN2	0.0765792	7.10514	6.02571	13.1309	0.00768631	0.0140989	0.00140822	0.731648	0.74838	0.17014
NPDC1	0.0760114	15.6521	2.11567	17.7678	7.61271e-05	0.145798	0.000138603	0.0600361	1	0.0532823
ZNF706	0.0748057	4.92036	8.41435	13.3347	0.026542	0.00372272	0.00127176	1	0.549975	0.162146
SLC20A2	0.0742945	8.44328	7.67163	16.1149	0.00366395	0.00560956	0.000316731	0.551299	0.633081	0.0832734
AP1G2	0.0733525	5.27335	9.83644	15.1098	0.0216543	0.00171088	0.000523541	1	0.448583	0.102971
ZNF622	0.0731069	5.87516	6.44236	12.3175	0.015356	0.011143	0.00211487	0.921293	0.736492	0.192358
UBE2R2	0.0726394	4.97218	9.75014	14.7223	0.0257582	0.00179309	0.000635461	1	0.448583	0.115992
CMPK1	0.0726201	6.42268	9.87791	16.3006	0.0112672	0.00167275	0.000288649	0.824662	0.448583	0.0813735
PPT1	0.0726122	4.55167	8.73581	13.2875	0.0328866	0.00312021	0.00130215	1	0.529501	0.163348
AASDH	0.0723045	7.25197	6.61622	13.8682	0.00708235	0.0101054	0.000974008	0.696022	0.734292	0.143677
DAP3	0.0714759	5.78984	12.5968	18.3866	0.016119	0.000386416	0.000101718	0.936294	0.448583	0.0436094
MRPL11	0.0710661	4.44815	7.57939	12.0275	0.034939	0.00590393	0.00244485	1	0.649053	0.208157
C5orf51	0.0707768	4.86987	6.84747	11.7173	0.0273296	0.00887671	0.00285505	1	0.706414	0.227824
CENPK	0.070282	4.83684	7.68059	12.5174	0.0278578	0.00558178	0.0019137	1	0.633081	0.191159
CAMK1D	0.0678882	7.0617	5.43106	12.4928	0.00787494	0.0197817	0.00193746	0.742559	0.777706	0.192358
DCTN2	0.0678295	4.58601	9.77962	14.3656	0.032234	0.00176457	0.000759527	1	0.448583	0.129964
SGPP1	0.0674726	8.58053	9.77855	18.3591	0.00339776	0.0017656	0.000103128	0.531777	0.448583	0.0436094
HDAC4	0.0673562	8.57531	7.40929	15.9846	0.00340752	0.00648881	0.000338056	0.531777	0.667641	0.0832734
YIPF3	0.0672212	4.38562	7.47468	11.8603	0.0362433	0.00625728	0.00265809	1	0.656943	0.219718
SUZ12	0.0671076	4.33873	8.02037	12.3591	0.0372547	0.00462542	0.00207137	1	0.599085	0.192358
ELOVL4	0.0670297	10.1377	1.37537	11.5131	0.00145266	0.240892	0.00316203	0.340669	1	0.239484
TKT	0.066796	5.52727	11.9734	17.5007	0.0187223	0.000539643	0.000158405	0.973933	0.448583	0.0563051
NOM1	0.0665497	8.6983	2.89404	11.5923	0.00318506	0.0889076	0.00303916	0.512547	1	0.235291
REV1	0.0663673	5.90608	6.42582	12.3319	0.0150887	0.0112473	0.00209973	0.919022	0.7381	0.192358
MYO9A	0.0659911	6.04646	6.0756	12.1221	0.0139342	0.0137062	0.002332	0.893608	0.74838	0.200568
USP22	0.0658254	4.50518	7.81869	12.3239	0.0337923	0.00517086	0.00210817	1	0.620774	0.192358
TTC17	0.0649477	4.4102	8.40444	12.8146	0.0357247	0.00374305	0.00164944	1	0.549975	0.179612
PLPP2	0.0648186	21.2686	0.0122033	21.2808	3.99222e-06	0.912038	2.39297e-05	0.00943056	1	0.0176928
KMT2D	0.0647415	5.89202	5.44301	11.335	0.0152096	0.0196468	0.00345644	0.920352	0.777655	0.247033
CCDC167	0.0637295	4.42003	7.07692	11.4969	0.0355195	0.00780831	0.00318764	1	0.681621	0.240705
IRS2	0.0636201	8.00978	4.23503	12.2448	0.00465254	0.039598	0.00219318	0.616871	0.831029	0.195935
SEC62	0.0631552	5.36878	9.19901	14.5678	0.0205003	0.00242146	0.000686507	1	0.49527	0.123532
MMUT	0.063054	7.39784	8.83236	16.2302	0.00653022	0.00295935	0.00029899	0.695841	0.529501	0.0820722
TMBIM1	0.0623162	5.4611	11.2337	16.6948	0.0194444	0.000803248	0.00023701	0.97773	0.448583	0.0742398
NPEPL1	0.0619782	9.5366	9.88809	19.4247	0.00201414	0.00166352	6.05315e-05	0.413776	0.448583	0.0307161
LSM5	0.0612836	4.70147	10.0788	14.7802	0.0301369	0.00149987	0.00061732	1	0.448583	0.113497
TLR3	0.0605756	21.0732	1.93803	23.0112	4.4207e-06	0.163882	1.00734e-05	0.00943056	1	0.0117353
AC113410.4	0.0600553	11.5357	2.22955	13.7652	0.00068274	0.135394	0.00102547	0.20862	1	0.145127
NRROS	0.0599374	12.8362	1.51974	14.3559	0.000339984	0.217659	0.000763229	0.152623	1	0.129964
AC233976.1	0.0598107	2.2723	12.7723	15.0446	0.131704	0.000351792	0.00054089	1	0.448583	0.105456
NUP205	0.0594775	5.24062	6.13824	11.3789	0.0220654	0.0132289	0.00338152	1	0.74838	0.246211
C1orf216	0.0592706	9.95221	3.18578	13.138	0.00160656	0.0742817	0.00140321	0.362843	0.958236	0.17014
GPR68	0.0591016	13.6213	1.41001	15.0313	0.000223631	0.235054	0.000544487	0.121543	1	0.105456
CLCF1	0.058996	15.4562	3.03342	18.4896	8.44389e-05	0.0815657	9.6611e-05	0.0626606	0.992129	0.0436094
LINC02073	0.0586984	21.9448	0.419108	22.3639	2.80611e-06	0.517382	1.39234e-05	0.00850298	1	0.0135871
SPRED2	0.0578215	24.3685	4.29093	28.6594	7.95605e-07	0.0383162	5.97987e-07	0.00361622	0.829614	0.00379303
AC092115.3	0.0577445	19.7442	0.317366	20.0616	8.85286e-06	0.573195	4.4023e-05	0.0119225	1	0.0242816
MRPL28	0.0540097	3.97363	8.74364	12.7173	0.0462181	0.00310684	0.00173173	1	0.529501	0.183909
CLTC	0.0532545	4.38467	9.88833	14.273	0.0362636	0.0016633	0.000795531	1	0.448583	0.131526
ERP44	0.0529876	3.57258	8.42869	12.0013	0.0587409	0.00369347	0.00247718	1	0.549975	0.209315
CENPT	0.0526644	4.04037	9.89125	13.9316	0.044424	0.00166066	0.000943596	1	0.448583	0.142418
ATP6AP2	0.0526029	4.168	10.085	14.2531	0.0411943	0.00149477	0.000803507	1	0.448583	0.131526
IRF9	0.0519941	4.62201	7.74269	12.3647	0.0315643	0.00539304	0.00206557	1	0.628323	0.192358
PTPN1	0.051682	4.12978	9.47592	13.6057	0.0421347	0.00208186	0.0011106	1	0.46269	0.152315
SNX17	0.0513599	3.45384	7.95076	11.4046	0.063105	0.00480672	0.00333828	1	0.599085	0.244204
MAST1	0.0492723	13.4209	0.373062	13.7939	0.000248842	0.54134	0.00101085	0.129263	1	0.145127
RORC	0.0485385	13.372	0.509731	13.8817	0.000255411	0.475255	0.000967441	0.130807	1	0.143677
LSM14A	0.0481344	4.18307	9.82495	14.008	0.0408296	0.0017216	0.000908232	1	0.448583	0.139659
CPNE5	0.0476261	12.1773	0.409577	12.5869	0.000483746	0.522184	0.00184839	0.177371	1	0.186443
AL590399.1	0.0469649	12.5538	0.347541	12.9014	0.000395393	0.555509	0.00157943	0.167178	1	0.176768
AC093673.1	0.0457056	10.2724	1.41143	11.6838	0.00135037	0.23482	0.00290331	0.325179	1	0.228394
ITFG1-AS1	0.0456682	3.97329	16.3513	20.3245	0.0462275	5.26214e-05	3.85996e-05	1	0.331145	0.0222579
SLC25A39	0.0455469	3.18284	8.47983	11.6627	0.0744152	0.00359106	0.00293416	1	0.549975	0.22977
THAP9	0.0453625	11.2751	1.41184	12.687	0.000785528	0.234751	0.00175818	0.231585	1	0.184107
SIK1	0.0453535	17.4661	0.130487	17.5966	2.92481e-05	0.717927	0.000150992	0.0295422	1	0.055997
RBM22	0.0450006	3.86151	10.4016	14.2631	0.0494058	0.00125906	0.000799475	1	0.448583	0.131526
RNF122	0.0448211	12.1909	3.41545	15.6064	0.000480223	0.0645888	0.000408429	0.177371	0.921967	0.0901101
UBQLN1	0.0446374	4.53788	13.0416	17.5795	0.0331525	0.000304644	0.000152286	1	0.448583	0.055997
MORF4L1	0.0435816	4.54629	7.51627	12.0626	0.0329902	0.00611441	0.00240242	1	0.655952	0.205233
ANGEL1	0.0428983	5.47776	7.52407	13.0018	0.0192599	0.00608801	0.00150207	0.97476	0.655952	0.173229
MLLT6	0.0417023	3.60502	9.88006	13.4851	0.0576053	0.00167079	0.00117964	1	0.448583	0.158006
BSCL2	0.0414424	3.72371	9.2827	13.0064	0.0536452	0.00231328	0.00149863	1	0.480257	0.173229
AC012467.2	0.0410389	13.0249	0.110472	13.1354	0.000307376	0.739608	0.00140504	0.144952	1	0.17014
GTF2F1	0.040692	3.62839	10.6011	14.2294	0.0568018	0.00113023	0.000813046	1	0.448583	0.132235
ARMC1	0.0399622	3.40649	8.92045	12.3269	0.0649404	0.00281996	0.00210494	1	0.522581	0.192358
SERPINB2	0.0397783	14.7832	0.386077	15.1693	0.000120602	0.534369	0.000508187	0.0843335	1	0.102153
NPHP4	0.0390166	10.3678	10.8222	21.1899	0.00128235	0.00100293	2.5042e-05	0.31506	0.448583	0.0176928
CAPZA1	0.0385293	3.62083	10.6424	14.2632	0.0570605	0.00110523	0.000799423	1	0.448583	0.131526
BOLA2B	0.0374549	3.79846	9.10023	12.8987	0.0512997	0.00255577	0.00158155	1	0.507113	0.176768
GSTO1	0.0367849	3.77786	11.3791	15.157	0.051935	0.000742736	0.000511328	1	0.448583	0.102153
AC008549.2	0.0346196	12.0344	0.282725	12.3172	0.000522262	0.594921	0.00211524	0.180862	1	0.192358
VDAC3	0.0342008	3.91919	12.4125	16.3317	0.0477379	0.000426459	0.00028419	1	0.448583	0.0813735
MBD1	0.0341008	3.03317	9.15939	12.1926	0.0815786	0.00247445	0.00225123	1	0.500807	0.198283
SEC24B-AS1	0.0338058	0.522163	12.1372	12.6593	0.469921	0.000494263	0.00178262	1	0.448583	0.184107
KRT7	0.0336158	19.8806	0.201259	20.0819	8.24311e-06	0.653706	4.35785e-05	0.0115283	1	0.0242816
RAI14	0.0315201	12.2888	1.01318	13.302	0.000455679	0.314141	0.00129272	0.175417	1	0.163179
MTMR14	0.0305812	2.72612	9.33781	12.0639	0.098719	0.00224473	0.00240077	1	0.476781	0.205233
TPBG	0.0298337	14.0686	1.88811	15.9567	0.000176265	0.169415	0.000342809	0.105071	1	0.0836322
BLOC1S6	0.0297662	3.10519	10.9467	14.0519	0.0780429	0.000937692	0.000888515	1	0.448583	0.138303
PPP6C	0.02827	3.14663	10.8185	13.9651	0.0760837	0.00100493	0.000927939	1	0.448583	0.14098
TSLP	0.027032	8.70087	2.72575	11.4266	0.00318058	0.0987417	0.00330172	0.512547	1	0.244204
AC010896.1	0.0269549	11.5549	4.75668	16.3116	0.000675716	0.0291848	0.000287071	0.208224	0.807685	0.0813735
USP46-AS1	0.0264252	9.09237	2.81716	11.9095	0.00256678	0.0932615	0.00259346	0.483592	1	0.216451
CABP4	0.02597	9.1353	3.33517	12.4705	0.00250724	0.0678133	0.00195916	0.477321	0.931836	0.192358
GMCL1	0.02377	2.58755	9.84485	12.4324	0.107707	0.00170308	0.00199682	1	0.448583	0.192358
FP236383.5	0.0180948	6.0852	5.35785	11.4431	0.0136319	0.0206292	0.00327471	0.889913	0.777706	0.243654
PSMC4	0.0160333	2.50987	10.9691	13.479	0.113135	0.000926425	0.00118324	1	0.448583	0.158006
ASF1A	0.0156401	2.17786	10.1872	12.3651	0.140009	0.0014142	0.0020652	1	0.448583	0.192358
SYT4	0.0152832	6.93275	5.21304	12.1458	0.00846316	0.0224181	0.00230449	0.742658	0.784269	0.198932
ZNF107	0.0146444	1.93319	9.78387	11.7171	0.16441	0.00176049	0.00285544	1	0.448583	0.227824
LTF	0.014319	6.285	7.43912	13.7241	0.0121764	0.00638212	0.00104676	0.84872	0.665175	0.145127
MRTO4	0.0109258	1.88238	9.8925	11.7749	0.170064	0.00165954	0.00277408	1	0.448583	0.225507
FNBP1	0.0104226	2.39489	9.08923	11.4841	0.121733	0.00257119	0.00320816	1	0.507113	0.241535
TBRG1	0.00932326	2.1251	9.41559	11.5407	0.144903	0.00215148	0.00311867	1	0.464464	0.238007
SNRNP40	0.00660191	1.74251	9.78379	11.5263	0.186821	0.00176057	0.00314121	1	0.448583	0.238619
ZNF384	0.00607576	1.52885	10.0618	11.5906	0.216285	0.00151376	0.00304175	1	0.448583	0.235291
TALDO1	0.00462535	2.54322	11.618	14.1613	0.110769	0.00065315	0.000841241	1	0.448583	0.135088
AC243960.1	-0.000720378	1.5594	10.7942	12.3536	0.211754	0.00101818	0.00207707	1	0.448583	0.192358
CRLF3	-0.00439063	1.92044	12.9821	14.9026	0.165808	0.000314481	0.0005807	1	0.448583	0.108342
ST13	-0.00488991	4.30183	12.1546	16.4564	0.0380715	0.000489674	0.000267015	1	0.448583	0.0785235
MFSD14A	-0.00651608	1.26483	10.5044	11.7692	0.260739	0.00119092	0.00278195	1	0.448583	0.225507
SNRK	-0.0160307	1.1528	11.5502	12.703	0.282964	0.000677417	0.00174412	1	0.448583	0.183909
ACAP1	-0.0171545	1.23473	11.532	12.7667	0.266489	0.000684092	0.00168944	1	0.448583	0.182544
SEC63	-0.0182743	0.829531	10.5191	11.3486	0.362408	0.00118149	0.00343306	1	0.448583	0.247033
DNAJC15	-0.0198636	1.31496	10.9699	12.2848	0.251498	0.000926056	0.00214973	1	0.448583	0.194103
RO60	-0.0209013	1.11033	11.8701	12.9805	0.29201	0.000570414	0.0015182	1	0.448583	0.173826
SEPTIN6	-0.0279234	3.29699	12.8995	16.1965	0.0694071	0.000328663	0.000304067	1	0.448583	0.0820722
UBE2D2	-0.0299933	3.41201	10.8001	14.2121	0.0647237	0.00101496	0.000820135	1	0.448583	0.132538
ETNK1	-0.0374856	0.600252	11.5836	12.1838	0.438482	0.000665369	0.00226108	1	0.448583	0.198283
CLTA	-0.041928	0.973033	11.7888	12.7619	0.323925	0.000595868	0.00169354	1	0.448583	0.182544
ZFAND6	-0.0429056	0.505835	13.2327	13.7385	0.476947	0.000275108	0.00103924	1	0.448583	0.145127
ILF3	-0.0436956	1.11509	12.332	13.4471	0.290979	0.000445259	0.00120227	1	0.448583	0.159164
POLM	-0.0452845	2.12301	14.4548	16.5778	0.145101	0.000143565	0.000251292	1	0.396412	0.0768165
NDUFS2	-0.0507149	0.326999	11.0092	11.3362	0.567431	0.000906594	0.00345438	1	0.448583	0.247033
UBE2V1	-0.0769841	0.894838	11.7143	12.6092	0.34417	0.000620212	0.00182792	1	0.448583	0.185634
RNF220	-0.0786449	0.0854327	12.8567	12.9422	0.770066	0.000336267	0.00154755	1	0.448583	0.174508
CDC42SE2	-0.080937	1.29437	11.3622	12.6566	0.255244	0.000749522	0.00178505	1	0.448583	0.184107
MT-ATP8	-0.103712	0.538456	12.892	13.4305	0.463073	0.000329987	0.0012123	1	0.448583	0.159164
GBP2	-0.103918	2.57875	10.0514	12.6302	0.108307	0.00152231	0.00180882	1	0.448583	0.185054
HNRNPU	-0.105886	1.48188	11.5327	13.0146	0.223481	0.000683811	0.00149249	1	0.448583	0.173229
CS	-0.112015	0.14895	12.0545	12.2034	0.69954	0.000516687	0.00223905	1	0.448583	0.198283
TSTD1	-0.120481	0.0143882	13.0406	13.055	0.904522	0.000304815	0.00146269	1	0.448583	0.171812
ZNF207	-0.125052	0.104707	15.2936	15.3983	0.746252	9.20269e-05	0.000453207	1	0.331145	0.0974471
GSTP1	-0.137433	0.930421	15.6082	16.5386	0.334753	7.79159e-05	0.000256262	1	0.331145	0.0774032
FIS1	-0.16784	0.355882	12.5215	12.8774	0.550802	0.000402289	0.00159847	1	0.448583	0.176861
METTL5	-0.172503	1.92025	10.438	12.3583	0.165829	0.00123446	0.0020722	1	0.448583	0.192358
BRD4	-0.174482	0.139797	11.5957	11.7355	0.708483	0.000661041	0.00282922	1	0.448583	0.227824
CCDC18-AS1	-0.24539	5.1944	8.82821	14.0226	0.0226598	0.00296609	0.000901632	1	0.529501	0.139489
CALM3	-0.284679	2.35185	11.2228	13.5746	0.125135	0.000807993	0.00112799	1	0.448583	0.153868
MAT2B	-0.328893	3.68353	8.13524	11.8188	0.0549525	0.00434131	0.00271386	1	0.584742	0.222116
MALAT1	-0.52139	0.0109925	12.7036	12.7146	0.916499	0.000364956	0.00173406	1	0.448583	0.183909
