# Supplementary material for: Transcriptional signature of durable effector T cells elicited by a replication defective HCMV vaccine
Source: NPJ Vaccines. 2024 Apr 1;9:70. doi: 10.1038/s41541-024-00860-w (PMC10984989; doi:10.1038/s41541-024-00860-w)
Supplement: Supplementary file 5 — Supplementary Data file 5 [file 41541_2024_860_MOESM5_ESM.xlsx]

## Sheet: Table-S3_deg_cd8_durable-vs-tra
gene	log_fc	discrete_wald	continuous_wald	hurdle_wald	discrete_p	continuous_p	hurdle_p	discrete_q	continuous_q	hurdle_q
CCL4	3.6991	15.6685	10.5458	26.2143	7.54689e-05	0.00116455	2.03065e-06	0.321452	0.500133	0.00654719
CCL5	2.98696	35.3957	0.733476	36.1292	2.69082e-09	0.391759	1.42775e-08	9.78435e-05	1	7.80739e-05
NKG7	2.30496	26.4747	11.4616	37.9363	2.67011e-07	0.000710477	5.78398e-09	0.00485452	0.370012	4.74431e-05
PGAM1	1.36064	4.85776	45.3178	50.1756	0.0275221	1.6752e-11	1.27209e-11	1	5.49633e-07	4.17372e-07
PRF1	1.33627	16.2307	0.000393504	16.2311	5.60789e-05	0.984173	0.000298861	0.321452	1	0.222855
KLRD1	1.33178	15.1624	7.05123	22.2137	9.86463e-05	0.00792106	1.50094e-05	0.358698	1	0.0246229
RGCC	1.15799	2.11279	38.9948	41.1076	0.146072	4.24935e-10	1.18467e-09	1	4.64737e-06	1.29564e-05
TAGAP	1.15629	8.26134	16.5089	24.7702	0.00404982	4.84232e-05	4.1804e-06	1	0.0690767	0.00979707
SRGN	1.14836	0.60923	29.4555	30.0647	0.435078	5.72167e-08	2.96167e-07	1	0.000375456	0.00138818
APOBEC3G	1.1132	8.22428	14.3284	22.5527	0.00413336	0.000153531	1.26691e-05	1	0.157417	0.0232577
GAPDH	1.10739	0.0642483	22.4742	22.5385	0.799903	2.12982e-06	1.27595e-05	1	0.00735381	0.0232577
ZFP36L1	1.04863	5.32236	11.7978	17.1201	0.0210535	0.000593015	0.000191606	1	0.335463	0.164868
CST7	1.02238	15.6747	0.109431	15.7841	7.52229e-05	0.740793	0.000373693	0.321452	1	0.245218
PPP1R2	0.958505	2.82163	40.2679	43.0895	0.0930018	2.21421e-10	4.39778e-10	1	3.63241e-06	7.21456e-06
LYST	0.851703	10.3941	7.5729	17.9671	0.00126415	0.00592523	0.00012546	0.95188	1	0.11761
VSIR	0.817937	4.90381	22.1932	27.097	0.0267975	2.46547e-06	1.30605e-06	1	0.00735381	0.00535645
CD48	0.815124	4.88781	21.5047	26.3925	0.0270469	3.52968e-06	1.85757e-06	1	0.00965074	0.00654719
SLA	0.791902	5.57495	13.3474	18.9223	0.0182192	0.000258785	7.78163e-05	1	0.206436	0.0911841
CD3D	0.783662	3.2067	13.0599	16.2666	0.0733372	0.000301685	0.000293596	1	0.219962	0.222855
ATP1B3	0.754369	6.49101	13.264	19.755	0.0108421	0.000270549	5.13157e-05	1	0.206436	0.0623581
MAP2K3	0.680319	6.13096	14.7391	20.8701	0.0132834	0.000123458	2.93845e-05	1	0.139677	0.0401711
PARK7	0.671901	1.08093	21.2063	22.2872	0.29849	4.12408e-06	1.44674e-05	1	0.0104085	0.0246229
CFLAR	0.656167	2.65038	18.4043	21.0547	0.103525	1.7865e-05	2.67931e-05	1	0.0325639	0.0382209
FNBP1	0.616766	4.58273	12.979	17.5618	0.0322958	0.000315	0.000153643	1	0.224677	0.136244
LDHA	0.584143	0.0709838	15.7261	15.7971	0.78991	7.32083e-05	0.000371291	1	0.0923833	0.245218
TNFRSF1B	0.574608	3.07901	13.6489	16.7279	0.0793087	0.000220366	0.000233116	1	0.18539	0.18655
PKM	0.570421	0.447996	23.7285	24.1765	0.503288	1.10927e-06	5.62522e-06	1	0.00454941	0.0123042
HLA-B	0.555654	0.000420501	15.8333	15.8337	0.98364	6.9176e-05	0.000364553	1	0.0907866	0.245218
LAMP1	0.412374	0.26618	17.7894	18.0556	0.605906	2.46748e-05	0.000120025	1	0.0411571	0.115824
NAMPT	0.383216	0.25702	16.8181	17.0751	0.612175	4.114e-05	0.000195972	1	0.0613547	0.164868
CHM	-0.0918931	4.5364	11.5997	16.1361	0.0331812	0.000659625	0.000313393	1	0.366819	0.228499
FOS	-0.0974125	1.9336	20.1014	22.035	0.164365	7.34426e-06	1.64119e-05	1	0.0172118	0.0256416
IL3	-0.224449	0.0195037	16.8578	16.8773	0.888932	4.0288e-05	0.000216345	1	0.0613547	0.177457
GCH1	-0.343077	16.7129	1.7245	18.4374	4.34843e-05	0.189114	9.91674e-05	0.316236	1	0.104958
FAM102A	-0.388596	11.9212	5.96338	17.8846	0.000554993	0.014606	0.000130743	0.679318	1	0.119158
RCAN3	-0.470493	17.9506	0.15619	18.1068	2.26717e-05	0.692689	0.000116995	0.274796	1	0.115824
FAU	-0.517714	0.00460006	15.8953	15.8999	0.945926	6.69441e-05	0.000352677	1	0.0907866	0.245218
COX4I1	-0.688765	0.648945	15.6087	16.2577	0.42049	7.78934e-05	0.000294908	1	0.0946549	0.222855
PFDN5	-0.716498	1.10379	14.9465	16.0503	0.293435	0.000110605	0.000327137	1	0.129605	0.233334
EEF1A1	-0.73731	0.000420501	25.5436	25.544	0.98364	4.32495e-07	2.83912e-06	1	0.00202717	0.00716549
EEF1G	-0.840133	1.06187	17.7578	18.8197	0.302788	2.50881e-05	8.19127e-05	1	0.0411571	0.0926743
TMSB4X	-0.884988	1.5004	22.3368	23.8372	0.220609	2.28783e-06	6.66534e-06	1	0.00735381	0.0136681
EEF1B2	-0.948223	0.518473	19.5706	20.0891	0.471494	9.69481e-06	4.34216e-05	1	0.0198804	0.0547948
RPSA	-0.948526	1.55824	18.5494	20.1076	0.211923	1.65558e-05	4.30214e-05	1	0.0319528	0.0547948
FXYD5	-0.98566	1.6759	19.8555	21.5314	0.19547	8.35229e-06	2.11115e-05	1	0.0182692	0.0314849
RACK1	-1.04798	0.579384	35.866	36.4454	0.446554	2.11367e-09	1.21896e-08	1	1.73374e-05	7.80739e-05
IRF1	-1.21928	4.71482	14.0133	18.7281	0.0299037	0.000181519	8.575e-05	1	0.175166	0.0937819
PABPC1	-1.24025	0.00630078	26.0523	26.0586	0.936732	3.32289e-07	2.19503e-06	1	0.00181706	0.00654719
S100A6	-1.27101	4.51359	13.7631	18.2767	0.0336265	0.000207365	0.000107463	1	0.18539	0.110183
LTB	-1.80144	16.7959	9.08855	25.8845	4.1623e-05	0.00257214	2.39475e-06	0.316236	0.860634	0.00654766
