# Supplementary material for: Transcriptional signature of durable effector T cells elicited by a replication defective HCMV vaccine
Source: NPJ Vaccines. 2024 Apr 1;9:70. doi: 10.1038/s41541-024-00860-w (PMC10984989; doi:10.1038/s41541-024-00860-w)
Supplement: Supplementary file 6 — Supplementary Data file 6 [file 41541_2024_860_MOESM6_ESM.xlsx]

## Sheet: v160_wd_cd8_durable_c-vs-b_2022
gene	log_fc	discrete_wald	continuous_wald	hurdle_wald	discrete_p	continuous_p	hurdle_p	discrete_q	continuous_q	hurdle_q
CCL4L2	5.93757	32.5431	15.4871	48.0302	1.16581e-08	8.30706e-05	3.71865e-11	3.20999e-05	0.0277205	9.47398e-08
XCL2	5.42887	35.8286	17.327	53.1556	2.15461e-09	3.1469e-05	2.86691e-12	9.79322e-06	0.0140901	7.91266e-09
XCL1	5.27398	41.8727	27.5825	69.4552	9.74109e-11	1.50536e-07	8.27922e-16	1.74423e-06	0.000166399	3.91725e-12
CCL4	4.72196	15.9868	31.1948	47.1815	6.37872e-05	2.33393e-08	5.68408e-11	0.0203459	3.43982e-05	1.25504e-07
GZMB	3.56429	15.4042	48.8311	64.2353	8.67959e-05	2.78982e-12	1.12587e-14	0.024851	1.23352e-08	4.14319e-11
IFNG	3.23817	41.1099	2.16752	43.2774	1.43906e-10	0.140953	4.00339e-10	1.74423e-06	1	5.82031e-07
MIR155HG	2.58171	41.8727	3.84783	45.7206	9.74109e-11	0.0498103	1.18005e-10	1.74423e-06	0.994228	2.13251e-07
PGAM1	2.56802	10.7485	114.005	124.754	0.00104362	1.29956e-26	8.12893e-28	0.147548	4.5968e-22	2.6923e-23
PKM	2.52141	19.1964	43.241	62.4374	1.17936e-05	4.83956e-11	2.76625e-14	0.00533129	1.71185e-07	9.16181e-11
HSP90AB1	2.34521	7.96403	110.628	118.592	0.00477162	7.13812e-26	1.77032e-26	0.397177	1.26245e-21	2.93164e-22
GAPDH	2.01704	1.31292	83.1662	84.4792	0.251866	7.54351e-20	4.52462e-19	1	6.67072e-16	3.74639e-15
CD82	1.95866	31.3316	11.9267	43.2583	2.1751e-08	0.000553359	4.04189e-10	4.39394e-05	0.0956243	5.82031e-07
CRTAM	1.86948	37.9389	4.61869	42.5575	7.2997e-10	0.0316254	5.73783e-10	5.03004e-06	0.799679	7.9182e-07
CCL3	1.86214	21.9254	1.99586	23.9212	2.83464e-06	0.15773	6.39109e-06	0.00202104	1	0.00176394
RGCC	1.69742	13.0254	32.1711	45.1965	0.000307292	1.41178e-08	1.5336e-10	0.0600739	2.37798e-05	2.53963e-07
BCL2A1	1.64331	34.5875	12.0396	46.6271	4.0752e-09	0.000520826	7.50002e-11	1.64647e-05	0.0939931	1.55251e-07
FABP5	1.63186	21.9254	8.04089	29.9662	2.83464e-06	0.00457331	3.11109e-07	0.00202104	0.304646	0.000158522
TNFRSF9	1.59627	31.0167	3.30314	34.3198	2.55819e-08	0.0691474	3.52811e-08	4.89583e-05	1	2.65571e-05
VSIR	1.57843	32.6506	9.39617	42.0467	1.10307e-08	0.00217439	7.40743e-10	3.20999e-05	0.204012	9.43593e-07
EGR2	1.57632	39.5794	2.31596	41.8954	3.14988e-10	0.128052	7.98981e-10	2.86339e-06	1	9.80084e-07
DUSP2	1.54748	22.3627	6.68028	29.0429	2.2572e-06	0.00974853	4.93635e-07	0.00167503	0.448991	0.000227072
NR4A3	1.54625	37.6883	1.5813	39.2696	8.29994e-10	0.208573	2.96966e-09	5.03004e-06	1	3.39718e-06
SRGN	1.51107	6.30633	31.3835	37.6898	0.0120308	2.11774e-08	6.54272e-09	0.641147	3.25689e-05	6.99016e-06
TAGAP	1.50608	9.06563	22.3108	31.3764	0.00260459	2.31896e-06	1.53706e-07	0.273723	0.00182281	8.34548e-05
PPP1R2	1.48486	19.1597	17.3472	36.5069	1.20226e-05	3.11357e-05	1.18204e-08	0.00533129	0.0140901	1.09273e-05
GNAS	1.48437	1.52973	79.8921	81.4219	0.216153	3.9542e-19	2.08675e-18	1	2.79736e-15	1.38226e-14
PRDX1	1.45521	8.92763	30.3387	39.2663	0.00280889	3.62815e-08	2.97458e-09	0.286901	4.42534e-05	3.39718e-06
TNF	1.43827	19.2432	1.71524	20.9584	1.15082e-05	0.190306	2.81151e-05	0.00533129	1	0.00596906
NFKBID	1.41855	28.4131	3.86961	32.2827	9.79984e-08	0.049168	9.76994e-08	0.000142537	0.985923	6.2126e-05
TNFSF14	1.39164	37.0207	2.07077	39.0915	1.16882e-09	0.150146	3.24636e-09	6.07152e-06	1	3.58398e-06
GBP2	1.38361	19.1597	12.5335	31.6932	1.20226e-05	0.000399724	1.31195e-07	0.00533129	0.0798816	7.6231e-05
EIF4A1	1.37345	9.32384	36.3247	45.6485	0.00226191	1.67037e-09	1.22336e-10	0.254636	4.54496e-06	2.13251e-07
NAMPT	1.36983	34.3317	3.03834	37.3701	4.64748e-09	0.0813188	7.67708e-09	1.68992e-05	1	7.705e-06
FASLG	1.34034	32.1701	3.94413	36.1143	1.41246e-08	0.047035	1.43843e-08	3.20999e-05	0.967844	1.28759e-05
REL	1.33452	22.6471	8.977	31.6241	1.94651e-06	0.00273399	1.35803e-07	0.00164602	0.229242	7.62336e-05
PRF1	1.29908	13.2331	8.13262	21.3657	0.000275049	0.00434758	2.29347e-05	0.0568257	0.294991	0.00509797
PLEK	1.28748	24.084	4.73349	28.8175	9.22216e-07	0.0295808	5.52526e-07	0.000968482	0.779074	0.000240785
ATP1B3	1.28545	27.1186	8.38803	35.5066	1.91349e-07	0.00377699	1.9491e-08	0.000267609	0.27377	1.61386e-05
ZFP36L1	1.27953	3.24235	32.6245	35.8668	0.0717578	1.11796e-08	1.62784e-08	1	1.97723e-05	1.38242e-05
RAN	1.24695	9.11661	32.9584	42.075	0.00253298	9.41519e-09	7.30342e-10	0.267745	1.75281e-05	9.43593e-07
HNRNPA2B1	1.24621	5.74395	31.7837	37.5276	0.0165455	1.72335e-08	7.09543e-09	0.739102	2.77083e-05	7.34377e-06
SLA	1.24196	32.1701	0.077766	32.2479	1.41246e-08	0.780348	9.94166e-08	3.20999e-05	1	6.2126e-05
HSPA8	1.22659	7.70372e-32	65.1444	65.1444	1	6.96064e-16	7.14621e-15	1	4.10353e-12	2.95853e-11
NR4A2	1.22466	25.7125	0.516152	26.2286	3.96256e-07	0.472488	2.01616e-06	0.000514594	1	0.000695574
CYTOR	1.20029	33.4385	0.300492	33.739	7.35545e-09	0.583574	4.71712e-08	2.43144e-05	1	3.39633e-05
RNF19A	1.18048	22.3627	6.50446	28.8671	2.2572e-06	0.0107604	5.38995e-07	0.00167503	0.47223	0.00023802
SFPQ	1.14765	12.0765	20.8493	32.9258	0.000510619	4.96878e-06	7.08371e-08	0.0896962	0.00351511	4.69225e-05
PRNP	1.10788	20.7828	5.31741	26.1002	5.1442e-06	0.0211133	2.14982e-06	0.00317039	0.649409	0.000719214
MAP2K3	1.09931	30.7519	1.25923	32.0111	2.93214e-08	0.261797	1.1191e-07	5.07706e-05	1	6.80449e-05
JARID2	1.09546	31.7423	1.70775	33.4501	1.76045e-08	0.191278	5.45019e-08	3.7655e-05	1	3.76063e-05
HSPA5	1.09477	5.59347	28.9738	34.5673	0.0180275	7.33637e-08	3.11753e-08	0.800386	8.65007e-05	2.4584e-05
SIAH2	1.07547	32.1701	2.2701	34.4402	1.41246e-08	0.131891	3.322e-08	3.20999e-05	1	2.55871e-05
NFKB1	1.07385	19.4154	5.08909	24.5045	1.05156e-05	0.0240769	4.7744e-06	0.00533129	0.699792	0.00137503
TNFRSF1B	1.06556	28.7813	0.923629	29.7049	8.10315e-08	0.336524	3.5454e-07	0.000128107	1	0.000175259
TUBA1B	1.05268	8.76589	21.0114	29.7773	0.00306916	4.56566e-06	3.4194e-07	0.30492	0.00329585	0.000171592
NR4A1	1.04582	23.7032	0.804144	24.5074	1.12394e-06	0.369857	4.76752e-06	0.00102172	1	0.00137503
SLAMF7	1.03403	30.7519	0.722388	31.4743	2.93214e-08	0.395362	1.46366e-07	5.07706e-05	1	8.07941e-05
HSPH1	1.03374	28.7813	3.48195	32.2632	8.10315e-08	0.0620414	9.8658e-08	0.000128107	1	6.2126e-05
EVI2A	1.02018	19.2432	9.86247	29.1056	1.15082e-05	0.00168685	4.78402e-07	0.00533129	0.17653	0.000223164
PRKCH	1.01194	24.0577	2.28568	26.3433	9.34929e-07	0.130573	1.90377e-06	0.000968482	1	0.000663714
TNFSF9	1.01147	20.2748	2.38368	22.6585	6.70768e-06	0.122609	1.20162e-05	0.00393395	1	0.00303798
CBLB	0.991983	17.856	4.46592	22.322	2.38263e-05	0.0345774	1.42184e-05	0.00973452	0.833723	0.00341241
MDFIC	0.990874	24.0785	7.91333	31.9918	9.24883e-07	0.00490719	1.12997e-07	0.000968482	0.317566	6.80449e-05
SLC3A2	0.984732	12.4581	7.63869	20.0968	0.000416186	0.00571295	4.32554e-05	0.0776069	0.345433	0.00800346
PARK7	0.983706	6.38716	30.3479	36.7351	0.0114949	3.61093e-08	1.05457e-08	0.623845	4.42534e-05	1.02728e-05
KDM6B	0.979449	28.4131	0.862223	29.2754	9.79984e-08	0.353117	4.39479e-07	0.000142537	1	0.000207936
NCL	0.970792	0.856711	43.6421	44.4989	0.354661	3.94256e-11	2.17368e-10	1	1.54951e-07	3.42821e-07
JUND	0.961671	5.17237	11.2756	16.448	0.0229488	0.000785331	0.000268146	0.892736	0.11773	0.0330148
PHLDA1	0.95786	22.439	0.945769	23.3847	2.1693e-06	0.330798	8.35742e-06	0.00167503	1	0.00218148
PIM3	0.957018	16.1524	9.5534	25.7058	5.84456e-05	0.0019958	2.61858e-06	0.0188071	0.194646	0.000842012
ILF2	0.955013	20.8799	5.8011	26.681	4.88994e-06	0.0160162	1.60802e-06	0.00317039	0.569372	0.000593359
CFLAR	0.954912	11.8819	12.1356	24.0175	0.000566829	0.000494673	6.09065e-06	0.0936866	0.090661	0.00169515
KLF10	0.95118	22.439	4.97022	27.4092	2.1693e-06	0.0257874	1.11731e-06	0.00167503	0.726611	0.000430295
CD48	0.944619	12.8425	9.40788	22.2504	0.000338837	0.00216055	1.47365e-05	0.0648462	0.203711	0.00348624
BZW1	0.92333	9.94718	19.0541	29.0013	0.00161096	1.27064e-05	5.04025e-07	0.202691	0.00684032	0.000228675
NOP10	0.911368	13.7294	14.1321	27.8615	0.000211122	0.000170412	8.91151e-07	0.0482818	0.0450866	0.000363553
RASSF5	0.898884	16.5431	5.91735	22.4605	4.75563e-05	0.0149925	1.3267e-05	0.0168986	0.554102	0.00331489
SEC61B	0.898175	2.29152	30.7169	33.0084	0.130083	2.9855e-08	6.79687e-08	1	4.22413e-05	4.59413e-05
XBP1	0.895011	16.3245	1.94703	18.2716	5.33685e-05	0.162907	0.000107741	0.0179684	1	0.0164441
RILPL2	0.886747	17.676	4.0572	21.7332	2.6191e-05	0.0439833	1.90851e-05	0.0102035	0.939817	0.00432486
ENO1	0.879536	5.93155	8.90384	14.8354	0.0148722	0.00284571	0.000600532	0.71817	0.234032	0.0581568
DDX21	0.873281	9.37688	14.0971	23.474	0.00219739	0.000173607	7.99246e-06	0.249692	0.0454877	0.00213476
MAML2	0.865221	22.4394	2.91397	25.3534	2.16875e-06	0.0878154	3.12305e-06	0.00167503	1	0.000966685
BACH2	0.850722	24.0084	5.31031	29.3187	9.59188e-07	0.0211996	4.30066e-07	0.000968482	0.650932	0.000206432
CD160	0.849916	13.9923	2.93713	16.9294	0.000183559	0.0865647	0.000210774	0.0436247	1	0.0275923
TNFAIP8	0.848153	16.2406	6.96832	23.2089	5.57857e-05	0.00829652	9.12528e-06	0.0186099	0.415084	0.00236117
SNRPB	0.833915	19.3857	2.47782	21.8636	1.06802e-05	0.115462	1.78808e-05	0.00533129	1	0.00413312
MAT2A	0.819652	23.905	1.31544	25.2204	1.01211e-06	0.251412	3.3378e-06	0.000968482	1	0.00100498
RAB27A	0.808553	16.1822	3.51729	19.6995	5.75317e-05	0.0607317	5.27603e-05	0.0188071	1	0.0092948
CD226	0.801521	24.7732	1.62241	26.3956	6.44866e-07	0.202756	1.85463e-06	0.000756407	1	0.000660488
NPM1	0.80001	0.274531	19.2371	19.5116	0.600308	1.15447e-05	5.79561e-05	1	0.00648187	0.00984362
RBM8A	0.792087	7.63904	10.9495	18.5885	0.00571182	0.000936308	9.19511e-05	0.438054	0.131425	0.0147836
UBB	0.788732	2.71821	22.2499	24.9681	0.0992092	2.39376e-06	3.78663e-06	1	0.0018407	0.00111976
NOLC1	0.786869	23.7032	0.170789	23.874	1.12394e-06	0.679411	6.54371e-06	0.00102172	1	0.00179114
ATP1A1	0.780171	20.8386	2.56087	23.3995	4.99657e-06	0.109538	8.29599e-06	0.00317039	1	0.00218148
NDFIP1	0.774687	11.1441	8.20663	19.3507	0.000843013	0.00417377	6.28134e-05	0.131561	0.288693	0.010507
LTBP4	0.76532	19.2831	1.29003	20.5732	1.12698e-05	0.256042	3.40875e-05	0.00533129	1	0.00663538
ARID5B	0.76229	17.676	0.790027	18.466	2.6191e-05	0.374092	9.77582e-05	0.0102035	1	0.0154179
TRIM22	0.762068	4.60412	8.90603	13.5102	0.0318952	0.00284231	0.00116495	1	0.234032	0.0899956
CYCS	0.762021	8.60416	12.8102	21.4143	0.00335395	0.000344741	2.2384e-05	0.326087	0.0721548	0.00500917
SDCBP	0.757984	11.9718	8.10223	20.074	0.000540117	0.00442109	4.37502e-05	0.0926403	0.298441	0.00805004
C1QBP	0.755808	14.6979	3.69233	18.3902	0.000126186	0.0546633	0.000101534	0.0318638	1	0.0158454
TGIF1	0.753831	19.2831	0.327915	19.611	1.12698e-05	0.566889	5.51464e-05	0.00533129	1	0.00946346
HOPX	0.751855	11.9718	0.832817	12.8046	0.000540117	0.361459	0.00165773	0.0926403	1	0.112971
WARS	0.745106	19.2444	3.02671	22.2711	1.1501e-05	0.0819038	1.45847e-05	0.00533129	1	0.00347515
FAM107B	0.736825	10.7939	3.26719	14.0611	0.00101835	0.0706786	0.000884446	0.147548	1	0.0747652
HSPA9	0.735172	19.3347	0.204372	19.5391	1.09693e-05	0.651215	5.71661e-05	0.00533129	1	0.00975949
GLS	0.7308	22.4366	2.83137	25.268	2.17195e-06	0.0924396	3.25934e-06	0.00167503	1	0.000990361
IGF2R	0.730683	19.2831	0.0545225	19.3376	1.12698e-05	0.815373	6.32242e-05	0.00533129	1	0.0105225
UBE2D3	0.727846	7.55734	8.42505	15.9824	0.00597663	0.00370087	0.000338431	0.438054	0.270719	0.0389195
HNRNPAB	0.724079	17.6625	2.19663	19.8592	2.63772e-05	0.138313	4.87122e-05	0.0102035	1	0.0087208
POMP	0.72054	12.644	4.08897	16.7329	0.000376779	0.0431638	0.000232534	0.0709867	0.934234	0.0296213
EIF5B	0.716482	17.7154	2.56189	20.2773	2.5654e-05	0.109468	3.95223e-05	0.0102035	1	0.00743737
TPI1	0.716344	1.5716	19.3349	20.9065	0.209975	1.09685e-05	2.88549e-05	1	0.00627978	0.00604857
SLC7A5	0.713129	14.8216	0.0562962	14.8779	0.000118175	0.812449	0.000587906	0.0311382	1	0.0574379
DDX18	0.711179	16.5431	0.278311	16.8214	4.75563e-05	0.59781	0.000222471	0.0168986	1	0.0288532
APOBEC3G	0.7094	6.82346	4.81255	11.636	0.00899683	0.0282533	0.00297354	0.53895	0.757741	0.161714
TESPA1	0.701832	19.4154	3.57892	22.9943	1.05156e-05	0.058517	1.01589e-05	0.00533129	1	0.00260823
OSBPL3	0.695862	20.8799	0.00727641	20.8872	4.88994e-06	0.932021	2.91342e-05	0.00317039	1	0.0060687
DUSP5	0.694962	23.3277	0.0552092	23.3829	1.36618e-06	0.814235	8.36499e-06	0.00118279	1	0.00218148
SEC61G	0.69407	7.10648	5.73554	12.842	0.0076806	0.016625	0.00162702	0.492561	0.580884	0.111567
NME1	0.685111	12.8425	3.54382	16.3863	0.000338837	0.0597676	0.00027654	0.0648462	1	0.0339223
HNRNPDL	0.682846	5.50312	7.56791	13.071	0.0189826	0.00594166	0.00145098	0.827631	0.35418	0.103988
G3BP1	0.676952	13.3666	3.13598	16.5026	0.000256148	0.0765823	0.000260924	0.0561088	1	0.0322456
SNRPE	0.665733	16.3245	1.97028	18.2948	5.33685e-05	0.160419	0.000106496	0.0179684	1	0.0163294
CD81	0.665109	7.35831	7.11689	14.4752	0.00667536	0.00763609	0.000719035	0.463565	0.398383	0.0660154
RGS10	0.664806	10.0718	2.82385	12.8957	0.00150556	0.0928733	0.00158396	0.190749	1	0.109981
PDIA6	0.651476	10.0718	3.63452	13.7063	0.00150556	0.056593	0.00105611	0.190749	1	0.0838811
BIRC3	0.649152	13.7294	1.20266	14.9321	0.000211122	0.272792	0.000572192	0.0482818	1	0.0564018
BTG3	0.6468	24.7732	0.107063	24.8803	6.44866e-07	0.743513	3.9565e-06	0.000756407	1	0.00115964
NOL7	0.643716	13.2718	3.05098	16.3227	0.000269434	0.0806884	0.000285471	0.0568257	1	0.0344966
YBX1	0.641688	1.2077	11.1736	12.3813	0.271788	0.000829686	0.00204847	1	0.119299	0.128984
IRF4	0.638535	13.2331	0.87959	14.1127	0.000275049	0.348314	0.000861923	0.0568257	1	0.0744421
EIF5A	0.638221	5.3588	8.7299	14.0887	0.020618	0.00313033	0.000872323	0.868726	0.246606	0.0745894
CHMP4B	0.637544	10.0718	4.94365	15.0154	0.00150556	0.0261867	0.000548828	0.190749	0.729927	0.0548671
EIF3B	0.637003	16.3245	3.50832	19.8329	5.33685e-05	0.0610614	4.93573e-05	0.0179684	1	0.00878878
ODC1	0.634127	10.7045	1.29224	11.9967	0.00106877	0.255636	0.00248283	0.147548	1	0.144265
EIF3I	0.629637	10.7045	2.79045	13.4949	0.00106877	0.0948278	0.00117386	0.147548	1	0.0899956
BCL2L1	0.628172	20.7828	0.0453446	20.8282	5.1442e-06	0.831372	3.00067e-05	0.00317039	1	0.00621139
RPN1	0.627204	8.36652	4.88446	13.251	0.00382196	0.0270995	0.00132613	0.349848	0.741921	0.0981058
FKBP1A	0.623588	19.2217	0.167349	19.389	1.16386e-05	0.682479	6.16213e-05	0.00533129	1	0.0103599
SEM1	0.621322	16.3245	0.459553	16.7841	5.33685e-05	0.497833	0.000226664	0.0179684	1	0.0292105
RBM3	0.616975	10.0718	2.72452	12.7963	0.00150556	0.0988177	0.00166461	0.190749	1	0.113207
ALDOA	0.616365	2.84475	7.78393	10.6287	0.0916731	0.00527131	0.00492054	1	0.334152	0.222939
RAB8B	0.615528	20.8799	0.0448919	20.9248	4.88994e-06	0.832203	2.85913e-05	0.00317039	1	0.0060315
TOMM5	0.613745	10.645	1.39412	12.0391	0.00110371	0.237711	0.00243078	0.147548	1	0.142239
IRF8	0.61247	13.0558	2.07895	15.1348	0.00030234	0.149343	0.000517037	0.0600739	1	0.0523677
SRRT	0.612324	13.5822	0.0689304	13.6511	0.00022834	0.792901	0.00108566	0.0512526	1	0.0854088
PAM	0.612103	15.4573	1.65813	17.1155	8.43883e-05	0.197857	0.000192054	0.024851	1	0.0259625
HIVEP3	0.609262	20.5648	0.000522374	20.5653	5.76472e-06	0.981766	3.42218e-05	0.00349361	1	0.00663538
UQCRQ	0.600887	12.0493	1.06177	13.111	0.000518126	0.302812	0.00142224	0.090144	1	0.102849
RHOG	0.596155	7.53966	5.80166	13.3413	0.00603556	0.0160111	0.00126757	0.438054	0.569372	0.0951969
SEC61A1	0.594988	17.94	0.263098	18.2031	2.27977e-05	0.608	0.000111492	0.00963918	1	0.0169386
EIF3M	0.59385	10.0718	2.86418	12.936	0.00150556	0.0905716	0.00155234	0.190749	1	0.109158
KIF21A	0.593077	15.195	0.790451	15.9854	9.69603e-05	0.373964	0.000337914	0.0271205	1	0.0389195
SPAG9	0.589766	16.652	0.639086	17.2911	4.49029e-05	0.424042	0.000175909	0.0163276	1	0.0241747
CCT6A	0.588091	10.7045	1.2065	11.911	0.00106877	0.272027	0.00259158	0.147548	1	0.1485
ZNF706	0.587353	11.062	3.04601	14.108	0.000881139	0.0809357	0.00086393	0.13519	1	0.0744421
TUBA1C	0.582752	13.5822	0.503488	14.0857	0.00022834	0.477972	0.000873638	0.0512526	1	0.0745894
PGGHG	0.582132	15.5077	1.84971	17.3574	8.21707e-05	0.173817	0.000170173	0.024851	1	0.0236812
SDF2L1	0.581634	8.23751	3.44026	11.6778	0.00410334	0.0636256	0.00291209	0.35779	1	0.160213
CD3D	0.577008	3.01568	7.43881	10.4545	0.0824629	0.00638321	0.0053683	1	0.362929	0.23612
PTGER4	0.574228	4.34794	7.7716	12.1195	0.0370536	0.0053074	0.00233493	1	0.335323	0.13959
CCT3	0.57422	13.3035	0.204738	13.5082	0.000264912	0.650923	0.00116607	0.0566632	1	0.0899956
CDK6	0.571146	13.2331	0.960364	14.1935	0.000275049	0.327095	0.000827806	0.0568257	1	0.0725316
NME2	0.570895	2.80092	8.29595	11.0969	0.0942102	0.00397336	0.00389355	1	0.282114	0.193335
TRAF1	0.565516	16.7269	1.21612	17.943	4.31653e-05	0.270124	0.000126978	0.0160963	1	0.0187412
LUC7L2	0.558543	19.2432	0.403739	19.6469	1.15082e-05	0.525165	5.41664e-05	0.00533129	1	0.00944884
NHP2	0.556243	10.645	1.18267	11.8276	0.00110371	0.276813	0.00270185	0.147548	1	0.152778
DNAJB11	0.556235	13.3035	1.61824	14.9217	0.000264912	0.203338	0.000575158	0.0566632	1	0.0565259
NUDT4	0.554327	15.4573	0.0899796	15.5473	8.43883e-05	0.764203	0.00042067	0.024851	1	0.044803
RBPJ	0.552837	13.3666	0.157436	13.524	0.000256148	0.691528	0.0011569	0.0561088	1	0.0897346
PUM3	0.551382	18.0749	0.0765142	18.1515	2.12379e-05	0.782078	0.00011441	0.00930423	1	0.0173025
GTPBP4	0.548108	17.0181	0.836148	17.8542	3.70257e-05	0.360501	0.000132741	0.0140243	1	0.019453
FUNDC2	0.547566	14.6979	0.00256054	14.7005	0.000126186	0.959643	0.000642441	0.0318638	1	0.0611427
IL21R	0.544121	18.0109	0.693497	18.7044	2.19644e-05	0.404978	8.67745e-05	0.00939611	1	0.0141531
HSPD1	0.539508	3.51328	16.4153	19.9286	0.0608788	5.08718e-05	4.70495e-05	1	0.0199937	0.0084689
MRPL57	0.538618	14.6979	0.45859	15.1565	0.000126186	0.498284	0.000511455	0.0318638	1	0.0519614
MAP3K8	0.53727	14.3319	0.10643	14.4383	0.000153246	0.744246	0.000732413	0.037907	1	0.066459
CD84	0.53575	15.4042	0.300781	15.705	8.67959e-05	0.583393	0.000388785	0.024851	1	0.0431053
SLC7A1	0.534738	15.4042	0.7757	16.1799	8.67959e-05	0.37846	0.000306607	0.024851	1	0.0363919
EIF1	0.534557	0.55927	13.9451	14.5044	0.454554	0.000188229	0.000708627	1	0.048956	0.0659262
MYDGF	0.53186	10.7045	1.6012	12.3057	0.00106877	0.205734	0.00212744	0.147548	1	0.131326
SPEN	0.531591	9.88585	3.27184	13.1577	0.00166555	0.0704786	0.00138945	0.203914	1	0.10114
STAT5A	0.52588	15.4042	0.171761	15.5759	8.67959e-05	0.678552	0.000414693	0.024851	1	0.0445929
GARS	0.523712	8.36652	4.08713	12.4536	0.00382196	0.0432111	0.00197572	0.349848	0.934234	0.125705
ZNF593	0.522934	15.4042	1.27985	16.684	8.67959e-05	0.257927	0.000238291	0.024851	1	0.0299361
STRAP	0.522359	9.39077	1.20128	10.5921	0.00218081	0.273065	0.00501146	0.249692	1	0.226748
TMED9	0.521939	11.9252	0.165933	12.0911	0.000553798	0.683751	0.00236834	0.0932278	1	0.140071
COX7A2	0.516121	2.32497	10.1722	12.4972	0.127312	0.00142574	0.00193318	1	0.160099	0.124566
RIN3	0.515403	12.4581	0.000422192	12.4585	0.000416186	0.983607	0.00197092	0.0776069	1	0.125705
PPA1	0.513607	7.53966	3.9918	11.5315	0.00603556	0.0457221	0.00313311	0.438054	0.953853	0.166831
NOP16	0.51033	13.1888	1.60435	14.7932	0.000281621	0.205288	0.000613338	0.0568906	1	0.0592238
ABRACL	0.509914	3.61791	7.43647	11.0544	0.0571608	0.0063915	0.00397715	1	0.362929	0.196309
DNTTIP2	0.509628	9.60111	1.20559	10.8067	0.00194459	0.272207	0.00450146	0.228094	1	0.212377
SLIRP	0.508895	17.856	2.70711	20.5631	2.38263e-05	0.0999021	3.42588e-05	0.00973452	1	0.00663538
HLA-E	0.507028	1.20371e-33	11.7748	11.7748	1	0.000600388	0.00277422	1	0.100649	0.154684
RHEB	0.505403	14.8216	0.65872	15.4803	0.000118175	0.417012	0.000435004	0.0311382	1	0.0460298
KPNA2	0.504743	14.2273	0.114685	14.3419	0.000162007	0.734872	0.000768577	0.0390126	1	0.0689845
ARHGEF3	0.503317	6.20959	4.08729	10.2969	0.012706	0.043207	0.00580846	0.668618	0.934234	0.249876
BICDL1	0.501281	15.4042	0.0488319	15.453	8.67959e-05	0.825109	0.000440981	0.024851	1	0.0462193
ARL5A	0.500707	12.0493	0.042261	12.0915	0.000518126	0.837123	0.00236786	0.090144	1	0.140071
SDAD1	0.495526	14.2273	0.507982	14.7352	0.000162007	0.476014	0.00063137	0.0390126	1	0.0604364
CKS2	0.493491	16.5307	0.0240415	16.5548	4.78675e-05	0.876779	0.000254199	0.0168986	1	0.0315321
SLC1A5	0.48903	13.7294	1.28178	15.0112	0.000211122	0.257568	0.000549997	0.0482818	1	0.0548671
UBE2S	0.487821	13.3666	0.0962267	13.4628	0.000256148	0.756406	0.00119286	0.0561088	1	0.091031
AC006064.4	0.483977	13.0254	0.136349	13.1618	0.000307292	0.711938	0.00138663	0.0600739	1	0.10114
CDK4	0.483646	12.644	0.0360371	12.68	0.000376779	0.849439	0.0017643	0.0709867	1	0.118047
STARD4	0.48319	14.9788	0.0422384	15.0211	0.000108724	0.837166	0.000547289	0.0295032	1	0.0548671
AGO2	0.482637	12.2942	0.00308835	12.2973	0.000454369	0.955682	0.00213638	0.0834432	1	0.131505
ANP32E	0.479888	16.652	0.351895	17.0039	4.49029e-05	0.553042	0.000203072	0.0163276	1	0.026903
CCDC107	0.479326	10.9132	8.81607e-05	10.9133	0.000954793	0.992508	0.00426777	0.144059	1	0.205747
TM2D3	0.478464	14.2273	0.043919	14.2712	0.000162007	0.834004	0.000796258	0.0390126	1	0.0704343
FUBP1	0.472559	10.7045	0.023974	10.7285	0.00106877	0.876951	0.00468108	0.147548	1	0.216688
CPD	0.4705	15.195	1.17865	16.3736	9.69603e-05	0.277631	0.000278298	0.0271205	1	0.0340119
SERPINB9	0.470187	13.7294	0.875442	14.6049	0.000211122	0.349453	0.000673899	0.0482818	1	0.0637701
PSMD7	0.468074	11.9252	0.0222163	11.9474	0.000553798	0.881513	0.00254479	0.0932278	1	0.14658
ATP5MC3	0.466702	11.1623	0.0148363	11.1771	0.000834761	0.903054	0.00374037	0.130834	1	0.188556
CCT5	0.465003	10.7045	0.0541379	10.7586	0.00106877	0.816013	0.00461101	0.147548	1	0.21449
TESK1	0.462143	15.4573	0.123384	15.5807	8.43883e-05	0.725393	0.000413702	0.024851	1	0.0445929
CSRNP1	0.461718	15.0529	0.907249	15.9602	0.000104539	0.340845	0.000342213	0.0290172	1	0.0389596
IMP4	0.459855	11.2389	0.000677017	11.2396	0.000801015	0.979242	0.00362544	0.12719	1	0.184446
TOMM22	0.459391	14.9258	0.425107	15.3509	0.000111823	0.5144	0.000464081	0.0301194	1	0.0480324
CUL1	0.458902	16.7174	0.00255824	16.72	4.33814e-05	0.959661	0.00023405	0.0160963	1	0.0297001
UBE2F	0.457977	13.5822	0.0048904	13.5871	0.00022834	0.944248	0.00112099	0.0512526	1	0.0875639
PLK3	0.456544	9.17691	2.76042	11.9373	0.00245087	0.0966227	0.00255764	0.264446	1	0.14681
TARS	0.456491	8.76589	2.31336	11.0793	0.00306916	0.128267	0.00392799	0.30492	1	0.194753
TIMM17A	0.45554	14.9788	0.00989453	14.9887	0.000108724	0.920764	0.000556211	0.0295032	1	0.0551548
CTNNA1	0.454679	14.9788	0.0332333	15.0121	0.000108724	0.855347	0.000549758	0.0295032	1	0.0548671
DCAF13	0.454678	11.8819	0.54177	12.4236	0.000566829	0.4617	0.00200558	0.0936866	1	0.127007
CEMIP2	0.453261	13.1888	0.101812	13.2907	0.000281621	0.749666	0.00130009	0.0568906	1	0.0969794
EIF4G1	0.452302	9.72882	0.798117	10.5269	0.00181401	0.371657	0.00517732	0.218414	1	0.230474
DIAPH1	0.450661	13.8954	0.827964	14.7233	0.000193273	0.362862	0.000635135	0.045635	1	0.0606216
SURF4	0.450452	10.9132	0.117929	11.0312	0.000954793	0.731291	0.00402357	0.144059	1	0.196913
SRSF10	0.450337	10.7939	1.95832e-05	10.7939	0.00101835	0.996469	0.00453031	0.147548	1	0.212601
SNRPD1	0.448451	12.2942	0.250332	12.5445	0.000454369	0.616841	0.00188795	0.0834432	1	0.122846
SNHG15	0.446881	13.7294	0.538664	14.2681	0.000211122	0.462987	0.00079749	0.0482818	1	0.0704343
PIGT	0.446386	12.644	0.057565	12.7015	0.000376779	0.810387	0.00174541	0.0709867	1	0.11702
NCS1	0.444705	13.0558	0.18366	13.2395	0.00030234	0.668247	0.00133376	0.0600739	1	0.0981651
PSMD11	0.437476	14.6979	1.59236	16.2903	0.000126186	0.20699	0.000290144	0.0318638	1	0.0348173
KLF9	0.436641	14.3319	0.181308	14.5132	0.000153246	0.670252	0.000705499	0.037907	1	0.0658201
TOMM40	0.435704	10.5197	2.14754	12.6673	0.00118106	0.142799	0.00177556	0.1556	1	0.118437
NDUFA6	0.434309	10.645	0.850923	11.4959	0.00110371	0.356291	0.00318933	0.147548	1	0.168739
AC136475.3	0.432916	14.7118	3.08465	17.7965	0.00012526	0.0790341	0.000136631	0.0318638	1	0.0196748
ZNFX1	0.427837	10.7939	0.000340335	10.7942	0.00101835	0.985281	0.00452959	0.147548	1	0.212601
POLR2H	0.425631	11.8819	0.749475	12.6313	0.000566829	0.386642	0.00180775	0.0936866	1	0.119985
PFKP	0.421962	11.4405	0.0708469	11.5113	0.000718612	0.790108	0.00316481	0.11562	1	0.167978
GRPEL1	0.42021	11.6597	0.00440912	11.6641	0.000638691	0.947058	0.00293207	0.104144	1	0.160512
STAU1	0.415748	9.88585	0.828625	10.7145	0.00166555	0.36267	0.00471391	0.203914	1	0.217747
KRR1	0.414618	11.6597	0.157794	11.8175	0.000638691	0.691196	0.00271561	0.104144	1	0.152961
GNL2	0.409701	12.0775	0.527559	12.605	0.000510344	0.467635	0.00183168	0.0896962	1	0.120688
ADO	0.407913	13.1888	0.26719	13.456	0.000281621	0.605223	0.00119691	0.0568906	1	0.09113
ETF1	0.405588	10.2848	0.0243769	10.3092	0.00134131	0.87593	0.00577288	0.176075	1	0.24928
TOP1	0.405185	12.1571	2.17139	14.3285	0.000489007	0.140599	0.000773752	0.0889064	1	0.06921
POLR1C	0.405099	14.3055	0.0191248	14.3246	0.000155412	0.890009	0.000775269	0.0381831	1	0.06921
AMD1	0.404501	11.9718	0.0423721	12.0142	0.000540117	0.836912	0.00246125	0.0926403	1	0.143515
PSMB7	0.400533	10.7939	0.0178718	10.8118	0.00101835	0.893651	0.00449006	0.147548	1	0.212377
SRPRB	0.400421	10.7653	0.000660006	10.766	0.00103418	0.979504	0.00459401	0.147548	1	0.214382
SCAF4	0.399265	10.7653	0.302299	11.0676	0.00103418	0.582445	0.00395086	0.147548	1	0.195594
MGAT2	0.398739	14.3319	0.0361228	14.368	0.000153246	0.849262	0.000758618	0.037907	1	0.0682756
CTPS1	0.39409	11.4529	1.00871	12.4617	0.000713811	0.315211	0.00196783	0.11562	1	0.125705
ARID4B	0.393718	10.645	1.07495	11.7199	0.00110371	0.299831	0.00285137	0.147548	1	0.157913
PAICS	0.39351	9.88855	0.400979	10.2895	0.0016631	0.526584	0.00582984	0.203914	1	0.249876
TMEM167A	0.391913	14.0685	0.79716	14.8656	0.000176276	0.371944	0.000591525	0.0421693	1	0.0574525
PSMA1	0.389308	9.60111	0.680626	10.2817	0.00194459	0.409371	0.00585259	0.228094	1	0.249876
LRRFIP2	0.38817	13.0357	0.192852	13.2285	0.000305613	0.660554	0.0013411	0.0600739	1	0.0984862
SSR3	0.382176	10.645	1.82325	12.4682	0.00110371	0.176927	0.00196138	0.147548	1	0.125705
MRPL4	0.375634	12.2942	2.65766	14.9519	0.000454369	0.103053	0.000566561	0.0834432	1	0.0560134
TIMM23	0.362368	11.4405	0.00319744	11.4437	0.000718612	0.954907	0.00327368	0.11562	1	0.171558
SLAMF1	0.354188	10.162	0.507204	10.6692	0.00143366	0.476352	0.00482187	0.186182	1	0.220054
PSMC5	0.352416	9.39077	1.77008	11.1609	0.00218081	0.183372	0.00377096	0.249692	1	0.189809
NAB2	0.351044	8.43417	2.97626	11.4104	0.00368235	0.0844945	0.00332857	0.347786	1	0.173884
TSR1	0.346428	10.9971	1.02227	12.0194	0.000912551	0.311982	0.00245488	0.139421	1	0.143396
PSMC2	0.346076	11.6597	1.71608	13.3758	0.000638691	0.190198	0.00124591	0.104144	1	0.0942116
PDHA1	0.345546	11.2389	4.22713	15.466	0.000801015	0.0397826	0.000438125	0.12719	0.893544	0.0462124
SNX9	0.340681	11.062	0.439512	11.5015	0.000881139	0.507358	0.00318034	0.13519	1	0.168532
FARSA	0.340567	11.1623	1.61894	12.7812	0.000834761	0.203239	0.00167721	0.130834	1	0.113683
AHI1	0.336717	12.0765	0.695775	12.7723	0.000510619	0.404207	0.00168477	0.0896962	1	0.113876
CAMK2D	0.334212	10.6668	1.71672	12.3835	0.00109077	0.190116	0.00204624	0.147548	1	0.128984
ADRM1	0.332581	10.645	1.07049	11.7155	0.00110371	0.300836	0.00285774	0.147548	1	0.157913
MIR222HG	0.319951	10.6668	1.16333	11.8301	0.00109077	0.280775	0.0026985	0.147548	1	0.152778
MRPL3	0.314068	10.7653	1.72447	12.4898	0.00103418	0.189119	0.00194031	0.147548	1	0.124783
EBNA1BP2	0.299435	9.42262	1.01907	10.4417	0.00214325	0.312741	0.00540277	0.248987	1	0.237006
SELENOS	0.298011	10.7045	7.40499	18.1095	0.00106877	0.00650433	0.000116837	0.147548	0.365773	0.0175892
EPOP	0.293863	9.88855	0.573892	10.4624	0.0016631	0.448717	0.00534699	0.203914	1	0.235894
PRCC	0.290365	9.68588	3.44308	13.129	0.0018569	0.0635172	0.00140956	0.221379	1	0.102155
ARL8B	0.287899	9.88585	4.42675	14.3126	0.00166555	0.0353799	0.000779937	0.203914	0.840335	0.0693491
EXOSC1	0.287685	10.162	2.16177	12.3238	0.00143366	0.141481	0.00210829	0.186182	1	0.130762
CDK11A	0.287555	10.162	1.07139	11.2334	0.00143366	0.300632	0.00363668	0.186182	1	0.184734
PSMC1	0.286301	8.76589	2.48054	11.2464	0.00306916	0.115263	0.003613	0.30492	1	0.184203
TOMM34	0.285123	9.88855	0.904678	10.7932	0.0016631	0.34153	0.00453189	0.203914	1	0.212601
DHX9	0.284051	8.76589	4.15325	12.9191	0.00306916	0.0415547	0.00156547	0.30492	0.918671	0.109258
CENPV	0.274389	9.68588	5.18029	14.8662	0.0018569	0.0228444	0.00059136	0.221379	0.681327	0.0574525
ARHGAP26	0.25551	7.63904	2.85547	10.4945	0.00571182	0.0910634	0.00526192	0.438054	1	0.2333
PSMA4	0.245082	7.53966	4.75411	12.2938	0.00603556	0.0292283	0.00214014	0.438054	0.77282	0.131505
SNHG16	0.237631	9.17691	9.20604	18.383	0.00245087	0.00241218	0.000101904	0.264446	0.213844	0.0158454
SDHAF2	0.233397	7.89486	4.96932	12.8642	0.00495756	0.0258007	0.00160908	0.39882	0.726611	0.111027
PQBP1	0.223126	7.1562	3.73836	10.8946	0.00747052	0.0531768	0.00430801	0.488566	1	0.207085
TASP1	0.219549	9.11661	3.72873	12.8453	0.00253298	0.0534841	0.00162431	0.267745	1	0.111567
EIF4H	0.218815	6.14728	4.35021	10.4975	0.0131614	0.0370044	0.0052541	0.680404	0.865687	0.233265
AARS	0.21216	6.67325	5.63607	12.3093	0.00978707	0.0175946	0.00212356	0.559556	0.592283	0.131326
CCDC59	0.212141	7.70253	6.03303	13.7356	0.00551433	0.0140406	0.00104078	0.43495	0.531169	0.0828621
PRPF18	0.212107	8.43417	3.2859	11.7201	0.00368235	0.0698773	0.00285114	0.347786	1	0.157913
MCMBP	0.205063	6.98121	3.97133	10.9525	0.00823699	0.0462812	0.00418491	0.516402	0.961721	0.20353
TCERG1	0.198792	7.53966	9.93614	17.4758	0.00603556	0.00162065	0.000160391	0.438054	0.171634	0.0226049
UBA5	0.192336	7.29628	3.26759	10.5639	0.00690975	0.0706613	0.00508258	0.463565	1	0.228109
DDX3X	0.191794	7.40493	6.421	13.8259	0.00650454	0.0112779	0.000994804	0.463565	0.483709	0.0811525
MRPS17	0.182522	7.93871	9.30619	17.2449	0.00483882	0.00228381	0.000180019	0.397177	0.208339	0.0245359
BAG4	0.179072	7.29628	6.34258	13.6389	0.00690975	0.0117873	0.00109234	0.463565	0.490544	0.0857306
CHMP1A	0.178111	7.63904	10.7073	18.3464	0.00571182	0.00106713	0.000103786	0.438054	0.141944	0.0160626
AAMP	0.175198	5.59347	4.73511	10.3286	0.0180275	0.029553	0.00571711	0.800386	0.778948	0.247517
MYBBP1A	0.16071	6.05649	5.56187	11.6184	0.0138553	0.0183558	0.00299989	0.680818	0.608511	0.162347
PTPRE	0.15831	6.05649	9.53878	15.5953	0.0138553	0.00201175	0.000410705	0.680818	0.194958	0.0445929
PMS2	0.150854	5.23654	5.69477	10.9313	0.0221173	0.0170155	0.00422957	0.88669	0.584022	0.205401
TMED7	0.145307	5.74783	5.8533	11.6011	0.016509	0.0155478	0.00302583	0.739102	0.562521	0.163218
SNUPN	0.142185	6.05649	14.3561	20.4125	0.0138553	0.000151292	3.69378e-05	0.680818	0.0421378	0.00699075
UXS1	0.128019	5.30059	5.45124	10.7518	0.0213182	0.0195545	0.00462668	0.870001	0.62717	0.214917
C1D	0.126383	4.34794	6.21312	10.5611	0.0370536	0.0126807	0.00508971	1	0.511629	0.228109
COPE	0.125881	4.85974	7.64749	12.5072	0.0274905	0.00568514	0.00192349	1	0.345433	0.124566
PPP2R2D	0.125487	4.86517	11.2316	16.0968	0.0274042	0.000804147	0.000319612	1	0.118026	0.0372731
CLASRP	0.124183	5.30059	8.90005	14.2006	0.0213182	0.00285163	0.00082484	0.870001	0.234032	0.0724634
GTPBP10	0.122892	5.00572	10.4849	15.4906	0.0252637	0.00120357	0.000432776	0.949005	0.149265	0.0459408
BLOC1S2	0.122748	4.19209	6.45667	10.6488	0.0406129	0.0110537	0.00487137	1	0.479743	0.221316
ARRDC1	0.110776	4.02852	7.55499	11.5835	0.0447371	0.00598442	0.00305262	1	0.354628	0.164395
DCP1A	0.109705	3.78629	8.25546	12.0417	0.0516741	0.00406297	0.00242755	1	0.283268	0.142239
BUD31	0.109563	3.61791	9.55181	13.1697	0.0571608	0.00199752	0.00138112	1	0.194646	0.100978
RRP15	0.10869	4.64667	7.91962	12.5663	0.0311139	0.00489016	0.00186752	1	0.317566	0.122057
MTF1	0.0974696	4.18589	7.46149	11.6474	0.0407619	0.00630329	0.00295669	1	0.362929	0.161479
DPP9	0.0964823	3.82166	7.53868	11.3603	0.0505941	0.00603883	0.00341298	1	0.356009	0.176898
RER1	0.0958612	3.45683	7.46399	10.9208	0.062991	0.00629453	0.00425181	1	0.362929	0.205554
POLE3	0.0940252	3.55837	8.99143	12.5498	0.0592461	0.00271249	0.00188299	1	0.229191	0.122765
TWISTNB	0.0923463	3.24235	8.5937	11.836	0.0717578	0.00337327	0.00269051	1	0.256601	0.152778
IQCB1	0.0822447	3.50566	9.06382	12.5695	0.0611594	0.00260717	0.00186454	1	0.223008	0.122057
BORCS7	0.0802901	3.50566	8.36383	11.8695	0.0611594	0.00382764	0.0026459	1	0.275746	0.150571
SQLE	0.0799905	3.77606	8.589	12.3651	0.0519911	0.003382	0.0020652	1	0.256713	0.12926
SUPT16H	0.0751623	3.55837	8.64653	12.2049	0.0592461	0.00327685	0.00223739	1	0.251976	0.135531
NGDN	0.0719293	2.80092	8.9091	11.71	0.0942102	0.00283753	0.0028655	1	0.234032	0.157913
U2AF2	0.070632	3.04818	9.40375	12.4519	0.0808277	0.00216543	0.00197742	1	0.203711	0.125705
SMC5	0.0698994	2.84305	8.94469	11.7877	0.0917701	0.00278278	0.0027563	1	0.231606	0.154465
CCDC12	0.0692015	2.84305	9.11139	11.9544	0.0917701	0.00254022	0.00253587	1	0.220768	0.14658
RBM19	0.0652691	3.38685	13.1697	16.5566	0.0657183	0.000284508	0.000253971	1	0.0628976	0.0315321
MKRN1	0.0601599	2.69534	8.97204	11.6674	0.100642	0.00274142	0.00292725	1	0.229242	0.160512
PARL	0.0563204	2.84475	10.2851	13.1299	0.0916731	0.00134106	0.00140891	1	0.156424	0.102155
RAF1	0.056234	3.24235	11.3154	14.5577	0.0717578	0.000768675	0.000689968	1	0.116693	0.0645848
MBIP	0.0519849	2.29152	11.254	13.5455	0.130083	0.00079453	0.00114455	1	0.118026	0.0889849
POP7	0.0510137	2.74497	11.6588	14.4037	0.0975612	0.000639011	0.000745199	1	0.104768	0.0674344
PMF1	0.0509409	2.51257	11.9504	14.4629	0.112942	0.000546371	0.000723463	1	0.0953016	0.0660154
SFSWAP	0.0497775	2.32497	10.175	12.5	0.127312	0.00142358	0.00193049	1	0.160099	0.124566
EPS15L1	0.0486527	3.03381	11.4103	14.4441	0.0815464	0.000730373	0.000730294	1	0.112962	0.0664488
ARL5B	0.0461149	1.88278	9.15799	11.0408	0.170018	0.00247634	0.00400429	1	0.217352	0.196769
PTPN11	0.0461009	2.69534	10.5476	13.243	0.100642	0.00116336	0.00133144	1	0.147055	0.0981651
ATP6V1C1	0.0366942	1.84708	9.44045	11.2875	0.174123	0.00212252	0.00353952	1	0.201822	0.18175
ATXN10	0.0362291	3.41177	17.188	20.5998	0.0647328	3.38566e-05	3.36366e-05	1	0.0149697	0.00663122
GALNT1	0.0341633	2.32497	15.9976	18.3226	0.127312	6.34219e-05	0.000105026	1	0.0234425	0.0161789
WDR83OS	0.0335182	2.84305	7.99945	10.8425	0.0917701	0.00467916	0.00442163	1	0.30879	0.21132
MON1B	0.031067	2.04133	11.455	13.4963	0.153076	0.000713031	0.00117305	1	0.112595	0.0899956
MRPL21	0.0288777	1.9437	9.11329	11.057	0.163267	0.00253758	0.00397195	1	0.220768	0.196309
CDC27	0.0268116	1.84708	13.5576	15.4047	0.174123	0.000231347	0.000451758	1	0.055668	0.0469035
EIF3L	0.022519	3.04818	8.77851	11.8267	0.0808277	0.00304801	0.00270314	1	0.242825	0.152778
MPHOSPH9	0.0188849	1.52973	10.4743	12.0041	0.216153	0.00121044	0.00247371	1	0.149265	0.143988
CHD7	0.0160007	1.40647	9.3758	10.7823	0.235643	0.00219869	0.0045568	1	0.204554	0.213467
SNX19	0.00962741	0.844586	9.43357	10.2782	0.358088	0.00213049	0.00586308	1	0.202037	0.249876
FO393401.1	0.00889167	0.999252	10.5625	11.5618	0.317492	0.00115403	0.00308595	1	0.147055	0.165116
CLPTM1	0.00575947	2.69534	23.83	26.5254	0.100642	1.05229e-06	1.73817e-06	1	0.000930539	0.000628948
NUP133	0.00279987	1.25633	16.3549	17.6112	0.262346	5.25202e-05	0.000149889	1	0.0204148	0.0213061
ZCCHC8	-0.000989849	1.25633	19.41	20.6663	0.262346	1.05453e-05	3.25358e-05	1	0.00627978	0.00653082
NDUFAF3	-0.002232	2.30936	18.2944	20.6038	0.128597	1.89263e-05	3.35699e-05	1	0.00929805	0.00663122
PPP1CA	-0.00750565	2.8974	10.3741	13.2715	0.0887227	0.00127794	0.00131258	1	0.152983	0.0976915
GTF2E2	-0.00852622	1.05043	9.25263	10.3031	0.305409	0.00235158	0.00579055	1	0.210578	0.249718
GOLGA8A	-0.0117536	2.04133	24.9473	26.9886	0.153076	5.89187e-07	1.37877e-06	1	0.000563263	0.000518919
FDXACB1	-0.0143212	0.274531	12.8298	13.1043	0.600308	0.00034115	0.00142705	1	0.0720209	0.102972
FUT8	-0.0166001	0.495716	10.3413	10.837	0.481388	0.00130087	0.00443378	1	0.154411	0.211595
TCF3	-0.0169072	0.495716	10.052	10.5477	0.481388	0.00152182	0.00512378	1	0.16563	0.229213
TVP23B	-0.0176332	0.677651	11.2764	11.954	0.410397	0.000784996	0.00253639	1	0.11773	0.14658
PRRC2A	-0.0179539	2.20298	11.1841	13.3871	0.137745	0.000824995	0.00123887	1	0.119299	0.0938932
EMC10	-0.0191454	0.572141	10.6153	11.1874	0.449409	0.00112158	0.00372122	1	0.145611	0.188451
LRRC47	-0.019248	0.677651	10.2195	10.8971	0.410397	0.00138966	0.00430251	1	0.159684	0.207085
GPR89A	-0.0214496	0.495716	10.6036	11.0994	0.481388	0.00112865	0.0038887	1	0.145611	0.193335
NDUFA2	-0.0226585	1.54793	8.73051	10.2784	0.213441	0.0031293	0.00586226	1	0.246606	0.249876
ANKRD17	-0.0256356	0.572141	10.1085	10.6807	0.449409	0.00147585	0.00479426	1	0.163734	0.219666
HSPB1	-0.0302443	1.14101	10.9311	12.0721	0.285439	0.000945656	0.00239103	1	0.132212	0.140711
PARP15	-0.0308908	0.35941	11.0589	11.4183	0.548834	0.000882635	0.00331551	1	0.124882	0.173475
GLMN	-0.0323385	0.319077	11.8374	12.1565	0.572163	0.000580528	0.00229221	1	0.0987232	0.137782
RWDD1	-0.0327772	1.07627	9.60399	10.6803	0.299533	0.00194155	0.00479525	1	0.193116	0.219666
CBWD2	-0.0351144	0.677651	13.237	13.9147	0.410397	0.000274476	0.000951635	1	0.0614478	0.0787953
LGALS1	-0.0388169	1.39126	15.8667	17.2579	0.238193	6.79658e-05	0.000178851	1	0.0242837	0.0244775
NTMT1	-0.0414871	0.319077	10.2184	10.5375	0.572163	0.00139044	0.00515001	1	0.159684	0.229713
ZNF639	-0.0424265	0.35941	10.3129	10.6723	0.548834	0.00132104	0.00481436	1	0.15576	0.220054
C5orf22	-0.0457881	0.0967954	11.2029	11.2997	0.75571	0.00081669	0.00351803	1	0.119299	0.180927
MFSD14B	-0.0463817	0.618648	17.9247	18.5434	0.43155	2.29813e-05	9.40487e-05	1	0.0111356	0.0149755
PPT1	-0.0465905	0.442305	10.6025	11.0448	0.506012	0.00112936	0.00399628	1	0.145611	0.196667
RNF121	-0.0484086	0.11385	13.6483	13.7622	0.735802	0.000220436	0.00102702	1	0.0537743	0.0819636
MAX	-0.051142	0.428382	11.2456	11.674	0.512784	0.000798106	0.00291756	1	0.118026	0.160248
PMAIP1	-0.0550008	0.831685	12.0133	12.845	0.361786	0.000528214	0.00162458	1	0.0943635	0.111567
CEP120	-0.0552643	0.0848051	12.0241	12.1089	0.770888	0.000525159	0.00234734	1	0.094294	0.139827
VAMP5	-0.0563437	0.265027	12.19	12.4551	0.606687	0.000480452	0.00197431	1	0.089507	0.125705
ZNF506	-0.0599717	0.139857	16.2102	16.3501	0.708423	5.66874e-05	0.000281596	1	0.0215607	0.0342884
DNAJB6	-0.0621319	0.692717	10.9528	11.6455	0.405242	0.000934635	0.00295947	1	0.131425	0.161479
ANKRA2	-0.0661284	0.11385	20.3472	20.4611	0.735802	6.45875e-06	3.60528e-05	1	0.00431054	0.00686246
TNFAIP3	-0.0663871	3.82166	7.49002	11.3117	0.0505941	0.00620419	0.00349703	1	0.360945	0.180127
UBN1	-0.0675825	0.059683	11.8889	11.9486	0.806998	0.000564699	0.00254332	1	0.0964954	0.14658
MTF2	-0.0699474	0.246293	11.0657	11.312	0.619698	0.00087937	0.0034964	1	0.124882	0.180127
RGS19	-0.0702236	0.0759601	11.0704	11.1463	0.782849	0.000877178	0.00379843	1	0.124882	0.190565
MIA2	-0.0718056	0.0848051	12.2771	12.3619	0.770888	0.000458554	0.00206847	1	0.0876756	0.12926
HSPA14_ENSG00000187522	-0.0738949	3.08149e-31	11.4015	11.4015	1	0.00073386	0.00334351	1	0.112962	0.174389
ACBD3	-0.0757013	0.059683	10.5995	10.6592	0.806998	0.00113119	0.00484607	1	0.145611	0.22047
SGTA	-0.0757979	0.288648	18.5887	18.8774	0.591088	1.62175e-05	7.9584e-05	1	0.00819494	0.0131135
TMOD3	-0.0797939	0.246293	14.5164	14.7626	0.619698	0.000138948	0.000622776	1	0.0411936	0.0597865
SINHCAF	-0.0805867	0.265027	18.559	18.824	0.606687	1.64729e-05	8.17378e-05	1	0.00820675	0.0134018
JADE1	-0.0820727	2.77334e-32	13.8007	13.8007	1	0.00020326	0.00100743	1	0.0517245	0.0815424
KCTD17	-0.0824767	0.0848051	15.8782	15.963	0.770888	6.7552e-05	0.000341724	1	0.0242837	0.0389596
MTPN	-0.0882665	0.187943	12.5918	12.7797	0.664634	0.000387443	0.00167847	1	0.0790808	0.113683
TARDBP	-0.096271	0.0562582	15.1463	15.2026	0.812511	9.94906e-05	0.0004998	1	0.0319925	0.0509334
FIG4	-0.0984355	0.11385	10.7086	10.8224	0.735802	0.0010664	0.00446623	1	0.141944	0.212377
DNAJB1	-0.0987574	0.0464123	10.6461	10.6925	0.829428	0.00110305	0.00476601	1	0.145044	0.219216
ZDHHC7	-0.099555	0.139857	10.556	10.6959	0.708423	0.0011581	0.00475794	1	0.147055	0.21917
DBNL	-0.102236	7.70372e-32	13.3148	13.3148	1	0.000263313	0.00128445	1	0.0600898	0.0962468
CPNE3	-0.105505	0.0562582	15.5977	15.654	0.812511	7.83485e-05	0.000398822	1	0.0264542	0.0437745
AAK1	-0.107591	0.053457	13.3925	13.446	0.817153	0.00025263	0.00120294	1	0.0587414	0.0913792
HIKESHI	-0.110153	4.93038e-32	10.5362	10.5362	1	0.00117056	0.00515328	1	0.147055	0.229713
DPYD	-0.11045	0.11385	12.4515	12.5653	0.735802	0.000417667	0.00186844	1	0.0825346	0.122057
MRPS18B	-0.111446	7.88861e-31	13.6882	13.6882	1	0.000215811	0.00106575	1	0.0537583	0.0842424
NSD1	-0.114709	0.0692047	11.9967	12.0659	0.792498	0.000532937	0.00239836	1	0.0947289	0.14084
SBF1	-0.120668	0.0639111	10.7466	10.8106	0.800418	0.00104468	0.0044928	1	0.14087	0.212377
PDCD7	-0.120785	0.0692047	10.4016	10.4708	0.792498	0.00125909	0.00532477	1	0.152093	0.235456
CS	-0.12448	0.053457	20.2093	20.2628	0.817153	6.94141e-06	3.98102e-05	1	0.00454688	0.00744924
ATP5PF	-0.124698	0.400619	10.4084	10.8091	0.52677	0.00125441	0.00449618	1	0.152093	0.212377
ZNRD1	-0.124884	3.08149e-31	13.2612	13.2612	1	0.000270963	0.0013194	1	0.0610477	0.0979788
VAMP8	-0.124912	0.183366	11.6279	11.8113	0.668497	0.000649699	0.00272406	1	0.104768	0.153176
H1FX	-0.126438	0.692717	10.4204	11.1131	0.405242	0.00124629	0.00386198	1	0.152093	0.192924
ARMC8	-0.126989	5.04871e-29	16.7419	16.7419	1	4.28244e-05	0.000231494	1	0.0174113	0.0296213
SOD2	-0.127274	0.0511523	10.588	10.6392	0.82107	0.00113823	0.00489478	1	0.145875	0.222075
NCBP3	-0.127396	3.15544e-30	12.9673	12.9673	1	0.000316976	0.00152821	1	0.0683662	0.108282
RXYLT1	-0.127806	1.2077	9.35781	10.5655	0.271788	0.00222037	0.00507841	1	0.205062	0.228109
SNHG1	-0.130357	0.459211	19.341	19.8002	0.497993	1.09333e-05	5.01691e-05	1	0.00627978	0.00888557
ATP5ME	-0.131146	0.771943	10.3719	11.1438	0.379617	0.0012795	0.00380324	1	0.152983	0.190565
DTD1	-0.131184	0.319077	11.391	11.7101	0.572163	0.000737998	0.00286539	1	0.113006	0.157913
SPATC1L	-0.132161	1.2077	10.8722	12.0799	0.271788	0.000976174	0.00238165	1	0.135566	0.140607
TRIM4	-0.132843	0.0692047	15.5934	15.6626	0.792498	7.85279e-05	0.000397107	1	0.0264542	0.0437745
IER5	-0.133749	0.059683	10.402	10.4617	0.806998	0.00125876	0.00534893	1	0.152093	0.235894
MRPL16	-0.135899	0.053457	10.7449	10.7984	0.817153	0.00104565	0.00452019	1	0.14087	0.212601
UBE2E1	-0.139628	0.677651	10.7948	11.4725	0.410397	0.00101784	0.00322688	1	0.139008	0.169911
HACD3	-0.140895	0.288648	11.4944	11.783	0.591088	0.000698067	0.00276278	1	0.110727	0.154566
RBM38	-0.143724	9.98402e-31	12.2038	12.2038	1	0.000476911	0.00223856	1	0.089507	0.135531
TCAF2	-0.146919	0.856711	10.0998	10.9565	0.354661	0.00148284	0.00417657	1	0.163734	0.203423
HMG20B	-0.147262	0.265027	13.7676	14.0326	0.606687	0.000206872	0.000897121	1	0.0521921	0.0750319
CCDC85B	-0.147511	0.0453842	13.4506	13.496	0.831299	0.000244922	0.00117321	1	0.0573734	0.0899956
MBD4	-0.150345	7.88861e-31	15.0153	15.0153	1	0.000106641	0.00054886	1	0.0336817	0.0548671
BAZ2A	-0.151875	0.677651	10.1372	10.8149	0.410397	0.00145307	0.00448316	1	0.162651	0.212377
HTRA2	-0.153116	0.856711	12.9271	13.7838	0.354661	0.000323866	0.001016	1	0.0694291	0.0817506
TBP	-0.153933	0.35941	14.8881	15.2475	0.548834	0.000114078	0.000488695	1	0.0353963	0.0499555
ICE1	-0.154163	4.93038e-32	14.4781	14.4781	1	0.0001418	0.000718002	1	0.0413506	0.0660154
SNX2	-0.156289	0.288648	10.1009	10.3896	0.591088	0.00148194	0.00554538	1	0.163734	0.242489
ATPAF1	-0.161994	1.88278	8.57295	10.4557	0.170018	0.00341194	0.00536497	1	0.258431	0.23612
PLCL2	-0.16435	1.25633	9.55428	10.8106	0.262346	0.00199484	0.00449267	1	0.194646	0.212377
RAB5B	-0.167842	0.572141	11.6826	12.2547	0.449409	0.000630877	0.00218232	1	0.104767	0.133355
SLC39A3	-0.168096	0.618648	10.8701	11.4887	0.43155	0.000977307	0.00320078	1	0.135566	0.169075
USP22	-0.169078	1.97215e-31	14.3098	14.3098	1	0.000155053	0.000781015	1	0.0427118	0.0693491
PARP12	-0.174694	0.572141	10.192	10.7642	0.449409	0.0014105	0.00459825	1	0.159866	0.214382
MZT1	-0.175035	0.572141	11.6282	12.2004	0.449409	0.000649591	0.00224247	1	0.104768	0.135531
MEF2A	-0.177296	1.25633	10.3152	11.5716	0.262346	0.00131936	0.00307088	1	0.15576	0.164842
PANK2	-0.178536	0.978008	9.94772	10.9257	0.322691	0.00161049	0.00424138	1	0.171585	0.205554
IFT43	-0.181535	2.29152	9.80836	12.0999	0.130083	0.0017372	0.002358	1	0.18011	0.139959
BIRC6	-0.184492	0.047689	12.2281	12.2757	0.827135	0.000470761	0.00215951	1	0.0890469	0.13245
PKN1	-0.187884	0.53484	9.9388	10.4736	0.464579	0.00161831	0.00531714	1	0.171634	0.235433
MYCBP	-0.194009	1.05043	10.096	11.1465	0.305409	0.00148588	0.00379817	1	0.163734	0.190565
LPXN	-0.196835	0.0464123	15.9916	16.038	0.829428	6.36232e-05	0.000329142	1	0.0234425	0.0381161
UNC119	-0.19712	4.18589	6.21821	10.4041	0.0407619	0.0126443	0.00550528	1	0.511147	0.241184
ETFA	-0.198717	0.479689	10.2827	10.7624	0.488563	0.0013428	0.00460222	1	0.156424	0.214382
LDLRAP1	-0.198961	3.38685	8.38881	11.7757	0.0657183	0.00377538	0.00277298	1	0.27377	0.154684
TOMM20	-0.200281	1.97215e-31	10.294	10.294	1	0.00133463	0.00581682	1	0.156424	0.249876
TMEM30A	-0.201652	0.479689	11.4208	11.9005	0.488563	0.000726268	0.00260522	1	0.112962	0.148767
NCF1	-0.203385	3.03381	7.88431	10.9181	0.0815464	0.00498654	0.00425755	1	0.321282	0.205554
LAGE3	-0.204001	0.208783	14.3769	14.5857	0.647723	0.000149623	0.000680375	1	0.0420036	0.0641205
PTPN4	-0.204355	1.5716	9.70319	11.2748	0.209975	0.00183948	0.00356213	1	0.186436	0.182628
PEBP1	-0.205375	0.183366	14.3012	14.4845	0.668497	0.000155768	0.000715686	1	0.0427118	0.0660154
SLC38A10	-0.20712	1.25633	11.811	13.0673	0.262346	0.000588829	0.00145369	1	0.0996558	0.103988
ADAR	-0.207273	0.40783	13.757	14.1648	0.523073	0.000208048	0.000839759	1	0.0521921	0.0731916
TAX1BP1	-0.207856	8.33234e-30	11.6385	11.6385	1	0.000646006	0.00296983	1	0.104768	0.161714
CHMP5	-0.208975	0.179718	11.3998	11.5795	0.671616	0.000734516	0.00305871	1	0.112962	0.164455
SNHG32	-0.210092	1.69402	12.3839	14.0779	0.193071	0.000433046	0.000877025	1	0.0846282	0.0745894
METTL23	-0.212298	0.73168	9.60383	10.3355	0.392339	0.00194172	0.00569736	1	0.193116	0.247213
OFD1	-0.213371	0.442305	14.4518	14.8941	0.506012	0.00014379	0.000583147	1	0.0413506	0.0571415
AC004687.1	-0.217285	0.0432917	15.9026	15.9459	0.835177	6.66868e-05	0.000344661	1	0.0242837	0.0389596
UBE2L3	-0.218504	0.389148	9.92306	10.3122	0.532748	0.00163221	0.0057641	1	0.172341	0.249226
FGD3	-0.218994	1.84708	11.9806	13.8277	0.174123	0.000537575	0.000993938	1	0.0948645	0.0811525
AKAP9	-0.219594	0.504534	13.6716	14.1761	0.477515	0.000217725	0.000835019	1	0.0537743	0.0729706
CYBC1	-0.220685	2.17232	8.81314	10.9855	0.140514	0.00299069	0.0041166	1	0.240802	0.200798
ECI2	-0.22251	1.47242	14.7104	16.1828	0.224964	0.000125351	0.000306153	1	0.0375756	0.0363919
NUDT22	-0.223461	0.919316	19.3281	20.2475	0.337655	1.10072e-05	4.01162e-05	1	0.00627978	0.00746432
MZT2A	-0.224766	0.459211	15.63	16.0892	0.497993	7.70236e-05	0.000320831	1	0.0264513	0.0372839
JAGN1	-0.226074	1.22318	11.2752	12.4984	0.268738	0.00078549	0.00193201	1	0.11773	0.124566
NUCB1	-0.22653	0.417001	11.1252	11.5422	0.518437	0.000851627	0.00311633	1	0.121959	0.166204
SLC39A10	-0.227026	1.84708	12.1888	14.0358	0.174123	0.000480785	0.00089569	1	0.089507	0.0750319
USP33	-0.227471	3.03381	7.97994	11.0138	0.0815464	0.00472984	0.00405877	1	0.311553	0.198269
LSM14A	-0.228636	0.0439674	19.5739	19.6179	0.833914	9.67799e-06	5.49571e-05	1	0.00600579	0.00946346
FAM162A	-0.229454	0.831685	17.106	17.9376	0.361786	3.53511e-05	0.000127318	1	0.0152493	0.0187412
IRF9	-0.229744	0.692717	24.8668	25.5595	0.405242	6.14321e-07	2.81726e-06	1	0.000571836	0.000897189
UQCR10	-0.230076	0.53484	13.5699	14.1048	0.464579	0.000229838	0.000865344	1	0.055668	0.0744421
GIPC1	-0.230355	3.82166	11.5862	15.4078	0.0505941	0.000664445	0.00045106	1	0.106347	0.0469035
PPP2R5A	-0.230717	0.798967	14.5055	15.3045	0.371402	0.00013975	0.000474978	1	0.0411936	0.0488549
JUNB	-0.233227	1.12934	9.57345	10.7028	0.287917	0.00197412	0.00474154	1	0.194508	0.218718
GIT2	-0.236022	2.51257	8.35849	10.8711	0.112942	0.0038389	0.00435893	1	0.275875	0.209229
ZNF430	-0.239097	3.03381	10.2733	13.3071	0.0815464	0.00134968	0.00128942	1	0.156528	0.0964011
HIST1H1D	-0.239708	0.53484	13.858	14.3928	0.464579	0.000197157	0.000749268	1	0.050535	0.0676178
TRAPPC6B	-0.243344	6.82346	3.75947	10.5829	0.00899683	0.0525093	0.00503439	0.53895	1	0.227165
TMED4	-0.246036	1.39126	10.7527	12.144	0.238193	0.00104126	0.00230657	1	0.14087	0.138144
DGCR6L	-0.248674	2.51257	10.4005	12.913	0.112942	0.00125984	0.00157026	1	0.152093	0.109258
TRA2A	-0.249622	2.51257	11.4286	13.9412	0.112942	0.00072322	0.000939101	1	0.112962	0.0783451
HNRNPH2	-0.250464	2.84475	8.25449	11.0992	0.0916731	0.00406513	0.00388894	1	0.283268	0.193335
BOD1L1	-0.251622	0.174847	13.6516	13.8265	0.67584	0.000220049	0.000994529	1	0.0537743	0.0811525
METRNL	-0.251893	0.40783	10.8477	11.2555	0.523073	0.000989188	0.00359662	1	0.136146	0.183827
ASF1A	-0.252495	3.02475	12.5401	15.5649	0.0820029	0.000398309	0.000416998	1	0.0798816	0.0446957
NMRK1	-0.252556	4.18589	6.14777	10.3337	0.0407619	0.0131578	0.00570263	1	0.518764	0.247213
SERINC3	-0.25269	0.771943	11.1905	11.9624	0.379617	0.000822186	0.00252578	1	0.119299	0.146504
UFL1	-0.254037	2.0471	11.6415	13.6886	0.152497	0.000644951	0.00106549	1	0.104768	0.0842424
PPP2R5C	-0.254553	0.172839	10.6064	10.7793	0.677601	0.00112695	0.00456364	1	0.145611	0.213485
SP100	-0.255282	0.183366	12.3378	12.5212	0.668497	0.000443873	0.00191011	1	0.085796	0.124045
CKLF	-0.256233	0.831685	13.2786	14.1103	0.361786	0.000268449	0.000862948	1	0.060869	0.0744421
ASH1L	-0.256245	0.798967	10.5981	11.397	0.371402	0.00113206	0.00335092	1	0.145611	0.174501
TMPO	-0.256468	0.717277	14.8299	15.5472	0.397039	0.000117656	0.000420705	1	0.0361891	0.044803
ECH1	-0.25658	0.442305	27.2708	27.7131	0.506012	1.76866e-07	9.59808e-07	1	0.000189579	0.000382998
VPS29	-0.258747	1.26901	9.99868	11.2677	0.259952	0.00156653	0.0035748	1	0.169973	0.182994
CENPC	-0.258785	2.69534	10.2202	12.9156	0.100642	0.00138908	0.00156826	1	0.159684	0.109258
GOPC	-0.261598	2.84475	7.51583	10.3606	0.0916731	0.00611592	0.0056264	1	0.35876	0.245192
ATP6V0E1	-0.267874	0.246293	10.4825	10.7288	0.619698	0.00120513	0.00468037	1	0.149265	0.216688
GGA2	-0.272735	1.84708	16.2229	18.07	0.174123	5.63097e-05	0.000119167	1	0.0215607	0.0178589
ABI1	-0.274255	2.0471	8.34092	10.388	0.152497	0.00387619	0.00554972	1	0.276429	0.242489
UHMK1	-0.277711	1.15435	11.9012	13.0555	0.282641	0.000560986	0.00146228	1	0.0963262	0.104376
FAM117A	-0.278765	3.58268	6.86317	10.4458	0.058385	0.00879906	0.00539156	1	0.426356	0.236828
GRK6	-0.279449	3.78629	7.31592	11.1022	0.0516741	0.00683463	0.00388316	1	0.376386	0.193335
ZBTB25	-0.280909	5.84229	7.19855	13.0408	0.0156455	0.00729625	0.00147305	0.735014	0.390769	0.104919
STOM	-0.281044	2.51257	9.63885	12.1514	0.112942	0.00190505	0.00229802	1	0.190893	0.137881
WDR82	-0.283406	2.69534	7.67346	10.3688	0.100642	0.00560388	0.00560328	1	0.342942	0.244507
TMF1	-0.28401	0.73168	14.2583	14.99	0.392339	0.000159358	0.000555868	1	0.0433602	0.0551548
CEP57	-0.284162	1.39126	16.6561	18.0474	0.238193	4.48056e-05	0.000120521	1	0.0180098	0.0179804
PTPRCAP	-0.285074	6.06213	4.22366	10.2858	0.0138111	0.0398641	0.00584075	0.680818	0.894716	0.249876
USF2	-0.285486	1.39126	17.7069	19.0982	0.238193	2.57691e-05	7.12671e-05	1	0.0123176	0.0118018
TMX4	-0.288648	3.78629	7.59048	11.3768	0.0516741	0.00586775	0.00338506	1	0.351443	0.175726
SH3BGRL	-0.28866	1.18534	11.4386	12.6239	0.276272	0.000719341	0.00181446	1	0.112962	0.12019
PAFAH1B1	-0.289124	1.10965	9.22465	10.3343	0.292157	0.00238779	0.00570079	1	0.212748	0.247213
GCHFR	-0.290529	3.24235	9.47335	12.7157	0.0717578	0.00208479	0.00173309	1	0.199846	0.116667
RSRP1	-0.291131	0.771943	10.4733	11.2453	0.379617	0.0012111	0.0036151	1	0.149265	0.184203
P2RY10	-0.292432	6.82346	5.11563	11.9391	0.00899683	0.0237112	0.00255541	0.53895	0.69545	0.14681
FAM118A	-0.296103	5.74783	5.72783	11.4757	0.016509	0.0166981	0.00322174	0.739102	0.581343	0.169911
FAAP20	-0.296391	2.38094	12.9141	15.295	0.122824	0.00032612	0.000477232	1	0.0694911	0.0489347
PRR5L	-0.298523	4.31495	7.75638	12.0713	0.0377789	0.00535232	0.00239191	1	0.335648	0.140711
KAT7	-0.300538	6.38716	5.07106	11.4582	0.0114949	0.0243285	0.00324997	0.623845	0.703866	0.170585
PARVG	-0.302139	7.55734	3.16968	10.727	0.00597663	0.075017	0.00468444	0.438054	1	0.216688
MAZ	-0.302439	2.57096	13.0803	15.6513	0.108841	0.000298412	0.000399359	1	0.0651569	0.0437745
PNKD	-0.305319	5.84229	5.20574	11.048	0.0156455	0.0225125	0.00398981	0.735014	0.675413	0.196641
EHD1	-0.306612	7.55734	2.72634	10.2837	0.00597663	0.098705	0.00584693	0.438054	1	0.249876
ITGA4	-0.317451	1.10965	12.5484	13.6581	0.292157	0.000396546	0.00108191	1	0.0798816	0.0853164
PLEC	-0.319888	6.69323	6.39352	13.0867	0.00967798	0.0114538	0.00143962	0.559556	0.488124	0.103653
GABARAPL1	-0.320416	0.717277	10.8379	11.5552	0.397039	0.000994425	0.00309615	1	0.136336	0.165394
FKBP8	-0.326626	0.717277	12.6353	13.3526	0.397039	0.000378533	0.00126046	1	0.078301	0.0948779
PCM1	-0.32734	2.38094	10.6972	13.0782	0.122824	0.00107297	0.00144582	1	0.142146	0.103873
EPB41	-0.32851	3.78629	9.98428	13.7706	0.0516741	0.00157882	0.00102272	1	0.170262	0.0818178
MAP7D1	-0.329983	8.22892	2.33214	10.5611	0.00412282	0.126728	0.00508976	0.35779	1	0.228109
PPP1CC	-0.331707	0.40783	26.2678	26.6756	0.523073	2.97209e-07	1.61239e-06	1	0.000300368	0.000593359
PPP1R15A	-0.333033	0.0435426	14.4234	14.4669	0.834707	0.000145977	0.000722012	1	0.0416412	0.0660154
BIN1	-0.336528	6.69323	5.12885	11.8221	0.00967798	0.0235312	0.00270936	0.559556	0.691893	0.152869
ACAP1	-0.336529	5.74783	5.59166	11.3395	0.016509	0.0180462	0.00344874	0.739102	0.602767	0.178472
RBL2	-0.337732	3.89799	7.28152	11.1795	0.0483438	0.00696674	0.00373593	1	0.379704	0.188556
DCAF15	-0.338663	7.55734	6.24768	13.805	0.00597663	0.0124356	0.00100526	0.438054	0.50762	0.0815424
ATP6AP1	-0.339241	3.78583	7.2446	11.0304	0.0516883	0.00711144	0.00402505	1	0.383454	0.196913
CAMK4	-0.340444	1.67912	12.3696	14.0487	0.195041	0.000436383	0.000889939	1	0.0848118	0.07485
ANKRD13D	-0.341318	6.82346	5.78317	12.6066	0.00899683	0.0161804	0.00183024	0.53895	0.573189	0.120688
WSB1	-0.343098	0.706152	19.3359	20.0421	0.400724	1.09623e-05	4.44544e-05	1	0.00627978	0.00813441
BTN3A3	-0.343383	6.38716	5.81558	12.2027	0.0114949	0.0158848	0.00223979	0.623845	0.569372	0.135531
CTSA	-0.345602	5.74783	6.35231	12.1001	0.016509	0.0117228	0.00235769	0.739102	0.490544	0.139959
SMAD7	-0.345898	8.43417	3.46895	11.9031	0.00368235	0.062531	0.00260178	0.347786	1	0.148767
TMEM109	-0.346043	3.26841	12.316	15.5845	0.070626	0.000449083	0.000412933	1	0.0863313	0.0445929
TMEM14B	-0.346519	1.08443	10.5393	11.6237	0.297708	0.00116864	0.00299187	1	0.147055	0.162178
STUB1	-0.349417	2.16545	12.6079	14.7733	0.141143	0.000384129	0.000619464	1	0.0789965	0.0596414
RCSD1	-0.3497	8.34941	2.57454	10.924	0.00385812	0.108595	0.00424515	0.349848	1	0.205554
PSMB10	-0.352982	0.690091	11.1805	11.8706	0.406133	0.00082663	0.00264449	1	0.119299	0.150571
ACTR2	-0.354359	0.692717	11.6354	12.3281	0.405242	0.000647082	0.00210369	1	0.104768	0.130721
DNAJC1	-0.356199	4.59177	9.48382	14.0756	0.0321257	0.00207291	0.000878057	1	0.199248	0.0745894
PDE4D	-0.358666	9.11661	2.6791	11.7957	0.00253298	0.101673	0.00274532	0.267745	1	0.15411
MIA3	-0.359175	4.71369	7.48142	12.1951	0.0299233	0.00623388	0.00224835	1	0.362077	0.135564
NDUFA3	-0.36675	0.417001	12.7719	13.1889	0.518437	0.000351864	0.00136794	1	0.0732126	0.100235
S1PR4	-0.369626	5.1667	7.49866	12.6654	0.023024	0.00617447	0.00177726	0.892736	0.360261	0.118437
ADH5	-0.371084	5.46438	5.71938	11.1838	0.019408	0.0167786	0.00372802	0.828302	0.582518	0.188507
BCL7C	-0.37276	3.89799	10.7418	14.6398	0.0483438	0.0010474	0.000662217	1	0.14087	0.0628442
BDP1	-0.373496	2.8974	8.83818	11.7356	0.0887227	0.00294994	0.00282913	1	0.239163	0.157216
CD5	-0.374474	7.93871	4.70219	12.6409	0.00483882	0.0301242	0.00179913	0.397177	0.784073	0.119653
GAS5	-0.380001	0.388406	12.4851	12.8736	0.533138	0.0004102	0.00160156	1	0.0815146	0.110738
LINC00623	-0.381674	3.89799	19.0786	22.9766	0.0483438	1.25443e-05	1.02493e-05	1	0.00684032	0.0026112
ETFB	-0.383241	6.53583	5.80363	12.3395	0.0105723	0.0159931	0.0020918	0.597869	0.569372	0.130472
SNRPN	-0.388043	5.0329	16.168	21.2009	0.0248702	5.79657e-05	2.49051e-05	0.949005	0.0218124	0.00542669
TCF25	-0.388721	1.54793	12.2323	13.7803	0.213441	0.000469684	0.00101778	1	0.0890469	0.0817506
MT-ND2	-0.389285	1.31292	15.781	17.094	0.251866	7.11118e-05	0.000194131	1	0.0251537	0.0261366
SCP2	-0.39064	6.3929	9.55304	15.9459	0.0114578	0.00199619	0.000344654	0.623845	0.194646	0.0389596
SAMHD1	-0.391936	5.74835	5.86151	11.6099	0.0165042	0.0154755	0.00301267	0.739102	0.562208	0.162773
SYNRG	-0.392957	6.1457	7.7331	13.8788	0.0131732	0.00542175	0.000968851	0.680404	0.335864	0.0798217
PAIP2	-0.393091	1.18534	10.2806	11.4659	0.276272	0.00134436	0.00323745	1	0.156424	0.170198
FLOT2	-0.396516	7.29628	10.7068	18.0031	0.00690975	0.00106743	0.00012322	0.463565	0.141944	0.0183007
SORL1	-0.397954	9.18424	2.4421	11.6263	0.00244108	0.118118	0.00298794	0.264446	1	0.162178
SNHG7	-0.401262	4.19209	6.16567	10.3578	0.0406129	0.0130253	0.0056343	1	0.516514	0.245214
ALKBH7	-0.403126	5.74783	11.9754	17.7233	0.016509	0.000539064	0.000141723	0.739102	0.0948645	0.0203198
MRPL10	-0.404622	6.3929	5.17022	11.5631	0.0114578	0.0229773	0.0030839	0.623845	0.68319	0.165116
EEF1A1	-0.405771	1.20371e-33	12.8247	12.8247	1	0.000342065	0.00164112	1	0.0720209	0.112302
CDKN1B	-0.406435	3.26841	7.31968	10.5881	0.070626	0.00682036	0.00502141	1	0.376365	0.226888
MRFAP1	-0.407305	4.19209	16.4217	20.6138	0.0406129	5.07016e-05	3.3402e-05	1	0.0199937	0.00663122
PSIP1	-0.407818	7.63904	8.00668	15.6457	0.00571182	0.00466051	0.000400474	0.438054	0.308711	0.0437745
BCL11B	-0.409775	9.32384	4.45321	13.7771	0.00226191	0.0348357	0.00101941	0.254636	0.838162	0.0817506
EIF4A2	-0.410927	1.22318	9.32281	10.546	0.268738	0.00226319	0.00512824	1	0.207392	0.229213
ANXA2R	-0.413332	7.63904	6.9177	14.5567	0.00571182	0.00853467	0.000690309	0.438054	0.41829	0.0645848
HENMT1	-0.415087	12.0765	0.116084	12.1926	0.000510619	0.733321	0.00225122	0.0896962	1	0.135564
LNPEP	-0.415592	2.8974	7.96489	10.8623	0.0887227	0.00476935	0.00437809	1	0.31299	0.209844
FAU	-0.420471	1.20371e-33	14.2369	14.2369	1	0.000161182	0.000810036	1	0.0435216	0.0713521
DDX6	-0.421685	3.61791	9.26625	12.8842	0.0571608	0.00233415	0.00159309	1	0.210578	0.110383
WIPF1	-0.422746	1.10965	13.3549	14.4646	0.292157	0.000257742	0.000722858	1	0.0592004	0.0660154
GABARAPL2	-0.427087	4.30188	8.03154	12.3334	0.0380703	0.00459697	0.00209812	1	0.305646	0.13062
HNRNPUL1	-0.429268	5.13975	6.23794	11.3777	0.023384	0.0125042	0.0033835	0.902642	0.507805	0.175726
IDS	-0.429708	0.400619	15.708	16.1086	0.52677	7.39126e-05	0.000317737	1	0.0256317	0.0371853
PRDX5	-0.43031	2.77009	9.46244	12.2325	0.0960408	0.00209722	0.00220669	1	0.200495	0.134596
ARGLU1	-0.430337	1.58334	11.3577	12.941	0.208281	0.000751362	0.00154843	1	0.114557	0.109115
HMGN3	-0.430968	5.27487	8.21342	13.4883	0.0216354	0.00415817	0.00117776	0.877044	0.288693	0.0900863
TMEM50A	-0.433382	1.78678	9.06175	10.8485	0.181319	0.00261013	0.00440831	1	0.223008	0.210987
ERAP2	-0.433401	8.6436	2.47968	11.1233	0.00328213	0.115326	0.00384248	0.319959	1	0.19224
PTP4A2	-0.436602	0.919316	11.514	12.4333	0.337655	0.000690735	0.00199589	1	0.110057	0.126636
SRSF11	-0.439688	2.73989	12.9717	15.7116	0.0978715	0.000316241	0.000387507	1	0.0683662	0.0431053
DUSP1	-0.441617	9.18424	1.48421	10.6685	0.00244108	0.223117	0.00482365	0.264446	1	0.220054
PITPNC1	-0.441865	7.35831	8.09676	15.4551	0.00667536	0.00443445	0.00044053	0.463565	0.298772	0.0462193
PHF1	-0.443416	7.93871	5.42933	13.368	0.00483882	0.0198013	0.00125074	0.397177	0.63105	0.0943609
IL16	-0.445316	7.93871	5.06072	12.9994	0.00483882	0.0244741	0.00150387	0.397177	0.70554	0.106884
SYNE1	-0.450721	6.3929	9.49055	15.8834	0.0114578	0.00206533	0.000355593	0.623845	0.19906	0.0400586
MBP	-0.453023	3.48171	13.1996	16.6813	0.0620505	0.000280016	0.000238621	1	0.0622938	0.0299361
F2R	-0.454474	9.18424	4.73099	13.9152	0.00244108	0.0296238	0.000951363	0.264446	0.779074	0.0787953
S100PBP	-0.455486	9.18424	4.67213	13.8564	0.00244108	0.0306558	0.000979775	0.264446	0.792267	0.0805215
RNF166	-0.459225	8.92763	8.11673	17.0444	0.00280889	0.00438586	0.000199005	0.286901	0.296628	0.0266844
EIF4B	-0.461949	1.15435	14.7988	15.9531	0.282641	0.000119614	0.00034342	1	0.0364739	0.0389596
CDC42SE2	-0.463603	7.70253	2.79749	10.5	0.00551433	0.0944121	0.00524746	0.43495	1	0.233265
NDUFB10	-0.466675	5.46438	10.8517	16.316	0.019408	0.000987076	0.00028643	0.828302	0.136146	0.0344966
PARP8	-0.467338	8.6436	3.72999	12.3736	0.00328213	0.0534436	0.00205641	0.319959	1	0.128993
MT-ND4	-0.468036	0.844586	15.3284	16.173	0.358088	9.03461e-05	0.000307661	1	0.02959	0.0363919
ERP29	-0.468908	2.84305	8.19313	11.0362	0.0917701	0.00420493	0.00401352	1	0.289371	0.196913
TBCD	-0.470292	12.0775	0.226452	12.3039	0.000510344	0.634167	0.00212929	0.0896962	1	0.131326
UBA52	-0.473416	1.20371e-33	10.6899	10.6899	1	0.00107722	0.00477218	1	0.142177	0.219216
FMNL1	-0.473641	8.76589	2.0466	10.8125	0.00306916	0.152546	0.00448845	0.30492	1	0.212377
MT-CYB	-0.475713	0.55927	12.4056	12.9649	0.454554	0.000428047	0.00153008	1	0.0841161	0.108282
ABHD17A	-0.479814	5.13095	8.78734	13.9183	0.0235028	0.00303328	0.000949908	0.90435	0.242579	0.0787953
ADD1	-0.480766	12.0775	4.15696	16.2344	0.000510344	0.0414638	0.000298356	0.0896962	0.917234	0.0356735
VPS28	-0.481408	4.30188	7.44162	11.7435	0.0380703	0.00637323	0.00281793	1	0.362929	0.156857
TECR	-0.482662	3.46302	20.7041	24.1671	0.0627556	5.3601e-06	5.65166e-06	1	0.00368068	0.00161365
PHF3	-0.482783	5.27487	17.0694	22.3443	0.0216354	3.6038e-05	1.40605e-05	0.877044	0.0153583	0.00339915
CD3G	-0.485566	1.0783	22.9926	24.0709	0.299078	1.62622e-06	5.93008e-06	1	0.00133774	0.0016742
SARAF	-0.487414	1.31292	9.34784	10.6608	0.251866	0.00223249	0.00484223	1	0.205401	0.22047
COMMD6	-0.49026	0.871271	12.0496	12.9209	0.350604	0.000518036	0.00156412	1	0.093969	0.109258
GABARAP	-0.490359	0.572141	13.4879	14.0601	0.449409	0.000240104	0.000884902	1	0.0567074	0.0747652
BRD2	-0.495794	3.45683	15.0152	18.472	0.062991	0.000106648	9.74644e-05	1	0.0336817	0.0154179
AKNA	-0.496656	8.36859	12.1375	20.5061	0.00381762	0.000494179	3.525e-05	0.349848	0.090661	0.00676706
CD47	-0.500166	8.28884	2.28936	10.5782	0.00398895	0.130264	0.00504631	0.356379	1	0.227393
XAF1	-0.50103	2.96523	14.741	17.7062	0.0850723	0.000123335	0.000142936	1	0.0372872	0.0204053
CD247	-0.504249	6.20959	8.25312	14.4627	0.012706	0.0040682	0.000723538	0.668618	0.283268	0.0660154
TC2N	-0.504971	9.18424	5.39826	14.5825	0.00244108	0.0201568	0.000681474	0.264446	0.637384	0.0641205
MXRA7	-0.505462	10.5197	3.08233	13.6021	0.00118106	0.0791472	0.00111262	0.1556	1	0.0871158
NACA	-0.506669	0.55927	11.7018	12.261	0.454554	0.000624405	0.00217544	1	0.104181	0.133181
C1orf21	-0.507218	5.46438	7.78524	13.2496	0.019408	0.00526748	0.00132703	0.828302	0.334152	0.0981058
HIST1H4C	-0.508414	0.572141	12.1382	12.7103	0.449409	0.000493999	0.00173776	1	0.090661	0.116743
OCIAD2	-0.510423	9.72882	4.40423	14.133	0.00181401	0.0358499	0.000853194	0.218414	0.848216	0.0741674
CCNH	-0.512606	5.13095	7.47275	12.6037	0.0235028	0.00626399	0.00183291	0.90435	0.362635	0.120688
PLP2	-0.51398	4.30188	8.07971	12.3816	0.0380703	0.00447636	0.0020482	1	0.301023	0.128984
NUB1	-0.514709	6.53583	10.3709	16.9067	0.0105723	0.00128019	0.000213185	0.597869	0.152983	0.0277979
MAP2K2	-0.518438	12.8425	7.09574	19.9382	0.000338837	0.00772672	4.68239e-05	0.0648462	0.401926	0.0084689
PSMB9	-0.51963	1.5716	11.2357	12.8073	0.209975	0.000802385	0.0016555	1	0.118026	0.112971
EIF3F	-0.519805	2.84475	10.0842	12.929	0.0916731	0.00149543	0.00155778	1	0.164275	0.109258
IDH2	-0.520305	11.1623	7.38447	18.5468	0.000834761	0.00657895	9.389e-05	0.130834	0.368797	0.0149755
TBC1D10C	-0.520704	13.1888	3.55076	16.7396	0.000281621	0.0595182	0.000231762	0.0568906	1	0.0296213
CIRBP	-0.52193	0.871271	16.929	17.8002	0.350604	3.88052e-05	0.000136374	1	0.0159607	0.0196748
GIMAP7	-0.525434	5.74835	10.1113	15.8596	0.0165042	0.00147363	0.00035985	0.739102	0.163734	0.0404008
CD3E	-0.525686	0.414977	13.3818	13.7967	0.519454	0.000254083	0.00100943	1	0.0587414	0.0815424
CTSD	-0.528802	10.7653	1.34667	12.112	0.00103418	0.245862	0.00234374	0.147548	1	0.139827
MT-ND6	-0.530757	0.978008	10.2097	11.1877	0.322691	0.00139702	0.0037206	1	0.159866	0.188451
PPDPF	-0.53084	1.72776	20.0397	21.7674	0.188697	7.58518e-06	1.87612e-05	1	0.00487824	0.00428531
S100A4	-0.532749	9.60111	0.674801	10.2759	0.00194459	0.411383	0.00586966	0.228094	1	0.249876
SLA2	-0.533529	13.0254	4.0041	17.0295	0.000307292	0.0453898	0.000200488	0.0600739	0.951706	0.0267199
MT-ND1	-0.536108	1.31292	10.2016	11.5146	0.251866	0.00140316	0.00315969	1	0.159866	0.167976
TOMM7	-0.538838	0.754246	18.8912	19.6455	0.385135	1.38388e-05	5.42053e-05	1	0.00719864	0.00944884
ARL6IP5	-0.54051	1.18534	14.4063	15.5916	0.276272	0.000147308	0.000411451	1	0.0416847	0.0445929
ACAP2	-0.542038	7.70253	23.1143	30.8168	0.00551433	1.52652e-06	2.03335e-07	0.43495	0.00128562	0.00010862
FXYD5	-0.542867	0.0692047	23.562	23.6313	0.792498	1.2095e-06	7.3882e-06	1	0.00104347	0.00198941
LINC01578	-0.543189	2.25055	14.9022	17.1528	0.133567	0.000113229	0.000188504	1	0.0353963	0.0255871
MT-ATP8	-0.543196	3.55837	13.124	16.6823	0.0592461	0.00029154	0.000238493	1	0.0640519	0.0299361
UPP1	-0.545332	8.957	3.98981	12.9468	0.00276408	0.0457763	0.00154396	0.286901	0.954154	0.109032
OGA	-0.549145	11.9252	0.451481	12.3767	0.000553798	0.501633	0.00205324	0.0932278	1	0.128993
MXD4	-0.550609	12.0765	0.681383	12.7579	0.000510619	0.409111	0.00169693	0.0896962	1	0.114465
RASAL3	-0.557265	10.6152	0.71498	11.3302	0.00112159	0.397795	0.00346475	0.148844	1	0.179021
TUBA1A	-0.56484	10.7653	5.36559	16.1309	0.00103418	0.0205379	0.000314205	0.147548	0.642504	0.0370337
MT-ND4L	-0.572707	1.20371e-33	15.3352	15.3352	1	9.00255e-05	0.000467749	1	0.02959	0.0482613
RAC2	-0.573189	8.28884	2.00123	10.2901	0.00398895	0.157172	0.00582827	0.356379	1	0.249876
GSTK1	-0.577486	7.1562	9.17225	16.3284	0.00747052	0.00245713	0.000284657	0.488566	0.216742	0.0344966
OSTF1	-0.582425	9.60111	7.73867	17.3398	0.00194459	0.00540505	0.000171677	0.228094	0.335648	0.0237906
GIMAP4	-0.583692	7.53966	6.02124	13.5609	0.00603556	0.0141347	0.00113577	0.438054	0.532195	0.0885095
RORA	-0.587473	8.36859	13.485	21.8536	0.00381762	0.000240476	1.79701e-05	0.349848	0.0567074	0.00413312
S100A6	-0.58799	1.85797	10.3605	12.2184	0.172859	0.00128744	0.0022223	1	0.153331	0.135299
MCUB	-0.59348	12.8425	5.8527	18.6952	0.000338837	0.0155531	8.71747e-05	0.0648462	0.562521	0.0141531
HLA-A	-0.600577	1.20371e-33	21.1526	21.1526	1	4.24124e-06	2.55135e-05	1	0.00312544	0.00552292
ABLIM1	-0.601773	15.5077	10.4621	25.9698	8.21707e-05	0.00121847	2.29472e-06	0.024851	0.149652	0.000752486
KIF2A	-0.60508	11.062	14.1278	25.1898	0.000881139	0.000170802	3.38923e-06	0.13519	0.0450866	0.00101127
ETS1	-0.608129	7.40493	13.9143	21.3192	0.00650454	0.000191339	2.34743e-05	0.463565	0.0494019	0.00518313
GRAP2	-0.611367	11.8819	10.5052	22.3871	0.000566829	0.0011904	1.3763e-05	0.0936866	0.148787	0.00337652
CLDND1	-0.624708	6.14728	19.733	25.8803	0.0131614	8.90503e-06	2.39976e-06	0.680404	0.0056248	0.000779216
PFDN5	-0.625869	1.52973	14.1734	15.7031	0.216153	0.000166712	0.000389145	1	0.0446738	0.0431053
FYB1	-0.629485	10.9132	2.99611	13.9093	0.000954793	0.0834648	0.000954164	0.144059	1	0.0788078
STK17B	-0.631134	5.3588	11.6224	16.9812	0.020618	0.000651618	0.000205389	0.868726	0.104768	0.026994
KLF13	-0.641328	17.0181	0.805812	17.8239	3.70257e-05	0.369361	0.00013477	0.0140243	1	0.0196633
S1PR1	-0.647003	13.2331	2.878	16.1111	0.000275049	0.0897974	0.000317336	0.0568257	1	0.0371853
NXPH4	-0.648393	8.11725	9.68275	17.8	0.0043846	0.00186006	0.000136389	0.372506	0.187983	0.0196748
COX4I1	-0.649553	2.03576	15.2809	17.3166	0.153638	9.26505e-05	0.000173678	1	0.0300664	0.0239675
MTRNR2L12	-0.654627	1.20371e-33	16.9941	16.9941	1	3.74958e-05	0.000204068	1	0.0156036	0.0269272
IL7R	-0.659465	1.0783	17.3556	18.4339	0.299078	3.0998e-05	9.93401e-05	1	0.0140901	0.0155931
EEF1D	-0.659667	0.55927	27.8274	28.3867	0.454554	1.32631e-07	6.85336e-07	1	0.000151337	0.000287321
PSME1	-0.677109	3.02475	16.9992	20.0239	0.0820029	3.73959e-05	4.48598e-05	1	0.0156036	0.0081635
MYH9	-0.677243	3.51328	18.8584	22.3716	0.0608788	1.40793e-05	1.38695e-05	1	0.00721759	0.00337764
ATP5IF1	-0.681641	8.21199	13.5097	21.7217	0.00416145	0.000237336	1.91955e-05	0.358575	0.0567074	0.00432486
MT-ATP6	-0.689048	1.20371e-33	20.686	20.686	1	5.41093e-06	3.2217e-05	1	0.00368068	0.00650627
ITM2B	-0.689743	7.70372e-32	33.6047	33.6047	1	6.75298e-09	5.0447e-08	1	1.4051e-05	3.5549e-05
CLEC2B	-0.699481	13.2718	0.536903	13.8087	0.000269434	0.463719	0.00100343	0.0568257	1	0.0815424
SNHG6	-0.701753	3.04818	17.6405	20.6886	0.0808277	2.66849e-05	3.21749e-05	1	0.0125853	0.00650627
CXCR3	-0.701919	6.29419	9.44379	15.738	0.0121134	0.00211865	0.00038242	0.641147	0.201822	0.0427897
SHISA5	-0.709022	10.645	11.7809	22.4259	0.00110371	0.000598401	1.34982e-05	0.147548	0.100649	0.00333627
SELPLG	-0.72938	20.0956	1.9817	22.0773	7.36675e-06	0.159211	1.60688e-05	0.0042519	1	0.00377445
SNHG29	-0.731352	5.50312	11.9484	17.4515	0.0189826	0.000546936	0.000162347	0.827631	0.0953016	0.0227837
HIST1H1E	-0.731446	7.12161	6.92601	14.0476	0.00761603	0.00849509	0.000890426	0.49189	0.41829	0.07485
EML4	-0.735095	11.9252	17.4177	29.3429	0.000553798	3.00022e-05	4.24888e-07	0.0932278	0.0139637	0.000206432
CCSER2	-0.740331	18.0369	5.62931	23.6662	2.16666e-05	0.0176626	7.26025e-06	0.00937907	0.592511	0.00197098
MT-CO1	-0.744287	1.20371e-33	26.0054	26.0054	1	3.40461e-07	2.25422e-06	1	0.000334522	0.000746597
TXNIP	-0.746938	15.4042	5.38676	20.7909	8.67959e-05	0.0202901	3.05706e-05	0.024851	0.639156	0.00628881
LCK	-0.75056	10.7045	10.5334	21.2378	0.00106877	0.00117238	2.44489e-05	0.147548	0.147055	0.00536257
MT-CO3	-0.754257	0.55927	24.7398	25.2991	0.454554	6.56155e-07	3.20907e-06	1	0.000595116	0.000984114
ARHGEF1	-0.756512	10.6152	8.83523	19.4505	0.00112159	0.00295471	5.97563e-05	0.148844	0.239163	0.0100976
RNF213	-0.759481	13.3035	0.771514	14.075	0.000264912	0.379749	0.000878317	0.0566632	1	0.0745894
UQCRB	-0.759527	4.85974	17.1097	21.9695	0.0274905	3.52813e-05	1.69587e-05	1	0.0152493	0.00395543
PAXX	-0.773155	19.3347	3.11902	22.4537	1.09693e-05	0.0773832	1.33116e-05	0.00533129	1	0.00331489
MT-CO2	-0.778814	1.20371e-33	30.6049	30.6049	1	3.16293e-08	2.26063e-07	1	4.30305e-05	0.000118845
LIMD2	-0.779287	10.7939	6.23166	17.0256	0.00101835	0.0125486	0.000200884	0.147548	0.508441	0.0267199
MALAT1	-0.792149	1.20371e-33	26.3492	26.3492	1	2.84939e-07	1.89822e-06	1	0.000296437	0.000663714
PBXIP1	-0.804771	20.2748	0.225739	20.5006	6.70768e-06	0.634701	3.53472e-05	0.00393395	1	0.00676706
CD52	-0.812735	5.47405	12.0999	17.574	0.0193008	0.000504241	0.000152708	0.828302	0.0919382	0.021614
PDCD4	-0.814372	16.3245	9.80389	26.1284	5.33685e-05	0.00174143	2.11975e-06	0.0179684	0.18011	0.000719214
VAMP2	-0.821448	10.7939	15.7212	26.5151	0.00101835	7.3396e-05	1.74708e-06	0.147548	0.0256317	0.000628948
SUN2	-0.831009	20.7828	7.05868	27.8415	5.1442e-06	0.00788819	9.001e-07	0.00317039	0.406144	0.000363553
STK17A	-0.836621	5.3588	40.7104	46.0692	0.020618	1.76545e-10	9.91287e-11	0.868726	5.20395e-07	1.93126e-07
SEPTIN9	-0.84179	17.856	9.40636	27.2624	2.38263e-05	0.00216234	1.20239e-06	0.00973452	0.203711	0.000457739
TLE5	-0.847968	19.2432	1.88254	21.1257	1.15082e-05	0.170046	2.5859e-05	0.00533129	1	0.00556137
CYTIP	-0.853327	16.1822	11.2373	27.4195	5.75317e-05	0.000801708	1.11156e-06	0.0188071	0.118026	0.000430295
CORO1A	-0.863455	14.8216	2.58536	17.407	0.000118175	0.107856	0.000166008	0.0311382	1	0.023199
MT-ND3	-0.865221	1.20371e-33	34.1882	34.1882	1	5.00314e-09	3.76814e-08	1	1.16572e-05	2.77335e-05
SLFN5	-0.885797	23.905	7.91196	31.8169	1.01211e-06	0.0049109	1.23323e-07	0.000968482	0.317566	7.29368e-05
CRIP1	-0.909048	11.062	4.36027	15.4223	0.000881139	0.0367864	0.000447806	0.13519	0.86287	0.0467866
PLAAT4	-0.915358	16.1524	9.95554	26.1079	5.84456e-05	0.00160366	2.14161e-06	0.0188071	0.171373	0.000719214
KLF6	-0.917429	5.1667	14.4565	19.6232	0.023024	0.000143434	5.48122e-05	0.892736	0.0413506	0.00946346
LY6E	-0.922144	14.7448	2.0717	16.8165	0.000123086	0.150055	0.00022302	0.0318638	1	0.0288532
SPOCK2	-0.926326	23.3277	0.731551	24.0593	1.36618e-06	0.392381	5.96485e-06	0.00118279	1	0.0016742
CYBA	-0.928036	2.29152	33.143	35.4345	0.130083	8.56247e-09	2.02067e-08	1	1.68262e-05	1.63231e-05
PTPRC	-0.930177	2.71821	22.6458	25.364	0.0992092	1.94789e-06	3.10657e-06	1	0.00156592	0.000966685
TMSB10	-0.942959	3.98805	12.5843	16.5723	0.0458241	0.00038901	0.000251982	1	0.0790808	0.031493
ITM2C	-0.944923	17.7154	7.64928	25.3647	2.5654e-05	0.00567948	3.10547e-06	0.0102035	0.345433	0.000966685
FTL	-0.9736	2.03576	18.9427	20.9785	0.153638	1.34702e-05	2.78344e-05	1	0.00711147	0.00594758
MT-ND5	-0.992369	1.2077	30.4479	31.6556	0.271788	3.42959e-08	1.33684e-07	1	4.42534e-05	7.62336e-05
ZFP36	-1.03671	13.3035	5.38163	18.6851	0.000264912	0.0203499	8.76148e-05	0.0566632	0.6398	0.0141551
MYL12A	-1.04361	8.22892	22.0063	30.2352	0.00412282	2.71754e-06	2.71958e-07	0.35779	0.00204521	0.000140738
IL32	-1.08138	15.5077	5.18932	20.697	8.21707e-05	0.022726	3.20407e-05	0.024851	0.680089	0.00650627
LSP1	-1.09521	20.866	6.68522	27.5512	4.92571e-06	0.00972156	1.04073e-06	0.00317039	0.448991	0.000410345
CXCR4	-1.10017	25.7125	2.68642	28.3989	3.96256e-07	0.101207	6.81172e-07	0.000514594	1	0.000287321
YPEL3	-1.12871	24.084	11.9239	36.0079	9.22216e-07	0.000554195	1.517e-08	0.000968482	0.0956243	1.32218e-05
IFITM1	-1.14837	12.1857	0.393524	12.5793	0.000481563	0.530453	0.00185545	0.087993	1	0.121929
FTH1	-1.16273	0.55927	35.938	36.4972	0.454554	2.037e-09	1.18775e-08	1	5.14663e-06	1.09273e-05
CD8B	-1.18667	19.2444	9.24832	28.4927	1.1501e-05	0.00235712	6.4997e-07	0.00533129	0.210578	0.000279572
CD8A	-1.23052	9.88855	19.0456	28.9341	0.0016631	1.27632e-05	5.21232e-07	0.203914	0.00684032	0.000233286
ANXA1	-1.24459	19.3347	8.50738	27.8421	1.09693e-05	0.0035371	8.99838e-07	0.00533129	0.263398	0.000363553
TSC22D3	-1.2869	13.4601	34.086	47.5461	0.00024369	5.27296e-09	4.73694e-11	0.0543624	1.16572e-05	1.12062e-07
ARHGDIB	-1.45434	15.3381	40.7278	56.0659	8.98861e-05	1.74979e-10	6.69032e-13	0.0255347	5.20395e-07	2.01439e-09
TMSB4X	-1.9866	1.31292	93.6387	94.9517	0.251866	3.78702e-22	2.40718e-21	1	4.46515e-18	2.65752e-17
LAPTM5	-2.00258	25.3599	49.1362	74.4961	4.75695e-07	2.38798e-12	6.65853e-17	0.000596456	1.20668e-08	3.67551e-13
